# Supplementary material for: Crystal structures of methyl (E)-3-(2-chloro­phen­yl)-2-({2-[(E)-2-nitro­vin­yl]phen­oxy}meth­yl)acrylate and methyl (E)-2-({4-chloro-2-[(E)-2-nitro­vin­yl]phen­oxy}meth­yl)-3-(2-chloro­phen­yl)acrylate
Source: Acta Crystallogr E Crystallogr Commun. 2016 Jan 30;72(Pt 2):261–5. doi: 10.1107/S2056989016001493 (PMC4770962; doi:10.1107/S2056989016001493)
Supplement: Supplementary file 1 [file e-72-00261-sup1.cif]

##############################################################################
#                                                                            #
# This CIF contains the data in a paper accepted for publication in          #
# Acta Crystallographica Section E. It conforms to the requirements of       #
# Notes for Authors for Acta Crystallographica Section E, and has been       #
# peer reviewed under the auspices of the IUCr Commission on Journals.       #
#                                                                            #
# Full details of the Crystallographic Information File format               #
# are given in the paper "The Crystallographic Information File (CIF):       #
# a New Standard Archive File for Crystallography" by S. R. Hall, F. H.      #
# Allen and I. D. Brown [Acta Cryst. (1991), A47, 655-685].                  #
#                                                                            #
# The current version of the core CIF dictionary is obtainable from          #
# ftp://ftp.iucr.org/pub/cif_core.dic.                                       #
#                                                                            #
# Software is freely available for graphical display of the structure(s)     #
# in this CIF. For information consult the CIF software page                 #
# http://www.iucr.org/resources/cif/software.                                #
#                                                                            #
# This file may be used for bona fide research purposes within the           #
# scientific community so long as proper attribution is given to the journal # 
# article from which it was obtained.                                        #
#                                                                            #
##############################################################################
data_global
_audit_creation_method     SHELXL-97
_journal_date_recd_electronic     2015-12-15
_journal_date_accepted     2016-01-23
_journal_name_full     'Acta Crystallographica, Section E'
_journal_year     2016
_journal_volume     72
_journal_issue      2
_journal_page_first     261
_journal_page_last     265
_journal_paper_category     GO
_journal_paper_doi     10.1107/S2056989016001493
_journal_coeditor_code     SU5265
_publ_contact_author_name     'A. Subbiah Pandi'
_publ_contact_author_address
;
  Department of Physics
  Presidency College
  Chennai 600 005
  India
;
_publ_contact_author_email     'aspandian59@gmail.com'
_publ_contact_author_fax     '044 091 2854 4894'
_publ_contact_author_phone     '044 091 24471061'
_publ_section_title
;\
Crystal structures of methyl
(<i>E</i>)-3-(2-chlorophenyl)-2-({2-[(<i>E</i>)-2-nitrovinyl]phenoxy}methyl)\
acrylate and methyl
(<i>E</i>)-2-({4-chloro-2-[(<i>E</i>)-2-nitrovinyl]phenoxy}methyl)-3-(2-\
chlorophenyl)acrylate
;
loop_
    _publ_author_name
    _publ_author_address
    'G. Vimala'
;
     Department of Physics
     Presidency College (Autonomous)
     Chennai 600 005
     India
;
    'N. Poomathi'
;
     Organic Chemistry
     CSIR -- Central Leather Research Institute
     Adyar
     Chennai 600 020
     India
;
    'P. T. Perumal'
;
     Organic Chemistry
     CSIR -- Central Leather Research Institute
     Adyar
     Chennai 600 020
     India
;
    'A. SubbiahPandi'
;
     Department of Physics
     Presidency College (Autonomous)
     Chennai 600 005
     India
;
_publ_section_synopsis
;
In the title compounds, (I) and (II), both of which crystallize in the
monoclinic space group <i>P</i>2~1~/<i>n</i>, the methyl acrylate and
nitrovinyl units are relatively planar with an <i>E</i> conformation about the
C\\db C bonds. The two aromatic rings are inclined to one another by 74.87(9)
and 75.65(2)\% for compounds (I) and (II), respectively. In the crystal of
(I), chains along the <i>b</i> axis are formed <i>via</i> C---H...O hydrogen
bonds. In the crystal of (II), molecules are linked by C---H...O hydrogen
bonds, forming sheets parallel to the <i>ac</i> plane.
;
data_I
_database_code_depnum_ccdc_archive 'CCDC 1449404'
_audit_creation_method     SHELXL-2014/6
_chemical_name_systematic
;\
Methyl (<i>E</i>)-3-(2-chlorophenyl)-2-({2-[(<i>E</i>)-\
2-nitrovinyl]phenoxy}methyl)acrylate
;
_chemical_name_common     ?
_chemical_formula_moiety     'C19 H16 Cl N O5'
_chemical_formula_sum     'C19 H16 Cl N O5'
_chemical_formula_iupac     'C19 H16 Cl N O5'
_chemical_formula_weight     373.78
_chemical_melting_point     ?
_shelx_space_group_comment
;
The symmetry employed for this shelxl refinement is uniquely defined
by the following loop, which should always be used as a source of
symmetry information in preference to the above space-group names.
They are only intended as comments.
;
_space_group_crystal_system     monoclinic
_space_group_name_H-M_alt     'P 21/n'
_space_group_name_Hall     '-P 2yn'
loop_
    _space_group_symop_operation_xyz
    'x, y, z'
    '-x+1/2, y+1/2, -z+1/2'
    '-x, -y, -z'
    'x-1/2, -y-1/2, z-1/2'
_cell_length_a     9.0152(3)
_cell_length_b     13.6579(4)
_cell_length_c     14.6366(4)
_cell_angle_alpha     90
_cell_angle_beta     102.1760(10)
_cell_angle_gamma     90
_cell_volume     1761.64(9)
_cell_formula_units_Z     4
_cell_measurement_reflns_used     2595
_cell_measurement_theta_min     2.06
_cell_measurement_theta_max     25.00
_cell_measurement_temperature     293(2)
_exptl_crystal_description     block
_exptl_crystal_colour     colourless
_exptl_crystal_size_max     0.27
_exptl_crystal_size_mid     0.24
_exptl_crystal_size_min     0.18
_exptl_crystal_density_diffrn     1.409
_exptl_crystal_density_meas     ?
_exptl_crystal_density_method     ?
_exptl_crystal_F_000     776
_exptl_absorpt_coefficient_mu     0.247
_exptl_absorpt_correction_type     multi-scan
_exptl_absorpt_process_details
;
(<i>SADABS</i>; Bruker, 2008)
;
_shelx_estimated_absorpt_T_min     ?
_shelx_estimated_absorpt_T_max     ?
_exptl_absorpt_correction_T_min     0.935
_exptl_absorpt_correction_T_max     0.935
_diffrn_ambient_temperature     293(2)
_diffrn_radiation_type     MoK\a
_diffrn_radiation_wavelength     0.71073
_diffrn_radiation_source     'fine-focus sealed tube'
_diffrn_radiation_monochromator     graphite
_diffrn_measurement_device_type     'Bruker Kappa APEXII CCD'
_diffrn_measurement_method     '\w and \f scans'
_diffrn_detector_area_resol_mean     ?
_diffrn_reflns_number     15968
_diffrn_reflns_av_R_equivalents     0.0185
_diffrn_reflns_theta_min     2.061
_diffrn_reflns_theta_max     28.313
_diffrn_reflns_theta_full     25.242
_diffrn_measured_fraction_theta_max     0.996
_diffrn_measured_fraction_theta_full     1.000
_diffrn_reflns_limit_h_min     -9
_diffrn_reflns_limit_h_max     12
_diffrn_reflns_limit_k_min     -9
_diffrn_reflns_limit_k_max     18
_diffrn_reflns_limit_l_min     -19
_diffrn_reflns_limit_l_max     19
_refine_special_details     ?
_reflns_number_total     4365
_reflns_number_gt     3186
_reflns_threshold_expression     'I > 2\s(I)'
_refine_ls_structure_factor_coef     Fsqd
_refine_ls_matrix_type     full
_refine_ls_R_factor_all     0.0615
_refine_ls_R_factor_gt     0.0402
_refine_ls_wR_factor_gt     0.0975
_refine_ls_wR_factor_ref     0.1090
_refine_ls_goodness_of_fit_ref     1.037
_refine_ls_restrained_S_all     1.037
_refine_ls_number_reflns     4365
_refine_ls_number_parameters     236
_refine_ls_number_restraints     0
_refine_ls_hydrogen_treatment     constr
_refine_ls_weighting_scheme     calc
_refine_ls_weighting_details
              'w=1/[\s^2^(Fo^2^)+(0.0464P)^2^+0.4238P] where P=(Fo^2^+2Fc^2^)/3'
_atom_sites_solution_hydrogens     geom
_atom_sites_solution_primary     ?
_atom_sites_solution_secondary     ?
_refine_ls_shift/su_max     0.001
_refine_ls_shift/su_mean     0.000
_refine_diff_density_max     0.231
_refine_diff_density_min     -0.232
_refine_ls_extinction_method     none
_refine_ls_extinction_coef     .
loop_
    _atom_type_symbol
    _atom_type_description
    _atom_type_scat_dispersion_real
    _atom_type_scat_dispersion_imag
    _atom_type_scat_source
    'C' 'C' 0.0033 0.0016
                         'International Tables Vol C Tables 4.2.6.8 and 6.1.1.4'
    'H' 'H' 0.0000 0.0000
                         'International Tables Vol C Tables 4.2.6.8 and 6.1.1.4'
    'Cl' 'Cl' 0.1484 0.1585
                         'International Tables Vol C Tables 4.2.6.8 and 6.1.1.4'
    'N' 'N' 0.0061 0.0033
                         'International Tables Vol C Tables 4.2.6.8 and 6.1.1.4'
    'O' 'O' 0.0106 0.0060
                         'International Tables Vol C Tables 4.2.6.8 and 6.1.1.4'
_computing_data_collection
;
<i>APEX2</i> (Bruker, 2008)
;
_computing_cell_refinement
;
<i>SAINT</i> (Bruker, 2008)
;
_computing_data_reduction
;
<i>SAINT</i> (Bruker, 2008)
;
_computing_structure_solution
;
SHELXS97 (Sheldrick, 2008)
;
_computing_structure_refinement
;
SHELXL2014 (Sheldrick, 2015)
;
_computing_molecular_graphics
;
<i>PLATON</i> (Spek, 2009) and Mercury (Macrae <i>et al.</i>,
2008)
;
_computing_publication_material
;
SHELXL2014 (Sheldrick, 2015) and <i>PLATON</i> (Spek, 2009)
;
loop_
    _atom_site_type_symbol
    _atom_site_label
    _atom_site_fract_x
    _atom_site_fract_y
    _atom_site_fract_z
    _atom_site_U_iso_or_equiv
    _atom_site_adp_type
    _atom_site_calc_flag
    _atom_site_occupancy
    _atom_site_disorder_assembly
    _atom_site_disorder_group
    Cl Cl1 0.94245(6) 0.33362(3) 1.09845(3) 0.06629(16) Uani d 1 . .
    O O1 1.02396(17) 0.69069(14) 0.66665(11) 0.0909(5) Uani d 1 . .
    O O2 0.88624(18) 0.72882(13) 0.53405(12) 0.0931(5) Uani d 1 . .
    O O3 0.63790(11) 0.47698(8) 0.70425(7) 0.0448(3) Uani d 1 . .
    O O4 0.81629(15) 0.27705(11) 0.67330(8) 0.0732(4) Uani d 1 . .
    O O5 1.02681(12) 0.29776(9) 0.78215(8) 0.0572(3) Uani d 1 . .
    N N1 0.90607(17) 0.68625(11) 0.60846(11) 0.0562(4) Uani d 1 . .
    C C1 0.78561(18) 0.62664(12) 0.63151(11) 0.0480(4) Uani d 1 . .
    H H1 0.8059 0.5842 0.6823 0.058 Uiso calc 1 . .
    C C2 0.64741(18) 0.63313(11) 0.57985(10) 0.0454(4) Uani d 1 . .
    H H2 0.6373 0.6754 0.5291 0.054 Uiso calc 1 . .
    C C3 0.50814(17) 0.58452(11) 0.58984(9) 0.0420(3) Uani d 1 . .
    C C4 0.3720(2) 0.61704(14) 0.53395(11) 0.0553(4) Uani d 1 . .
    H H4 0.3738 0.6682 0.4923 0.066 Uiso calc 1 . .
    C C5 0.2351(2) 0.57515(15) 0.53901(13) 0.0645(5) Uani d 1 . .
    H H5 0.1456 0.5985 0.5018 0.077 Uiso calc 1 . .
    C C6 0.2317(2) 0.49857(15) 0.59942(13) 0.0624(5) Uani d 1 . .
    H H6 0.1392 0.4702 0.6029 0.075 Uiso calc 1 . .
    C C7 0.36441(18) 0.46297(13) 0.65535(11) 0.0512(4) Uani d 1 . .
    H H7 0.3610 0.4105 0.6953 0.061 Uiso calc 1 . .
    C C8 0.50191(17) 0.50605(11) 0.65131(9) 0.0404(3) Uani d 1 . .
    C C9 0.64005(16) 0.39327(11) 0.76435(10) 0.0415(3) Uani d 1 . .
    H H9A 0.5931 0.3375 0.7285 0.050 Uiso calc 1 . .
    H H9B 0.5844 0.4074 0.8127 0.050 Uiso calc 1 . .
    C C10 0.80192(16) 0.37129(10) 0.80709(9) 0.0371(3) Uani d 1 . .
    C C11 0.88048(18) 0.31119(11) 0.74673(10) 0.0421(3) Uani d 1 . .
    C C12 1.1079(2) 0.23635(15) 0.72892(14) 0.0658(5) Uani d 1 . .
    H H12A 1.2107 0.2281 0.7627 0.099 Uiso calc 1 . .
    H H12B 1.1078 0.2666 0.6697 0.099 Uiso calc 1 . .
    H H12C 1.0593 0.1736 0.7190 0.099 Uiso calc 1 . .
    C C13 0.87143(16) 0.39681(10) 0.89424(9) 0.0387(3) Uani d 1 . .
    H H13 0.9701 0.3744 0.9152 0.046 Uiso calc 1 . .
    C C14 0.80700(16) 0.45658(11) 0.95956(10) 0.0401(3) Uani d 1 . .
    C C15 0.72385(19) 0.54180(12) 0.93057(11) 0.0503(4) Uani d 1 . .
    H H15 0.7068 0.5599 0.8680 0.060 Uiso calc 1 . .
    C C16 0.6666(2) 0.59956(14) 0.99228(13) 0.0595(4) Uani d 1 . .
    H H16 0.6118 0.6558 0.9713 0.071 Uiso calc 1 . .
    C C17 0.6908(2) 0.57362(15) 1.08512(13) 0.0616(5) Uani d 1 . .
    H H17 0.6509 0.6120 1.1266 0.074 Uiso calc 1 . .
    C C18 0.7739(2) 0.49116(14) 1.11704(11) 0.0566(4) Uani d 1 . .
    H H18 0.7907 0.4740 1.1799 0.068 Uiso calc 1 . .
    C C19 0.83196(18) 0.43422(11) 1.05485(10) 0.0448(4) Uani d 1 . .
loop_
    _atom_site_aniso_label
    _atom_site_aniso_U_11
    _atom_site_aniso_U_22
    _atom_site_aniso_U_33
    _atom_site_aniso_U_12
    _atom_site_aniso_U_13
    _atom_site_aniso_U_23
    Cl1 0.0968(4) 0.0562(3) 0.0402(2) 0.0052(2) 0.0017(2) 0.00662(18)
    O1 0.0637(9) 0.1316(15) 0.0765(10) -0.0259(9) 0.0127(8) -0.0043(10)
    O2 0.0839(10) 0.0980(12) 0.1021(12) -0.0038(9) 0.0300(9) 0.0478(10)
    O3 0.0423(6) 0.0458(6) 0.0437(5) 0.0003(5) 0.0033(4) 0.0125(5)
    O4 0.0721(8) 0.0937(10) 0.0474(7) 0.0174(7) -0.0020(6) -0.0269(7)
    O5 0.0500(7) 0.0665(8) 0.0533(7) 0.0096(6) 0.0071(5) -0.0167(6)
    N1 0.0609(10) 0.0516(8) 0.0611(9) 0.0006(7) 0.0237(8) -0.0041(7)
    C1 0.0572(10) 0.0432(8) 0.0456(8) 0.0012(7) 0.0154(7) 0.0017(7)
    C2 0.0615(10) 0.0366(8) 0.0392(7) 0.0090(7) 0.0131(7) 0.0024(6)
    C3 0.0519(9) 0.0397(8) 0.0332(7) 0.0087(6) 0.0060(6) -0.0041(6)
    C4 0.0617(11) 0.0563(10) 0.0435(8) 0.0161(8) 0.0007(7) 0.0005(7)
    C5 0.0525(11) 0.0774(13) 0.0558(10) 0.0168(9) -0.0065(8) -0.0059(10)
    C6 0.0430(9) 0.0790(13) 0.0621(11) -0.0005(9) 0.0038(8) -0.0137(10)
    C7 0.0489(9) 0.0589(10) 0.0447(8) -0.0015(8) 0.0077(7) -0.0020(7)
    C8 0.0437(8) 0.0436(8) 0.0325(7) 0.0051(6) 0.0045(6) -0.0055(6)
    C9 0.0457(8) 0.0394(8) 0.0387(7) -0.0033(6) 0.0074(6) 0.0042(6)
    C10 0.0456(8) 0.0313(7) 0.0345(7) -0.0012(6) 0.0089(6) 0.0048(5)
    C11 0.0532(9) 0.0383(8) 0.0341(7) 0.0024(6) 0.0079(6) 0.0036(6)
    C12 0.0612(11) 0.0704(12) 0.0683(11) 0.0132(9) 0.0196(9) -0.0120(10)
    C13 0.0440(8) 0.0355(7) 0.0362(7) 0.0002(6) 0.0075(6) 0.0045(6)
    C14 0.0433(8) 0.0398(8) 0.0373(7) -0.0053(6) 0.0089(6) -0.0030(6)
    C15 0.0577(10) 0.0482(9) 0.0452(8) 0.0031(7) 0.0110(7) -0.0020(7)
    C16 0.0591(11) 0.0536(10) 0.0671(11) 0.0078(8) 0.0165(9) -0.0100(9)
    C17 0.0613(11) 0.0664(12) 0.0635(11) -0.0070(9) 0.0277(9) -0.0227(9)
    C18 0.0688(11) 0.0644(11) 0.0405(8) -0.0168(9) 0.0203(8) -0.0109(8)
    C19 0.0515(9) 0.0438(8) 0.0386(7) -0.0101(7) 0.0082(6) -0.0037(6)
_geom_special_details
;
 All esds (except the esd in the dihedral angle between two l.s. planes)
 are estimated using the full covariance matrix.  The cell esds are taken
 into account individually in the estimation of esds in distances, angles
 and torsion angles; correlations between esds in cell parameters are only
 used when they are defined by crystal symmetry.  An approximate (isotropic)
 treatment of cell esds is used for estimating esds involving l.s. planes.
;
loop_
    _geom_bond_atom_site_label_1
    _geom_bond_atom_site_label_2
    _geom_bond_site_symmetry_2
    _geom_bond_distance
    _geom_bond_publ_flag
    Cl1 C19 . 1.7377(17) ?
    O1 N1 . 1.2152(19) ?
    O2 N1 . 1.214(2) ?
    O3 C8 . 1.3639(17) ?
    O3 C9 . 1.4403(17) ?
    O4 C11 . 1.2022(18) ?
    O5 C11 . 1.3244(19) ?
    O5 C12 . 1.444(2) ?
    N1 C1 . 1.453(2) ?
    C1 C2 . 1.317(2) ?
    C1 H1 . 0.9300 ?
    C2 C3 . 1.455(2) ?
    C2 H2 . 0.9300 ?
    C3 C4 . 1.396(2) ?
    C3 C8 . 1.408(2) ?
    C4 C5 . 1.376(3) ?
    C4 H4 . 0.9300 ?
    C5 C6 . 1.374(3) ?
    C5 H5 . 0.9300 ?
    C6 C7 . 1.388(2) ?
    C6 H6 . 0.9300 ?
    C7 C8 . 1.385(2) ?
    C7 H7 . 0.9300 ?
    C9 C10 . 1.492(2) ?
    C9 H9A . 0.9700 ?
    C9 H9B . 0.9700 ?
    C10 C13 . 1.3431(19) ?
    C10 C11 . 1.490(2) ?
    C12 H12A . 0.9600 ?
    C12 H12B . 0.9600 ?
    C12 H12C . 0.9600 ?
    C13 C14 . 1.467(2) ?
    C13 H13 . 0.9300 ?
    C14 C19 . 1.399(2) ?
    C14 C15 . 1.401(2) ?
    C15 C16 . 1.379(2) ?
    C15 H15 . 0.9300 ?
    C16 C17 . 1.376(3) ?
    C16 H16 . 0.9300 ?
    C17 C18 . 1.378(3) ?
    C17 H17 . 0.9300 ?
    C18 C19 . 1.381(2) ?
    C18 H18 . 0.9300 ?
loop_
    _geom_angle_atom_site_label_1
    _geom_angle_atom_site_label_2
    _geom_angle_atom_site_label_3
    _geom_angle_site_symmetry_1
    _geom_angle_site_symmetry_3
    _geom_angle
    _geom_angle_publ_flag
    C8 O3 C9 . . 118.21(11) ?
    C11 O5 C12 . . 116.44(13) ?
    O2 N1 O1 . . 123.12(17) ?
    O2 N1 C1 . . 120.05(16) ?
    O1 N1 C1 . . 116.83(15) ?
    C2 C1 N1 . . 119.47(15) ?
    C2 C1 H1 . . 120.3 ?
    N1 C1 H1 . . 120.3 ?
    C1 C2 C3 . . 130.07(15) ?
    C1 C2 H2 . . 115.0 ?
    C3 C2 H2 . . 115.0 ?
    C4 C3 C8 . . 117.89(15) ?
    C4 C3 C2 . . 117.83(15) ?
    C8 C3 C2 . . 124.27(13) ?
    C5 C4 C3 . . 121.58(17) ?
    C5 C4 H4 . . 119.2 ?
    C3 C4 H4 . . 119.2 ?
    C6 C5 C4 . . 119.57(16) ?
    C6 C5 H5 . . 120.2 ?
    C4 C5 H5 . . 120.2 ?
    C5 C6 C7 . . 120.82(18) ?
    C5 C6 H6 . . 119.6 ?
    C7 C6 H6 . . 119.6 ?
    C8 C7 C6 . . 119.63(17) ?
    C8 C7 H7 . . 120.2 ?
    C6 C7 H7 . . 120.2 ?
    O3 C8 C7 . . 123.89(14) ?
    O3 C8 C3 . . 115.62(13) ?
    C7 C8 C3 . . 120.49(14) ?
    O3 C9 C10 . . 107.56(11) ?
    O3 C9 H9A . . 110.2 ?
    C10 C9 H9A . . 110.2 ?
    O3 C9 H9B . . 110.2 ?
    C10 C9 H9B . . 110.2 ?
    H9A C9 H9B . . 108.5 ?
    C13 C10 C11 . . 121.41(13) ?
    C13 C10 C9 . . 124.41(13) ?
    C11 C10 C9 . . 114.05(12) ?
    O4 C11 O5 . . 123.24(14) ?
    O4 C11 C10 . . 122.99(15) ?
    O5 C11 C10 . . 113.77(12) ?
    O5 C12 H12A . . 109.5 ?
    O5 C12 H12B . . 109.5 ?
    H12A C12 H12B . . 109.5 ?
    O5 C12 H12C . . 109.5 ?
    H12A C12 H12C . . 109.5 ?
    H12B C12 H12C . . 109.5 ?
    C10 C13 C14 . . 126.43(14) ?
    C10 C13 H13 . . 116.8 ?
    C14 C13 H13 . . 116.8 ?
    C19 C14 C15 . . 116.54(14) ?
    C19 C14 C13 . . 121.72(14) ?
    C15 C14 C13 . . 121.67(13) ?
    C16 C15 C14 . . 121.82(16) ?
    C16 C15 H15 . . 119.1 ?
    C14 C15 H15 . . 119.1 ?
    C17 C16 C15 . . 119.73(17) ?
    C17 C16 H16 . . 120.1 ?
    C15 C16 H16 . . 120.1 ?
    C16 C17 C18 . . 120.45(16) ?
    C16 C17 H17 . . 119.8 ?
    C18 C17 H17 . . 119.8 ?
    C17 C18 C19 . . 119.40(16) ?
    C17 C18 H18 . . 120.3 ?
    C19 C18 H18 . . 120.3 ?
    C18 C19 C14 . . 122.04(16) ?
    C18 C19 Cl1 . . 118.07(13) ?
    C14 C19 Cl1 . . 119.87(12) ?
loop_
    _geom_torsion_atom_site_label_1
    _geom_torsion_atom_site_label_2
    _geom_torsion_atom_site_label_3
    _geom_torsion_atom_site_label_4
    _geom_torsion_site_symmetry_1
    _geom_torsion_site_symmetry_2
    _geom_torsion_site_symmetry_3
    _geom_torsion_site_symmetry_4
    _geom_torsion
    _geom_torsion_publ_flag
    O2 N1 C1 C2 . . . . -12.4(2) ?
    O1 N1 C1 C2 . . . . 167.54(17) ?
    N1 C1 C2 C3 . . . . -177.77(14) ?
    C1 C2 C3 C4 . . . . 169.58(16) ?
    C1 C2 C3 C8 . . . . -11.3(3) ?
    C8 C3 C4 C5 . . . . 0.8(2) ?
    C2 C3 C4 C5 . . . . -179.97(15) ?
    C3 C4 C5 C6 . . . . -0.9(3) ?
    C4 C5 C6 C7 . . . . 0.0(3) ?
    C5 C6 C7 C8 . . . . 1.0(3) ?
    C9 O3 C8 C7 . . . . 3.4(2) ?
    C9 O3 C8 C3 . . . . -176.32(12) ?
    C6 C7 C8 O3 . . . . 179.22(14) ?
    C6 C7 C8 C3 . . . . -1.0(2) ?
    C4 C3 C8 O3 . . . . 179.92(13) ?
    C2 C3 C8 O3 . . . . 0.8(2) ?
    C4 C3 C8 C7 . . . . 0.2(2) ?
    C2 C3 C8 C7 . . . . -178.99(14) ?
    C8 O3 C9 C10 . . . . 174.75(12) ?
    O3 C9 C10 C13 . . . . 100.78(15) ?
    O3 C9 C10 C11 . . . . -83.34(14) ?
    C12 O5 C11 O4 . . . . -1.8(2) ?
    C12 O5 C11 C10 . . . . 177.29(14) ?
    C13 C10 C11 O4 . . . . 170.56(15) ?
    C9 C10 C11 O4 . . . . -5.5(2) ?
    C13 C10 C11 O5 . . . . -8.5(2) ?
    C9 C10 C11 O5 . . . . 175.47(12) ?
    C11 C10 C13 C14 . . . . 179.10(13) ?
    C9 C10 C13 C14 . . . . -5.3(2) ?
    C10 C13 C14 C19 . . . . 139.80(16) ?
    C10 C13 C14 C15 . . . . -43.5(2) ?
    C19 C14 C15 C16 . . . . -1.4(2) ?
    C13 C14 C15 C16 . . . . -178.25(15) ?
    C14 C15 C16 C17 . . . . 0.0(3) ?
    C15 C16 C17 C18 . . . . 1.0(3) ?
    C16 C17 C18 C19 . . . . -0.4(3) ?
    C17 C18 C19 C14 . . . . -1.1(2) ?
    C17 C18 C19 Cl1 . . . . 177.47(13) ?
    C15 C14 C19 C18 . . . . 2.0(2) ?
    C13 C14 C19 C18 . . . . 178.82(14) ?
    C15 C14 C19 Cl1 . . . . -176.57(12) ?
    C13 C14 C19 Cl1 . . . . 0.3(2) ?
loop_
    _geom_hbond_atom_site_label_D
    _geom_hbond_atom_site_label_H
    _geom_hbond_atom_site_label_A
    _geom_hbond_site_symmetry_A
    _geom_hbond_distance_DH
    _geom_hbond_distance_HA
    _geom_hbond_distance_DA
    _geom_hbond_angle_DHA
    C12 H12A O1 2_746 0.96 2.45 3.406(2) 172
    C2 H2 Cl1 2_656 0.93 2.85 3.7515(16) 165
    C13 H13 Cg2 3_762 0.93 2.91 3.5828(16) 130
_shelx_hkl_file
;
   1   0   0   -0.08    0.01
   1   0   0   -0.07    0.01
  -1   0   0    0.02    0.03
  -2   0   0   66.72    1.15
   2   0   0   69.58    1.12
   2   0   0   68.13    1.10
   2   0   0   65.27    1.15
  -2   0   0   67.89    1.12
  -2   0   0   68.82    1.11
   3   0   0   -0.08    0.03
  -3   0   0   -0.07    0.03
  -3   0   0   -0.04    0.05
   3   0   0    0.00    0.05
  -3   0   0   -0.04    0.01
   3   0   0   -0.05    0.02
   4   0   0   37.43    0.79
   4   0   0   38.55    0.74
  -4   0   0   38.59    0.78
   4   0   0   38.22    0.70
  -4   0   0   38.28    0.72
  -5   0   0    0.02    0.05
  -5   0   0   -0.03    0.08
   5   0   0   -0.09    0.04
  -5   0   0    0.03    0.04
   5   0   0   -0.09    0.06
   5   0   0   -0.12    0.07
   6   0   0   24.05    0.54
   6   0   0   24.13    0.59
  -6   0   0   24.18    0.63
   6   0   0   24.56    0.66
  -6   0   0   24.46    0.49
   7   0   0    0.01    0.11
   7   0   0    0.02    0.11
  -7   0   0   -0.07    0.04
   7   0   0    0.03    0.07
   8   0   0    9.65    0.36
   8   0   0    9.98    0.58
   8   0   0    9.82    0.43
   9   0   0   -0.06    0.14
  10   0   0    0.19    0.19
  11   0   0   -0.04    0.20
   1  -1   0    9.11    0.20
  -1  -1   0    8.71    0.17
   1  -1   0    9.68    0.21
  -1  -1   0    8.81    0.17
  -1  -1   0    9.49    0.18
   1   1   0    9.40    0.18
   1   1   0    8.44    0.18
  -1   1   0    8.90    0.19
   1   1   0    9.41    0.17
   2  -1   0   43.19    0.81
  -2  -1   0   45.24    0.76
  -2  -1   0   46.45    0.78
   2  -1   0   45.83    0.79
   2  -1   0   46.73    0.77
  -2  -1   0   46.76    0.75
   2   1   0   45.38    0.79
   2   1   0   46.19    0.75
   2   1   0   43.43    0.76
   2   1   0   45.56    0.76
  -2   1   0   44.52    0.76
  -2   1   0   45.85    0.82
  -2   1   0   46.24    0.78
  -3  -1   0    4.19    0.13
   3  -1   0    3.92    0.15
  -3  -1   0    3.95    0.16
   3  -1   0    3.79    0.13
  -3   1   0    4.03    0.12
   3   1   0    3.88    0.13
  -3   1   0    3.77    0.18
   3   1   0    3.82    0.11
   3   1   0    4.06    0.17
   4  -1   0   37.11    0.70
   4  -1   0   36.95    0.73
  -4  -1   0   37.43    0.74
  -4  -1   0   37.42    0.69
  -4  -1   0   37.92    0.65
  -4   1   0   36.69    0.67
   4   1   0   36.12    0.67
   4   1   0   38.10    0.77
  -4   1   0   37.51    0.78
   4   1   0   35.77    0.70
  -5  -1   0    9.04    0.31
   5  -1   0    8.78    0.30
  -5  -1   0    8.90    0.25
   5  -1   0    9.02    0.27
  -5   1   0    8.72    0.23
   5   1   0    8.66    0.28
   5   1   0    8.96    0.33
  -5   1   0    8.78    0.33
  -5   1   0    8.75    0.27
   5   1   0    8.53    0.24
   6  -1   0   26.58    0.70
   6  -1   0   27.04    0.66
   6  -1   0   27.50    0.60
   6   1   0   27.76    0.70
   6   1   0   26.92    0.62
  -6   1   0   25.54    0.68
   6   1   0   26.77    0.57
   7  -1   0   50.86    1.08
   7  -1   0   48.12    0.99
   7  -1   0   49.84    1.13
  -7   1   0   54.31    1.23
   7   1   0   48.24    1.03
  -7   1   0   41.44    0.89
   7   1   0   50.41    1.12
   7   1   0   48.15    0.95
   8  -1   0    3.86    0.25
   8  -1   0    3.69    0.30
   8   1   0    3.80    0.23
   8   1   0    3.60    0.29
   8   1   0    3.61    0.33
   9  -1   0   -0.03    0.15
   9  -1   0    0.10    0.11
   9   1   0   -0.23    0.13
  10  -1   0    0.56    0.20
  10   1   0    0.51    0.21
  11  -1   0   -0.01    0.19
  11   1   0   -0.20    0.18
   0   2   0   29.14    0.47
   1  -2   0   76.42    1.26
   1  -2   0   75.60    1.26
  -1   2   0   78.06    1.27
  -1   2   0   77.74    1.26
  -2  -2   0  554.65    8.76
  -2  -2   0  579.36    8.72
  -2  -2   0  555.53    8.70
   2  -2   0  554.95    9.06
   2  -2   0  553.67    8.68
   2   2   0  550.62    8.78
  -2   2   0  548.37    8.68
   2   2   0  550.93    8.91
   2   2   0  547.69    8.86
  -2   2   0  562.39    8.67
  -2   2   0  532.54    8.85
  -3  -2   0   68.32    1.13
   3  -2   0   66.63    1.18
  -3  -2   0   66.75    1.10
   3  -2   0   67.40    1.21
   3   2   0   68.04    1.13
   3   2   0   66.57    1.12
  -3   2   0   66.07    1.22
   3   2   0   66.16    1.09
  -3   2   0   67.30    1.13
   3   2   0   66.14    1.17
  -4  -2   0   27.83    0.53
   4  -2   0   28.26    0.61
  -4  -2   0   28.61    0.57
   4  -2   0   28.98    0.58
   4  -2   0   29.67    0.66
   4   2   0   28.74    0.53
   4   2   0   27.92    0.57
   4   2   0   28.62    0.56
  -4   2   0   28.76    0.55
  -4   2   0   29.02    0.66
   4   2   0   28.71    0.62
   5  -2   0    0.61    0.12
  -5  -2   0    0.43    0.07
   5  -2   0    0.54    0.09
   5  -2   0    0.58    0.11
   5   2   0    0.51    0.06
   5   2   0    0.53    0.08
  -5   2   0    0.38    0.06
   5   2   0    0.36    0.09
  -5   2   0    0.53    0.12
   6  -2   0    8.63    0.34
  -6  -2   0    7.89    0.24
   6  -2   0    8.22    0.36
   6  -2   0    8.29    0.30
  -6   2   0    8.14    0.37
   6   2   0    8.28    0.25
   6   2   0    8.46    0.36
  -6   2   0    8.38    0.25
   6   2   0    8.29    0.29
   7  -2   0   -0.08    0.08
   7  -2   0   -0.03    0.12
   7  -2   0    0.31    0.13
  -7   2   0    0.12    0.06
   7   2   0   -0.02    0.10
   7   2   0   -0.10    0.05
  -7   2   0   -0.26    0.11
   7   2   0   -0.02    0.11
   8  -2   0    3.67    0.31
   8  -2   0    3.64    0.25
   8   2   0    3.16    0.27
   8   2   0    3.64    0.32
   9  -2   0    0.47    0.18
   9   2   0    0.29    0.16
  10  -2   0    0.28    0.20
  10   2   0    0.36    0.18
  11  -2   0    0.34    0.22
  11   2   0   -0.05    0.18
   0   3   0    0.00    0.01
   0   3   0   -0.02    0.01
   1  -3   0  712.14   11.44
   1  -3   0  729.18   11.66
  -1   3   0  727.81   11.65
  -1   3   0  733.66   11.48
   2  -3   0  241.43    3.92
   2  -3   0  243.41    3.92
   2   3   0  245.15    3.84
  -2   3   0  246.96    3.91
   2   3   0  246.78    3.84
  -2   3   0  243.66    3.94
   2   3   0  246.26    3.83
   3  -3   0   60.70    1.12
  -3  -3   0   61.50    1.00
  -3  -3   0   61.16    1.01
   3  -3   0   63.90    1.14
  -3   3   0   61.69    1.07
   3   3   0   62.38    1.04
  -3   3   0   62.20    1.16
   3   3   0   60.74    1.07
   3   3   0   62.31    1.03
   4  -3   0    8.86    0.32
  -4  -3   0    8.96    0.21
   4  -3   0    8.85    0.30
  -4   3   0    8.81    0.33
  -4   3   0    8.86    0.24
   4   3   0    8.79    0.21
   4   3   0    8.95    0.24
   4   3   0    8.68    0.23
   4   3   0    8.94    0.28
  -5  -3   0    0.02    0.04
   5  -3   0    0.08    0.09
   5  -3   0    0.09    0.08
   5   3   0    0.04    0.06
   5   3   0    0.07    0.07
   5   3   0    0.04    0.04
   5   3   0    0.03    0.05
  -5   3   0   -0.02    0.08
  -5   3   0    0.09    0.05
   6  -3   0    2.20    0.22
  -6  -3   0    2.38    0.12
   6  -3   0    2.38    0.21
  -6   3   0    2.50    0.24
   6   3   0    2.39    0.13
   6   3   0    2.06    0.21
   6   3   0    2.21    0.15
  -6   3   0    2.28    0.14
   7  -3   0    0.66    0.17
   7  -3   0    0.62    0.17
   7   3   0    0.44    0.13
   7   3   0    0.48    0.08
  -7   3   0    0.44    0.09
   7   3   0    0.48    0.12
  -7   3   0    0.61    0.18
   8  -3   0    0.25    0.16
   8   3   0    0.16    0.14
   8   3   0    0.38    0.14
   9  -3   0    0.06    0.16
   9   3   0    0.07    0.14
  10  -3   0    0.35    0.19
  10   3   0   -0.10    0.15
  11  -3   0   -0.04    0.20
  11   3   0    0.20    0.20
   0   4   0    2.65    0.07
   0   4   0    2.38    0.07
   1  -4   0    0.35    0.04
  -1   4   0    0.28    0.05
  -1   4   0    0.34    0.06
   2  -4   0    3.81    0.15
   2  -4   0    3.98    0.16
   2   4   0    3.60    0.10
  -2   4   0    3.50    0.17
   2   4   0    3.67    0.11
  -2   4   0    3.50    0.15
   3  -4   0    4.58    0.20
   3  -4   0    4.49    0.20
  -3   4   0    4.44    0.22
   3   4   0    4.54    0.13
  -3   4   0    4.21    0.17
   3   4   0    4.56    0.13
   3   4   0    4.65    0.16
   4  -4   0   13.52    0.40
   4  -4   0   13.44    0.40
   4   4   0   13.13    0.35
  -4   4   0   13.18    0.42
   4   4   0   13.43    0.31
  -4   4   0   13.72    0.34
   4   4   0   13.11    0.30
   5  -4   0   11.84    0.40
   5  -4   0   11.04    0.38
  -5  -4   0   11.41    0.25
  -5   4   0   11.51    0.31
   5   4   0   11.35    0.36
   5   4   0   11.45    0.30
  -5   4   0   10.89    0.42
   5   4   0   10.90    0.26
   5   4   0   11.16    0.31
  -6  -4   0    0.82    0.08
   6  -4   0    0.84    0.15
   6  -4   0    0.52    0.13
  -6   4   0    0.90    0.18
   6   4   0    0.78    0.14
   6   4   0    0.71    0.11
   6   4   0    0.60    0.11
  -6   4   0    0.77    0.10
   6   4   0    0.61    0.08
   7  -4   0    2.75    0.27
  -7  -4   0    2.68    0.14
   7  -4   0    2.71    0.25
   7   4   0    2.80    0.18
   7   4   0    2.37    0.19
   7   4   0    2.91    0.25
  -7   4   0    2.67    0.20
   8  -4   0    2.86    0.30
   8   4   0    2.82    0.23
   8   4   0    2.18    0.23
   9  -4   0   -0.08    0.15
   9   4   0    0.09    0.13
  10  -4   0    0.73    0.23
  10   4   0    0.60    0.19
  11  -4   0    0.04    0.22
  11   4   0    0.07    0.20
   0   5   0   -0.02    0.02
   0   5   0    0.00    0.02
   1  -5   0  264.60    4.11
   1  -5   0  254.14    4.14
  -1   5   0  264.92    4.17
  -1   5   0  261.27    4.16
   2  -5   0    8.21    0.24
   2  -5   0    8.83    0.24
  -2   5   0    8.36    0.26
  -2   5   0    8.37    0.27
   2   5   0    8.41    0.17
   3  -5   0    0.42    0.09
   3   5   0    0.40    0.06
  -3   5   0    0.26    0.08
   3   5   0    0.36    0.05
   3   5   0    0.38    0.05
   4  -5   0  100.58    1.81
   4  -5   0  105.78    1.83
  -4   5   0  101.00    1.73
   4   5   0  101.40    1.68
  -4   5   0  100.10    1.86
   4   5   0  100.63    1.66
   4   5   0   98.88    1.73
   5  -5   0    0.71    0.13
   5  -5   0    0.62    0.13
   5   5   0    0.65    0.09
   5   5   0    0.51    0.10
  -5   5   0    0.66    0.09
   5   5   0    0.52    0.08
  -5   5   0    0.58    0.13
   5   5   0    0.62    0.06
   6  -5   0    5.96    0.32
   6  -5   0    6.07    0.33
   6   5   0    5.90    0.24
   6   5   0    6.10    0.30
   6   5   0    6.12    0.20
  -6   5   0    6.22    0.24
  -6   5   0    6.27    0.37
   6   5   0    6.18    0.25
  -7  -5   0    0.06    0.04
   7  -5   0    0.14    0.13
   7   5   0    0.05    0.11
   7   5   0   -0.05    0.08
   8  -5   0    1.98    0.26
   8   5   0    1.82    0.19
   8   5   0    1.76    0.22
   9  -5   0   -0.08    0.17
   9   5   0   -0.08    0.12
  10  -5   0    0.23    0.20
  10   5   0    0.23    0.16
  11   5   0   -0.11    0.18
   0   6   0   16.13    0.33
   0   6   0   17.10    0.34
   1  -6   0    4.76    0.11
  -1   6   0    4.39    0.17
  -1   6   0    4.72    0.18
   2  -6   0   76.52    1.39
   2   6   0   77.91    1.26
  -2   6   0   80.34    1.42
  -2   6   0   77.86    1.39
   3  -6   0   16.62    0.42
   3  -6   0   16.73    0.43
   3   6   0   17.05    0.35
   3   6   0   16.73    0.34
   3   6   0   16.87    0.35
  -3   6   0   16.95    0.48
   4  -6   0   13.73    0.41
   4  -6   0   13.52    0.41
   4   6   0   13.88    0.30
   4   6   0   13.83    0.31
   4   6   0   13.76    0.35
   5  -6   0    3.37    0.23
   5  -6   0    3.30    0.23
   5   6   0    3.14    0.19
   5   6   0    3.26    0.15
  -5   6   0    3.55    0.28
   5   6   0    3.41    0.16
   6  -6   0   10.15    0.42
   6  -6   0    9.91    0.42
  -6   6   0   10.42    0.48
   6   6   0   10.61    0.38
   6   6   0   10.49    0.32
   6   6   0    9.92    0.26
   6   6   0   10.21    0.31
   7  -6   0    3.03    0.28
   7   6   0    2.68    0.20
   7   6   0    2.70    0.21
   7   6   0    2.56    0.24
   8  -6   0    0.40    0.16
   8   6   0    0.07    0.11
   8   6   0    0.23    0.11
   9  -6   0    0.45    0.20
   9   6   0    0.56    0.16
  10   6   0    0.34    0.17
  11   6   0    0.04    0.20
   0   7   0   -0.06    0.03
   0   7   0    0.01    0.04
   1   7   0   22.49    0.40
  -1   7   0   22.16    0.49
   1   7   0   22.54    0.40
   1   7   0   22.23    0.39
  -1   7   0   22.39    0.50
   2  -7   0   24.28    0.49
  -2   7   0   24.37    0.58
  -2   7   0   23.88    0.55
   3  -7   0    3.62    0.19
   3   7   0    3.89    0.14
   3   7   0    3.97    0.15
  -3   7   0    3.77    0.23
  -3   7   0    3.89    0.24
   3   7   0    4.01    0.13
   4  -7   0    2.28    0.18
   4   7   0    2.10    0.11
   4   7   0    2.06    0.12
  -4   7   0    2.12    0.22
   4   7   0    2.22    0.13
   5  -7   0    2.40    0.21
  -5   7   0    2.67    0.27
   5   7   0    2.34    0.14
   5   7   0    2.37    0.17
   5   7   0    2.30    0.14
   6  -7   0    2.29    0.24
   6   7   0    2.45    0.17
   6   7   0    2.43    0.20
  -6   7   0    2.83    0.30
   6   7   0    2.27    0.17
   7  -7   0   15.29    0.56
   7   7   0   15.59    0.45
   7   7   0   15.52    0.44
   7   7   0   16.02    0.53
   8   7   0    0.53    0.14
   8   7   0    0.68    0.14
   9   7   0   -0.17    0.12
  10   7   0    0.81    0.20
   0   8   0    0.01    0.05
   0   8   0    0.13    0.06
  -1   8   0    0.01    0.06
   1   8   0    0.04    0.04
   1   8   0    0.04    0.03
  -1   8   0    0.02    0.05
   1   8   0   -0.01    0.03
   2  -8   0   33.38    0.63
   2   8   0   32.30    0.57
  -2   8   0   31.74    0.72
  -2   8   0   31.74    0.70
   2   8   0   33.23    0.57
   3  -8   0    9.63    0.30
   3   8   0   10.59    0.27
  -3   8   0   10.94    0.41
  -3   8   0   10.51    0.39
   3   8   0   10.74    0.25
   3   8   0   10.40    0.26
   4  -8   0    2.02    0.18
   4   8   0    1.66    0.11
  -4   8   0    1.49    0.19
   4   8   0    1.66    0.12
   4   8   0    1.74    0.12
   5  -8   0    8.35    0.36
   5   8   0    8.64    0.30
   5   8   0    8.79    0.26
   5   8   0    8.75    0.25
  -5   8   0    8.78    0.44
   6  -8   0    0.18    0.14
   6   8   0    0.54    0.11
   6   8   0    0.49    0.10
   6   8   0    0.36    0.10
   7   8   0    6.39    0.28
   7   8   0    5.75    0.27
   7   8   0    6.17    0.33
   8   8   0    2.50    0.22
   8   8   0    2.08    0.24
   8   8   0    1.99    0.20
   9   8   0    0.48    0.16
  10   8   0   -0.08    0.16
   0   9   0    0.02    0.05
   0   9   0    0.01    0.06
   1   9   0   31.31    0.60
  -1   9   0   30.86    0.67
  -1   9   0   31.58    0.68
   1   9   0   31.11    0.59
  -2   9   0    3.62    0.23
   2   9   0    3.59    0.16
   2   9   0    3.74    0.14
   2   9   0    3.57    0.13
  -2   9   0    3.71    0.21
   3  -9   0    2.57    0.15
  -3   9   0    2.52    0.20
   3   9   0    2.73    0.13
  -3   9   0    2.52    0.24
   3   9   0    2.28    0.13
   3   9   0    2.66    0.14
   4  -9   0    0.03    0.05
   4   9   0    0.01    0.05
   4   9   0   -0.09    0.06
   4   9   0    0.05    0.06
  -4   9   0    0.19    0.13
   5   9   0    3.44    0.17
   5   9   0    3.53    0.18
  -5   9   0    3.34    0.33
   5   9   0    3.38    0.19
   6   9   0    5.63    0.28
   6   9   0    5.44    0.23
   6   9   0    5.29    0.24
   7   9   0    1.04    0.16
   7   9   0    1.32    0.16
   7   9   0    1.38    0.15
   8   9   0    0.21    0.12
   8   9   0   -0.06    0.10
   8   9   0    0.31    0.12
   9   9   0    2.01    0.23
  10   9   0    0.24    0.17
   0  10   0   12.23    0.35
   0  10   0   12.02    0.34
   1  10   0    0.02    0.06
   1  10   0    0.11    0.05
  -1  10   0    0.12    0.08
  -1  10   0   -0.08    0.07
  -2  10   0    4.81    0.26
   2  10   0    5.15    0.17
  -2  10   0    5.12    0.28
   2  10   0    4.98    0.19
   2  10   0    4.86    0.20
   2  10   0    5.04    0.17
   3  10   0    2.45    0.16
   3  10   0    2.67    0.13
   3  10   0    2.48    0.15
  -3  10   0    2.31    0.23
   4  10   0    0.01    0.07
   4  10   0   -0.13    0.06
   4  10   0    0.03    0.05
  -4  10   0   -0.06    0.11
   5  10   0    6.91    0.28
  -5  10   0    6.71    0.42
   5  10   0    6.63    0.24
   5  10   0    6.58    0.24
   6  10   0    0.98    0.13
   6  10   0    0.84    0.12
   6  10   0    1.05    0.15
   7  10   0    0.03    0.09
   7  10   0   -0.02    0.09
   7  10   0    0.04    0.09
   8  10   0    6.03    0.31
   8  10   0    5.36    0.29
   8  10   0    5.46    0.34
   9  10   0    0.28    0.16
   0  11   0   -0.05    0.06
   0  11   0    0.00    0.08
  -1  11   0    1.60    0.17
   1  11   0    1.63    0.12
   1  11   0    1.85    0.16
   2  11   0    7.26    0.23
  -2  11   0    7.02    0.34
   2  11   0    7.10    0.25
   2  11   0    7.13    0.26
   2  11   0    6.89    0.22
   3  11   0   -0.04    0.04
   3  11   0   -0.12    0.08
  -3  11   0    0.02    0.12
   3  11   0   -0.02    0.07
   3  11   0   -0.05    0.05
   4  11   0    1.56    0.14
   4  11   0    1.81    0.14
   4  11   0    1.63    0.14
  -4  11   0    1.93    0.24
   5  11   0   17.94    0.44
   5  11   0   17.91    0.43
   5  11   0   17.89    0.49
  -5  11   0   19.98    0.80
   6  11   0    1.22    0.14
   6  11   0    0.99    0.13
   6  11   0    0.90    0.14
   7  11   0    0.07    0.09
   7  11   0    0.01    0.10
   7  11   0    0.10    0.10
   8  11   0    0.60    0.14
   8  11   0    0.43    0.15
   8  11   0    0.38    0.13
   9  11   0   -0.02    0.14
   0  12   0    0.36    0.11
  -1  12   0    1.19    0.16
   1  12   0    1.31    0.14
   2  12   0   13.58    0.39
   2  12   0   12.97    0.38
  -2  12   0   12.95    0.49
  -3  12   0    1.46    0.21
   3  12   0    1.66    0.14
   3  12   0    1.32    0.14
   3  12   0    1.63    0.15
   4  12   0    2.36    0.17
   4  12   0    2.39    0.19
  -4  12   0    2.12    0.27
   4  12   0    2.51    0.18
   5  12   0    3.11    0.21
   5  12   0    3.50    0.20
   5  12   0    3.09    0.20
   6  12   0    1.08    0.15
   6  12   0    0.94    0.13
   6  12   0    1.10    0.15
   7  12   0    1.49    0.19
   7  12   0    1.71    0.18
   7  12   0    1.46    0.17
   8  12   0    0.24    0.14
   8  12   0    0.01    0.10
   0  13   0   -0.21    0.08
  -1  13   0    0.65    0.14
   1  13   0    0.54    0.12
  -2  13   0    0.24    0.13
   2  13   0    0.26    0.12
   2  13   0    0.44    0.11
   3  13   0    1.89    0.16
   3  13   0    2.18    0.18
  -3  13   0    2.13    0.25
   3  13   0    2.17    0.20
   4  13   0    7.03    0.29
  -4  13   0    7.65    0.46
   4  13   0    7.35    0.30
   4  13   0    7.27    0.29
   5  13   0    0.39    0.12
   5  13   0    0.43    0.11
   5  13   0    0.42    0.12
   6  13   0    1.25    0.15
   6  13   0    1.06    0.15
   6  13   0    1.33    0.16
   7  13   0   -0.05    0.09
   7  13   0    0.11    0.09
   7  13   0   -0.07    0.11
   8  13   0   -0.06    0.09
   8  13   0    0.09    0.13
   0  14   0    3.46    0.27
   1  14   0    1.17    0.18
  -1  14   0    0.96    0.17
   1  14   0    1.15    0.16
  -2  14   0    0.10    0.12
   2  14   0    0.00    0.09
   2  14   0    0.06    0.12
  -3  14   0    1.13    0.22
   3  14   0    1.09    0.16
   4  14   0    8.52    0.33
   4  14   0    8.89    0.33
   4  14   0    8.59    0.34
   5  14   0    1.69    0.17
   5  14   0    1.77    0.17
   5  14   0    1.60    0.18
   6  14   0    0.60    0.15
   6  14   0    0.64    0.13
   6  14   0    0.43    0.12
   7  14   0    0.20    0.12
   7  14   0    0.20    0.11
   0  15   0   -0.02    0.11
   1  15   0    0.22    0.12
   1  15   0    0.15    0.15
  -1  15   0    0.10    0.13
   2  15   0    0.12    0.13
   2  15   0    0.15    0.10
  -2  15   0    0.15    0.14
  -3  15   0    3.43    0.35
   3  15   0    3.92    0.27
   4  15   0    0.05    0.16
   4  15   0    0.19    0.12
   5  15   0    0.37    0.11
   5  15   0    0.56    0.13
   6  15   0   -0.03    0.10
   6  15   0   -0.05    0.08
   0  16   0    0.52    0.20
   0  16   0    0.72    0.16
   1  16   0    0.48    0.14
   1  16   0    0.46    0.18
  -1  16   0    0.52    0.17
   2  16   0    0.87    0.19
   2  16   0    0.53    0.13
  -2  16   0    0.94    0.20
   3  16   0    2.08    0.22
   4  16   0   -0.20    0.10
   5  16   0   -0.11    0.11
   5  16   0    0.05    0.07
   0  17   0   -0.02    0.12
   0  17   0    0.22    0.19
  -1  17   0    0.53    0.24
   1  17   0    0.25    0.19
   1  17   0    0.60    0.16
  -1  17   0    0.63    0.18
  -2  17   0    0.20    0.17
   2  17   0    0.52    0.15
   2  17   0    0.62    0.18
   3  17   0    0.36    0.16
   4  17   0    0.35    0.15
   0  18   0   -0.23    0.19
   0  18   0   -0.04    0.13
   1  18   0    0.36    0.19
  -1  18   0    0.04    0.23
  -1  18   0    0.10    0.15
   1  18   0    0.46    0.15
  11   0  -1   -0.03    0.19
  10   0  -1   -0.03    0.16
   9   0  -1    3.87    0.32
   9   0  -1    3.94    0.26
   8   0  -1   -0.04    0.12
   8   0  -1   -0.16    0.13
   8   0  -1    0.12    0.10
   7   0  -1    3.92    0.25
  -7   0   1    3.71    0.16
   7   0  -1    3.73    0.28
   7   0  -1    3.47    0.19
  -6   0   1    0.05    0.04
  -6   0   1   -0.04    0.09
   6   0  -1    0.02    0.07
   6   0  -1    0.01    0.09
   6   0  -1    0.00    0.05
  -5   0   1  123.38    2.15
   5   0  -1  120.89    2.04
  -5   0   1  121.56    2.07
   5   0  -1  121.26    2.09
   5   0  -1  127.13    2.18
   4   0  -1   -0.01    0.04
   4   0  -1    0.04    0.06
  -4   0   1   -0.01    0.02
  -4   0   1    0.02    0.04
   4   0  -1    0.00    0.03
  -4   0   1    0.03    0.05
  -3   0   1    8.52    0.20
   3   0  -1    9.01    0.23
   3   0  -1    9.10    0.21
  -3   0   1    9.23    0.23
  -3   0   1    9.55    0.27
   2   0  -1   -0.02    0.01
   2   0  -1   -0.02    0.01
  -2   0   1    0.00    0.03
   2   0  -1   -0.02    0.02
  -2   0   1   -0.01    0.02
   2   0  -1    0.09    0.03
  -2   0   1   -0.02    0.01
  -2   0   1   -0.05    0.02
  -1   0   1  512.69    7.88
   1   0  -1  468.18    7.72
   1   0  -1  473.86    7.71
  -1   0   1  470.94    7.75
  -1   0   1  499.70    7.75
   1   0  -1  478.96    7.67
   0   0   1   -0.02    0.01
   0   0  -1   -0.01    0.01
  -1   0  -1    4.58    0.11
  -1   0  -1    4.81    0.12
  -1   0  -1    4.64    0.12
   1   0   1    4.65    0.11
  -1   0  -1    4.84    0.10
   1   0   1    4.85    0.10
   1   0   1    4.78    0.13
  -2   0  -1   -0.05    0.01
  -2   0  -1   -0.02    0.05
   2   0   1    0.07    0.02
   2   0   1   -0.01    0.05
   2   0   1   -0.04    0.02
  -3   0  -1   56.01    1.02
   3   0   1   56.30    0.96
   3   0   1   56.50    0.99
   3   0   1   57.72    1.04
  -3   0  -1   56.36    0.94
   4   0   1    0.04    0.04
  -4   0  -1    0.00    0.03
   4   0   1   -0.01    0.06
   4   0   1    0.10    0.06
  -4   0  -1   -0.01    0.03
  -4   0  -1    0.03    0.06
   5   0   1  104.65    1.87
   5   0   1  101.38    1.79
  -5   0  -1  103.11    1.82
  -5   0  -1  101.40    1.74
  -5   0  -1  102.64    1.69
   5   0   1   99.31    1.73
   6   0   1    0.13    0.09
   6   0   1    0.08    0.06
  -6   0  -1    0.08    0.04
   6   0   1   -0.02    0.08
   7   0   1   26.35    0.63
  -7   0  -1   26.98    0.54
   7   0   1   26.74    0.70
   7   0   1   27.61    0.77
   8   0   1   -0.15    0.13
   8   0   1    0.08    0.10
   9   0   1    0.29    0.16
  10   0   1   -0.03    0.17
  11   0   1    0.11    0.21
  11  -1  -1   -0.04    0.20
  11   1  -1    0.32    0.21
  10  -1  -1    0.24    0.19
  10   1  -1    0.71    0.21
   9  -1  -1    1.04    0.16
   9  -1  -1    1.48    0.23
   9   1  -1    1.28    0.21
   8  -1  -1   30.48    0.80
   8  -1  -1   29.11    0.71
   8   1  -1   28.82    0.68
   8   1  -1   30.11    0.77
   8   1  -1   29.48    0.83
   7  -1  -1    5.30    0.29
   7  -1  -1    5.20    0.25
  -7   1   1    5.00    0.32
   7   1  -1    5.28    0.22
   7   1  -1    5.23    0.27
   7   1  -1    5.28    0.32
   6  -1  -1   -0.05    0.05
   6  -1  -1    0.00    0.04
  -6  -1   1   -0.13    0.13
   6  -1  -1    0.07    0.08
   6   1  -1    0.06    0.05
   6   1  -1   -0.01    0.07
  -6   1   1    0.04    0.04
  -6   1   1    0.05    0.10
   6   1  -1   -0.03    0.09
  -5  -1   1    1.75    0.16
  -5  -1   1    1.52    0.10
   5  -1  -1    1.44    0.14
   5  -1  -1    1.66    0.11
   5   1  -1    1.42    0.10
  -5   1   1    1.69    0.12
   5   1  -1    1.75    0.13
  -5   1   1    1.61    0.16
   5   1  -1    1.86    0.17
  -5   1   1    1.61    0.10
  -4  -1   1   10.18    0.30
   4  -1  -1   10.03    0.28
  -4  -1   1   10.06    0.26
   4  -1  -1    9.71    0.25
  -4   1   1    9.71    0.32
  -4   1   1    9.83    0.27
   4   1  -1   10.22    0.31
  -4   1   1    9.98    0.24
   4   1  -1    9.80    0.26
   4   1  -1    9.86    0.24
   3  -1  -1  271.32    4.15
  -3  -1   1  260.72    4.20
  -3  -1   1  261.35    4.25
   3  -1  -1  263.31    4.18
   3   1  -1  266.94    4.21
   3   1  -1  257.88    4.16
  -3   1   1  265.38    4.23
   3   1  -1  255.03    4.13
   3   1  -1  258.70    4.22
  -3   1   1  263.63    4.14
   2  -1  -1  107.74    1.80
  -2  -1   1  109.50    1.78
   2  -1  -1  107.86    1.75
  -2  -1   1  112.47    1.75
   2  -1  -1  109.73    1.77
  -2  -1   1  108.71    1.75
  -2   1   1  107.47    1.74
   2   1  -1  107.16    1.79
   2   1  -1  110.00    1.74
  -2   1   1  108.17    1.76
   2   1  -1  111.14    1.76
   2   1  -1  108.74    1.75
   1  -1  -1   33.56    0.55
   1  -1  -1   33.41    0.56
  -1  -1   1   33.05    0.57
  -1  -1   1   32.91    0.55
   1  -1  -1   33.42    0.57
  -1  -1   1   31.28    0.55
   1   1  -1   33.83    0.55
   1   1  -1   33.49    0.55
   1   1  -1   33.14    0.57
  -1   1   1   32.58    0.55
  -1   1   1   33.68    0.56
  -1   1   1   34.23    0.58
   0  -1   1    5.97    0.13
   0  -1   1    6.24    0.14
   0   1  -1    5.35    0.13
   0   1  -1    6.06    0.14
   1  -1   1   55.39    1.01
  -1  -1  -1   61.07    0.95
   1  -1   1   60.36    1.00
   1   1   1   59.90    0.96
  -1   1  -1   60.96    1.00
   1   1   1   61.62    0.95
   1   1   1   59.15    0.96
  -2  -1  -1   17.37    0.32
  -2  -1  -1   17.58    0.34
   2  -1   1   17.10    0.34
   2  -1   1   17.09    0.37
  -2   1  -1   17.29    0.33
   2   1   1   17.52    0.33
  -2   1  -1   20.35    0.41
  -2   1  -1   17.27    0.39
   2   1   1   16.90    0.31
   2   1   1   17.35    0.36
  -3  -1  -1   33.47    0.59
  -3  -1  -1   32.84    0.62
  -3  -1  -1   33.13    0.55
   3  -1   1   32.92    0.61
   3  -1   1   32.29    0.64
  -3   1  -1   33.08    0.59
   3   1   1   33.03    0.61
   3   1   1   32.58    0.58
   3   1   1   33.30    0.65
  -3   1  -1   33.24    0.68
   4  -1   1    5.55    0.25
  -4  -1  -1    5.64    0.21
  -4  -1  -1    5.56    0.14
   4  -1   1    5.53    0.19
   4  -1   1    5.46    0.22
  -4  -1  -1    5.66    0.18
   4   1   1    5.42    0.24
  -4   1  -1    5.49    0.24
   4   1   1    5.13    0.16
   4   1   1    5.60    0.19
  -4   1  -1    5.28    0.16
   5  -1   1    9.73    0.33
  -5  -1  -1   10.12    0.41
  -5  -1  -1    9.61    0.27
   5  -1   1    9.63    0.29
  -5  -1  -1    9.73    0.22
   5  -1   1    9.23    0.36
   5   1   1    9.58    0.35
   5   1   1    9.42    0.30
  -5   1  -1    9.57    0.35
   5   1   1    9.34    0.26
   6  -1   1    2.77    0.24
   6  -1   1    2.81    0.21
   6  -1   1    2.68    0.17
   6   1   1    2.51    0.15
   6   1   1    2.52    0.19
  -6   1  -1    2.03    0.12
  -6   1  -1    2.47    0.23
   6   1   1    2.87    0.25
   7  -1   1    0.19    0.13
   7  -1   1    0.08    0.14
   7  -1   1    0.16    0.11
   7   1   1    0.06    0.08
   7   1   1    0.09    0.14
   7   1   1    0.25    0.13
  -7   1  -1    0.15    0.07
   8  -1   1    6.56    0.32
   8  -1   1    6.46    0.38
   8   1   1    6.58    0.41
   8   1   1    6.32    0.29
   8   1   1    6.50    0.36
   9  -1   1    0.10    0.17
   9  -1   1   -0.01    0.11
   9   1   1   -0.39    0.13
  10  -1   1    1.27    0.26
  10   1   1    0.77    0.23
  11  -1   1    0.05    0.20
  11   1   1    0.17    0.20
  11  -2  -1    1.86    0.31
  11   2  -1    1.54    0.28
  10  -2  -1    0.26    0.18
  10   2  -1    0.38    0.18
   9  -2  -1    3.49    0.27
   9  -2  -1    3.93    0.34
   9   2  -1    3.43    0.30
   8  -2  -1    3.06    0.29
   8  -2  -1    2.69    0.24
   8   2  -1    3.21    0.30
   8   2  -1    3.40    0.20
   8   2  -1    2.90    0.25
   7  -2  -1   20.16    0.62
   7  -2  -1   19.14    0.52
   7  -2  -1   20.21    0.58
   7   2  -1   19.75    0.53
  -7   2   1   20.09    0.64
   7   2  -1   20.56    0.48
  -7   2   1   19.63    0.46
   7   2  -1   19.38    0.61
   6  -2  -1    1.69    0.17
   6  -2  -1    1.44    0.13
  -6  -2   1    1.76    0.13
   6  -2  -1    1.48    0.17
   6   2  -1    1.52    0.11
  -6   2   1    1.54    0.18
   6   2  -1    1.64    0.15
   6   2  -1    1.40    0.16
  -6   2   1    1.57    0.11
   5  -2  -1    2.56    0.19
  -5  -2   1    2.42    0.12
   5  -2  -1    2.56    0.15
   5  -2  -1    2.44    0.17
  -5  -2   1    2.50    0.17
   5   2  -1    2.40    0.12
  -5   2   1    2.50    0.20
  -5   2   1    2.46    0.12
   5   2  -1    2.70    0.19
   5   2  -1    2.38    0.15
   5   2  -1    2.47    0.14
   4  -2  -1   23.81    0.49
  -4  -2   1   23.55    0.50
  -4  -2   1   22.70    0.46
   4  -2  -1   24.21    0.56
   4  -2  -1   23.12    0.52
   4   2  -1   23.40    0.49
   4   2  -1   23.30    0.48
   4   2  -1   22.76    0.53
  -4   2   1   23.74    0.57
  -4   2   1   23.22    0.46
   4   2  -1   22.79    0.45
  -3  -2   1   19.45    0.40
   3  -2  -1   19.14    0.42
   3  -2  -1   19.58    0.45
  -3  -2   1   19.23    0.38
   3  -2  -1   19.40    0.40
   3   2  -1   19.70    0.39
  -3   2   1   19.19    0.38
  -3   2   1   20.23    0.47
   3   2  -1   19.53    0.43
   3   2  -1   19.06    0.36
   3   2  -1   19.20    0.38
   2  -2  -1  627.86   10.01
   2  -2  -1  592.83    9.57
  -2  -2   1  623.70    9.78
  -2  -2   1  609.74    9.77
  -2   2   1  605.03   10.04
   2   2  -1  613.73    9.77
   2   2  -1  621.70    9.82
   2   2  -1  621.81    9.84
  -2   2   1  606.53    9.60
  -2   2   1  603.72    9.59
  -1  -2   1   25.95    0.43
   1  -2  -1   25.26    0.44
  -1  -2   1   25.90    0.44
   1  -2  -1   21.96    0.44
  -1  -2   1   25.44    0.43
   1   2  -1   25.92    0.44
   1   2  -1   25.93    0.45
  -1   2   1   25.61    0.45
  -1   2   1   24.75    0.45
   1   2  -1   25.69    0.44
   0  -2   1    0.27    0.04
   0  -2   1    0.33    0.04
   0   2  -1    0.18    0.04
   0   2  -1    0.28    0.04
   0   2  -1    0.22    0.04
   1  -2   1  227.23    3.68
  -1   2  -1  234.06    3.69
  -1   2  -1  234.28    3.68
  -2  -2  -1  125.98    1.97
   2  -2   1  126.88    2.08
   2  -2   1  126.56    2.10
   2   2   1  126.70    1.99
  -2   2  -1  123.21    2.10
  -2   2  -1  125.70    2.06
  -2   2  -1  124.49    2.04
   2   2   1  127.94    2.01
   2   2   1  126.71    2.00
   3  -2   1  140.38    2.33
  -3  -2  -1  142.58    2.22
   3  -2   1  141.52    2.36
  -3  -2  -1  140.93    2.24
  -3  -2  -1  138.10    2.22
   3   2   1  137.04    2.22
   3   2   1  140.27    2.30
  -3   2  -1  140.94    2.36
  -3   2  -1  138.33    2.26
   3   2   1  139.43    2.26
   3   2   1  138.56    2.25
  -4  -2  -1   72.33    1.21
  -4  -2  -1   66.70    1.13
   4  -2   1   68.41    1.25
   4  -2   1   61.74    1.27
  -4  -2  -1   67.45    1.16
   4   2   1   65.89    1.13
  -4   2  -1   68.38    1.16
   4   2   1   66.93    1.17
  -4   2  -1   67.43    1.28
   4   2   1   68.63    1.24
  -5  -2  -1    7.89    0.26
  -5  -2  -1    8.76    0.23
   5  -2   1    8.68    0.28
   5  -2   1    8.85    0.32
  -5   2  -1    8.73    0.35
   5   2   1    8.84    0.23
   5   2   1    8.80    0.33
   5   2   1    8.83    0.27
  -5   2  -1    8.86    0.24
  -6  -2  -1   12.40    0.38
   6  -2   1   14.63    0.47
   6  -2   1   14.71    0.42
  -6  -2  -1   14.57    0.35
  -6   2  -1   14.52    0.35
   6   2   1   13.96    0.35
   6   2   1   14.87    0.48
   6   2   1   14.38    0.41
  -6   2  -1   14.07    0.48
   7  -2   1    2.91    0.27
  -7   2  -1    1.44    0.12
  -7   2  -1    2.90    0.27
   7   2   1    1.82    0.20
   7   2   1    2.25    0.21
   7   2   1    2.46    0.16
   8  -2   1    0.01    0.15
   8   2   1   -0.03    0.13
   8   2   1   -0.05    0.13
   9  -2   1    0.12    0.17
   9   2   1    0.56    0.18
  10  -2   1    0.27    0.19
  10   2   1    0.36    0.19
  11  -2   1    0.43    0.25
  11   2   1    0.14    0.22
  11  -3  -1   -0.09    0.19
  11   3  -1   -0.14    0.18
  10  -3  -1    0.07    0.18
  10   3  -1    0.27    0.17
   9  -3  -1    0.08    0.15
   9   3  -1   -0.08    0.12
   8  -3  -1    8.19    0.42
   8   3  -1    8.37    0.36
   8   3  -1    8.68    0.43
   7  -3  -1   11.34    0.44
   7   3  -1   11.09    0.37
  -7   3   1   11.01    0.32
   7   3  -1   10.25    0.43
   7   3  -1   11.18    0.32
  -7   3   1   11.13    0.48
  -6  -3   1    9.25    0.26
   6  -3  -1    9.83    0.39
   6  -3  -1    9.05    0.35
   6   3  -1    9.01    0.30
   6   3  -1    9.39    0.31
   6   3  -1    9.37    0.26
  -6   3   1    9.78    0.28
  -6   3   1    8.62    0.40
   6   3  -1    9.38    0.37
   5  -3  -1    1.91    0.17
   5  -3  -1    1.18    0.13
  -5  -3   1    1.86    0.11
   5   3  -1    1.87    0.14
   5   3  -1    1.73    0.17
  -5   3   1    1.87    0.12
  -5   3   1    2.23    0.21
   5   3  -1    1.71    0.12
   5   3  -1    1.59    0.10
  -4  -3   1   42.46    0.79
   4  -3  -1   40.72    0.82
  -4  -3   1   41.40    0.73
   4  -3  -1   41.34    0.85
  -4   3   1   40.43    0.75
  -4   3   1   40.61    0.87
   4   3  -1   41.72    0.82
   4   3  -1   42.08    0.77
   4   3  -1   41.38    0.75
   4   3  -1   40.42    0.72
   3  -3  -1   80.11    1.40
  -3  -3   1   80.66    1.33
  -3  -3   1   80.52    1.33
   3  -3  -1   82.27    1.43
   3   3  -1   81.33    1.33
  -3   3   1   79.65    1.35
   3   3  -1   80.88    1.34
   3   3  -1   81.64    1.39
  -2  -3   1  259.73    3.94
   2  -3  -1  246.04    4.02
   2  -3  -1  252.37    4.03
  -2  -3   1  252.73    3.97
   2   3  -1  249.87    3.97
  -2   3   1  251.36    4.02
   2   3  -1  256.42    4.00
  -2   3   1  255.32    4.06
   2   3  -1  251.92    3.98
   1  -3  -1   13.77    0.25
   1   3  -1   13.60    0.27
  -1   3   1   13.92    0.28
   1   3  -1   13.52    0.27
  -1   3   1   13.77    0.28
   1   3  -1   13.49    0.27
   0  -3   1    9.18    0.20
   0   3  -1    8.87    0.20
   0   3  -1    9.12    0.22
   1  -3   1   96.91    1.60
   1  -3   1   98.16    1.60
  -1   3  -1   96.76    1.61
  -1   3  -1   94.81    1.61
   2  -3   1   18.98    0.43
   2  -3   1   19.02    0.43
  -2   3  -1   18.90    0.42
   2   3   1   19.43    0.33
  -2   3  -1   19.25    0.45
   2   3   1   19.25    0.32
   2   3   1   19.39    0.33
   3  -3   1   58.96    1.09
  -3   3  -1   57.35    1.02
   3   3   1   58.27    1.01
   3   3   1   58.22    0.97
   3   3   1   58.07    0.98
   4  -3   1  116.22    2.05
  -4  -3  -1  118.95    1.88
   4  -3   1  116.11    2.08
   4   3   1  117.45    2.00
   4   3   1  118.61    1.95
  -4   3  -1  117.34    2.09
   4   3   1  116.57    1.93
   4   3   1  118.76    1.90
  -4   3  -1  117.91    1.96
   5  -3   1    0.71    0.13
   5  -3   1    0.64    0.12
  -5  -3  -1    0.66    0.08
  -5  -3  -1    0.69    0.07
   5   3   1    0.73    0.07
  -5   3  -1    0.71    0.09
   5   3   1    0.54    0.11
  -5   3  -1    0.64    0.13
   5   3   1    0.87    0.10
   6  -3   1    4.16    0.29
   6  -3   1    3.92    0.25
  -6  -3  -1    4.26    0.18
  -6  -3  -1    3.85    0.14
  -6   3  -1    3.89    0.17
  -6   3  -1    4.00    0.29
   6   3   1    4.04    0.16
   6   3   1    3.96    0.26
   6   3   1    3.65    0.20
   7  -3   1    4.01    0.32
   7  -3   1    4.38    0.31
  -7   3  -1    4.18    0.20
   7   3   1    4.45    0.32
  -7   3  -1    4.79    0.47
   7   3   1    3.91    0.24
   7   3   1    3.90    0.19
   8  -3   1    7.34    0.42
   8   3   1    7.27    0.36
   8   3   1    7.33    0.41
   9  -3   1    0.16    0.17
   9   3   1    0.21    0.15
  10  -3   1    0.84    0.24
  10   3   1    1.42    0.25
  11  -3   1    1.06    0.29
  11   3   1    0.88    0.25
  11   4  -1    0.07    0.18
  10  -4  -1    0.25    0.19
  10   4  -1   -0.15    0.14
   9  -4  -1    0.88    0.22
   9   4  -1    0.60    0.16
   8  -4  -1    2.24    0.26
   8   4  -1    1.96    0.20
   8   4  -1    2.10    0.23
   7  -4  -1    0.52    0.15
   7  -4  -1    0.60    0.15
  -7   4   1    0.45    0.09
   7   4  -1    0.68    0.10
   7   4  -1    0.47    0.13
   7   4  -1    0.60    0.12
  -7   4   1    0.62    0.22
  -6  -4   1    6.77    0.21
   6  -4  -1    6.90    0.32
   6  -4  -1    6.94    0.33
   6   4  -1    6.77    0.26
  -6   4   1    7.01    0.37
   6   4  -1    6.86    0.25
   6   4  -1    6.49    0.21
   6   4  -1    6.47    0.31
  -6   4   1    6.52    0.23
   5  -4  -1   11.06    0.39
   5  -4  -1   10.73    0.37
  -5  -4   1   11.34    0.27
   5   4  -1   11.18    0.31
  -5   4   1   11.49    0.30
   5   4  -1   10.97    0.30
   5   4  -1   11.44    0.36
   5   4  -1   11.02    0.27
  -4  -4   1   32.07    0.59
   4  -4  -1   32.68    0.72
   4  -4  -1   32.46    0.70
   4   4  -1   32.18    0.61
  -4   4   1   33.32    0.75
   4   4  -1   32.75    0.62
  -4   4   1   32.39    0.64
   4   4  -1   33.94    0.68
   3  -4  -1   12.99    0.35
   3  -4  -1   13.08    0.35
   3   4  -1   13.22    0.28
   3   4  -1   13.31    0.29
  -3   4   1   13.39    0.38
   3   4  -1   13.38    0.32
  -3   4   1   13.66    0.34
  -3   4   1   13.30    0.31
   2  -4  -1    4.63    0.16
   2  -4  -1    4.48    0.16
  -2   4   1    4.70    0.17
   2   4  -1    4.72    0.14
   2   4  -1    4.58    0.14
   2   4  -1    4.81    0.14
  -2   4   1    4.67    0.18
   1  -4  -1  273.44    4.21
  -1   4   1  266.52    4.26
   1   4  -1  267.07    4.28
   1   4  -1  271.44    4.25
   1   4  -1  265.99    4.34
  -1   4   1  274.98    4.43
   1   4  -1  271.12    4.25
   0  -4   1   40.28    0.66
   0  -4   1   39.55    0.66
   0  -4   1   39.48    0.65
   0   4  -1   38.95    0.70
   0   4  -1   38.47    0.69
   1  -4   1    0.17    0.05
   1  -4   1    0.22    0.05
  -1   4  -1    0.22    0.05
  -1   4  -1    0.21    0.06
   2  -4   1   28.18    0.59
   2  -4   1   28.25    0.59
  -2   4  -1   28.32    0.61
  -2   4  -1   28.67    0.59
   3  -4   1    1.36    0.13
   3  -4   1    1.43    0.14
   3   4   1    1.58    0.10
   3   4   1    1.44    0.07
  -3   4  -1    1.50    0.15
   3   4   1    1.62    0.08
   4  -4   1  235.60    3.91
   4  -4   1  236.40    3.93
   4   4   1  233.69    3.82
  -4   4  -1  240.00    3.82
  -4   4  -1  236.02    3.95
   4   4   1  236.61    3.77
   4   4   1  235.34    3.76
   5  -4   1   11.08    0.41
   5  -4   1   11.70    0.40
  -5  -4  -1   11.34    0.22
  -5   4  -1   12.07    0.44
   5   4   1   11.78    0.37
   5   4   1   10.89    0.26
   5   4   1   11.70    0.32
   5   4   1   11.46    0.31
  -5   4  -1   11.68    0.32
  -6  -4  -1   -0.03    0.04
   6  -4   1    0.06    0.10
   6  -4   1    0.03    0.10
   6   4   1   -0.01    0.05
  -6   4  -1    0.02    0.11
  -6   4  -1   -0.02    0.05
   6   4   1   -0.02    0.09
   6   4   1   -0.04    0.06
   7  -4   1    1.86    0.23
  -7  -4  -1    1.93    0.11
   7   4   1    2.05    0.19
   7   4   1    1.55    0.19
   8  -4   1    1.11    0.23
   8   4   1    1.09    0.20
   8   4   1    0.90    0.16
   9  -4   1    0.09    0.17
   9   4   1   -0.16    0.12
  10  -4   1    0.95    0.26
  10   4   1    0.87    0.22
  11  -4   1    1.55    0.33
  11   4   1    1.59    0.29
  11   5  -1    0.02    0.19
  10  -5  -1    1.19    0.41
  10   5  -1    1.41    0.23
   9  -5  -1    0.10    0.15
   9   5  -1   -0.11    0.11
   8  -5  -1    0.28    0.15
   8   5  -1    0.29    0.12
   8   5  -1    0.58    0.13
   7  -5  -1    2.28    0.34
  -7  -5   1    2.95    0.14
   7  -5  -1    2.89    0.26
   7   5  -1    3.16    0.22
   7   5  -1    2.91    0.25
  -7   5   1    3.36    0.22
   7   5  -1    3.36    0.21
   6  -5  -1   41.22    0.94
   6  -5  -1   40.38    0.95
  -6  -5   1   41.19    0.74
  -6   5   1   41.64    0.82
   6   5  -1   40.44    0.82
   6   5  -1   41.74    0.91
   6   5  -1   41.05    0.83
   6   5  -1   40.24    0.76
   5  -5  -1   28.72    0.70
   5  -5  -1   29.20    0.69
   5   5  -1   28.83    0.59
   5   5  -1   28.03    0.58
   5   5  -1   28.38    0.65
  -5   5   1   28.79    0.61
  -5   5   1   27.81    0.73
   4  -5  -1   19.71    0.51
   4  -5  -1   19.79    0.51
  -4   5   1   19.78    0.55
   4   5  -1   20.08    0.42
  -4   5   1   20.88    0.46
   4   5  -1   20.48    0.47
   4   5  -1   20.68    0.43
   3  -5  -1   16.95    0.42
   3  -5  -1   16.90    0.42
  -3   5   1   17.13    0.46
  -3   5   1   17.52    0.42
   3   5  -1   18.01    0.37
   3   5  -1   17.09    0.35
   3   5  -1   17.76    0.39
   2  -5  -1    0.57    0.06
  -2   5   1    0.49    0.07
   2   5  -1    0.51    0.06
   2   5  -1    0.52    0.05
  -2   5   1    0.48    0.07
  -1   5   1   55.61    0.97
  -1   5   1   56.60    0.97
   1   5  -1   55.73    0.94
   1   5  -1   56.57    0.96
   1   5  -1   56.23    0.96
   1   5  -1   57.95    0.95
   0  -5   1   30.19    0.50
   0   5  -1   29.56    0.56
   0   5  -1   30.39    0.57
   1  -5   1    0.04    0.04
   1  -5   1    0.02    0.02
  -1   5  -1    0.06    0.05
  -1   5  -1    0.02    0.06
   2  -5   1    2.84    0.15
   2  -5   1    2.75    0.15
  -2   5  -1    2.80    0.18
  -2   5  -1    2.58    0.15
   3  -5   1   46.76    0.94
   3  -5   1   47.62    0.94
   3   5   1   46.82    0.78
  -3   5  -1   48.17    0.98
   3   5   1   47.60    0.79
   3   5   1   46.85    0.79
   4  -5   1   26.61    0.65
   4  -5   1   25.84    0.64
  -4   5  -1   25.97    0.68
  -4   5  -1   26.50    0.57
   4   5   1   26.82    0.50
   4   5   1   26.23    0.55
   4   5   1   26.51    0.51
   5  -5   1   11.79    0.41
   5  -5   1   11.58    0.42
   5   5   1   11.42    0.26
  -5   5  -1   11.31    0.33
   5   5   1   11.31    0.30
  -5   5  -1   11.48    0.45
   5   5   1   11.69    0.31
   5   5   1   11.76    0.36
   6  -5   1    4.29    0.28
   6  -5   1    4.22    0.29
   6   5   1    3.85    0.19
   6   5   1    3.89    0.25
   6   5   1    3.93    0.16
   6   5   1    3.95    0.20
  -6   5  -1    3.79    0.19
  -6   5  -1    3.72    0.32
   7  -5   1    5.99    0.36
   7   5   1    5.68    0.33
   7   5   1    5.58    0.26
   8  -5   1   -0.02    0.15
   8   5   1    0.12    0.11
   8   5   1    0.18    0.12
   9  -5   1   -0.12    0.16
   9   5   1   -0.07    0.13
  10  -5   1   -0.21    0.20
  10   5   1    0.41    0.19
  11   5   1    0.42    0.22
  11   6  -1    0.12    0.19
  10   6  -1   -0.06    0.14
   9   6  -1    1.27    0.19
   8  -6  -1    1.23    0.22
   8   6  -1    0.92    0.16
   8   6  -1    1.31    0.17
   7  -6  -1    8.19    0.40
   7   6  -1    8.92    0.33
   7   6  -1    8.86    0.32
   7   6  -1    8.75    0.38
   6  -6  -1    2.32    0.23
  -6   6   1    1.92    0.25
   6   6  -1    1.82    0.16
   6   6  -1    1.78    0.17
   6   6  -1    1.98    0.12
   6   6  -1    1.49    0.16
   5  -6  -1   14.89    0.46
   5  -6  -1   15.35    0.61
   5   6  -1   14.40    0.36
  -5   6   1   15.01    0.52
   5   6  -1   14.65    0.37
   5   6  -1   14.60    0.42
   4  -6  -1    0.43    0.14
   4  -6  -1    0.64    0.11
  -4   6   1    0.65    0.13
   4   6  -1    0.63    0.07
   4   6  -1    0.37    0.07
   4   6  -1    0.53    0.08
   3  -6  -1    2.16    0.14
   3   6  -1    2.10    0.11
   3   6  -1    2.22    0.12
   3   6  -1    2.26    0.12
  -3   6   1    2.28    0.14
  -3   6   1    2.12    0.17
   2  -6  -1    3.68    0.14
   2   6  -1    3.51    0.14
   2   6  -1    3.60    0.13
  -2   6   1    3.91    0.17
   2   6  -1    3.65    0.14
  -2   6   1    3.77    0.18
  -1   6   1   19.77    0.42
   1   6  -1   19.95    0.41
   1   6  -1   20.10    0.39
  -1   6   1   20.38    0.42
   1   6  -1   20.10    0.40
   0   6  -1   10.78    0.26
   0   6  -1   10.50    0.28
   0   6   1   10.58    0.20
   1  -6   1   41.56    0.74
   1  -6   1   41.65    0.74
  -1   6  -1   41.58    0.80
  -1   6  -1   40.63    0.81
   2  -6   1    2.28    0.14
   2  -6   1    2.36    0.14
  -2   6  -1    1.92    0.15
  -2   6  -1    2.18    0.18
   3  -6   1    2.71    0.17
   3  -6   1    2.61    0.18
  -3   6  -1    2.49    0.21
   3   6   1    2.57    0.09
   3   6   1    2.62    0.10
   4  -6   1    6.60    0.29
   4  -6   1    7.06    0.30
   4   6   1    6.51    0.19
   4   6   1    6.45    0.21
   4   6   1    6.57    0.18
  -4   6  -1    6.82    0.34
   5  -6   1   20.36    0.58
   5  -6   1   20.47    0.58
   5   6   1   19.68    0.45
   5   6   1   19.67    0.43
  -5   6  -1   19.36    0.62
   5   6   1   20.91    0.51
   6  -6   1    2.46    0.25
   6  -6   1    2.30    0.22
   6   6   1    2.17    0.13
   6   6   1    2.58    0.22
   6   6   1    2.19    0.17
  -6   6  -1    2.38    0.27
   6   6   1    2.51    0.16
   7  -6   1   -0.01    0.13
   7   6   1   -0.09    0.10
   7   6   1   -0.10    0.08
   8  -6   1   -0.06    0.15
   8   6   1   -0.05    0.10
   8   6   1    0.05    0.11
   9  -6   1   -0.25    0.16
   9   6   1   -0.06    0.13
  10   6   1    2.07    0.26
  10   7  -1    0.09    0.16
   9   7  -1    1.29    0.19
   8   7  -1    0.16    0.12
   8   7  -1    0.11    0.11
   8   7  -1   -0.01    0.09
   7  -7  -1    2.00    0.24
   7   7  -1    1.78    0.17
   7   7  -1    1.60    0.16
   7   7  -1    1.55    0.18
   6  -7  -1    0.05    0.12
   6   7  -1    0.27    0.09
   6   7  -1    0.32    0.10
  -6   7   1    0.18    0.15
   6   7  -1    0.31    0.09
   5  -7  -1    0.74    0.14
   5   7  -1    0.60    0.10
   5   7  -1    0.59    0.09
  -5   7   1    0.47    0.13
   5   7  -1    0.64    0.09
   4  -7  -1    3.99    0.22
   4   7  -1    4.93    0.20
   4   7  -1    4.44    0.17
  -4   7   1    4.77    0.28
   4   7  -1    4.41    0.18
   3  -7  -1    0.98    0.10
  -3   7   1    1.22    0.13
   3   7  -1    1.50    0.11
  -3   7   1    1.48    0.13
   3   7  -1    1.66    0.10
   3   7  -1    1.67    0.12
   2  -7  -1    0.72    0.06
  -2   7   1    0.71    0.10
   2   7  -1    0.66    0.08
  -2   7   1    0.64    0.10
   2   7  -1    0.54    0.07
   2   7  -1    0.72    0.07
  -1   7   1   73.06    1.27
   1   7  -1   72.42    1.26
  -1   7   1   74.40    1.28
   1   7  -1   74.33    1.25
   1   7  -1   73.65    1.24
   0   7   1   -0.02    0.03
   0   7  -1    0.08    0.05
   0   7  -1    0.02    0.06
   1  -7   1    9.92    0.23
  -1   7  -1   10.18    0.30
  -1   7  -1    9.96    0.32
  -2   7  -1   78.92    1.46
  -2   7  -1   78.66    1.44
   3  -7   1   12.42    0.37
   3   7   1   11.84    0.24
   3   7   1   12.26    0.26
  -3   7  -1   12.07    0.42
   4  -7   1    2.11    0.19
   4   7   1    2.10    0.10
  -4   7  -1    2.52    0.24
   4   7   1    2.11    0.11
   4   7   1    2.11    0.13
   5  -7   1    2.66    0.23
   5   7   1    2.40    0.14
   5   7   1    2.61    0.14
   5   7   1    2.59    0.18
  -5   7  -1    2.51    0.27
   6  -7   1   13.45    0.50
   6   7   1   13.66    0.44
   6   7   1   13.56    0.37
   6   7   1   13.36    0.38
   7  -7   1    1.48    0.23
   7   7   1    1.25    0.15
   7   7   1    1.37    0.16
   7   7   1    1.35    0.18
   8  -7   1    0.14    0.18
   8   7   1    0.06    0.11
   8   7   1    0.04    0.11
   9   7   1    0.56    0.16
  10   7   1    0.32    0.18
  10   8  -1    0.05    0.16
   9   8  -1    1.79    0.22
   8   8  -1    3.44    0.25
   8   8  -1    3.03    0.27
   8   8  -1    3.27    0.25
   7   8  -1   13.65    0.41
   7   8  -1   13.46    0.48
   7   8  -1   13.57    0.42
   6  -8  -1   14.48    0.62
   6   8  -1   13.48    0.44
   6   8  -1   13.61    0.39
   6   8  -1   13.20    0.37
  -6   8   1   13.49    0.57
   5  -8  -1    0.29    0.12
   5   8  -1    0.43    0.09
  -5   8   1    0.35    0.15
   5   8  -1    0.35    0.08
   5   8  -1    0.23    0.08
   4   8  -1   12.35    0.31
   4   8  -1   12.12    0.34
  -4   8   1   12.46    0.46
   4   8  -1   12.75    0.32
   3  -8  -1   -0.05    0.05
   3   8  -1    0.10    0.07
   3   8  -1    0.32    0.08
   3   8  -1    0.10    0.05
  -3   8   1    0.09    0.07
  -3   8   1    0.01    0.08
   2   8  -1    0.98    0.08
   2   8  -1    1.02    0.09
  -2   8   1    0.96    0.12
  -2   8   1    1.11    0.12
   2   8  -1    0.88    0.09
   2   8  -1    1.12    0.10
  -1   8   1   11.34    0.31
   1   8  -1   11.20    0.30
   1   8  -1   11.12    0.28
  -1   8   1   11.03    0.30
   0   8   1   14.27    0.30
   0   8   1   14.26    0.30
   0   8  -1   14.40    0.38
   0   8  -1   14.22    0.36
  -1   8  -1    6.52    0.27
  -1   8  -1    6.43    0.25
   2  -8   1    1.23    0.11
  -2   8  -1    1.15    0.14
  -2   8  -1    1.35    0.14
   3  -8   1    0.79    0.11
   3   8   1    0.76    0.07
  -3   8  -1    0.59    0.13
   4  -8   1   -0.07    0.08
   4   8   1    0.07    0.05
   4   8   1   -0.06    0.04
   4   8   1   -0.01    0.05
  -4   8  -1    0.00    0.11
   5  -8   1    0.47    0.14
   5   8   1    0.44    0.08
   5   8   1    0.43    0.08
   5   8   1    0.44    0.09
  -5   8  -1    0.26    0.17
   6  -8   1   13.60    0.51
   6   8   1   12.61    0.42
   6   8   1   12.75    0.37
   6   8   1   13.26    0.36
   7   8   1    3.97    0.23
   7   8   1    3.80    0.27
   7   8   1    3.63    0.23
   8   8   1   -0.06    0.10
   8   8   1    0.09    0.11
   9   8   1    0.18    0.14
  10   8   1    0.14    0.17
  10   9  -1    0.46    0.19
   9   9  -1    0.15    0.14
   8   9  -1    0.00    0.12
   8   9  -1   -0.05    0.10
   8   9  -1   -0.03    0.09
   7   9  -1    6.36    0.28
   7   9  -1    6.02    0.28
   7   9  -1    6.65    0.34
   6   9  -1    2.63    0.18
   6   9  -1    3.24    0.20
   6   9  -1    2.87    0.22
  -5   9   1    0.89    0.19
   5   9  -1    0.94    0.12
   5   9  -1    1.10    0.11
   5   9  -1    1.03    0.12
   4  -9  -1    0.01    0.10
   4   9  -1   -0.05    0.07
   4   9  -1    0.02    0.06
   4   9  -1   -0.05    0.07
  -4   9   1   -0.02    0.10
   3   9  -1    3.01    0.15
  -3   9   1    2.95    0.23
   3   9  -1    3.00    0.18
   3   9  -1    2.55    0.16
  -3   9   1    2.68    0.18
   2   9  -1    0.75    0.10
   2   9  -1    1.03    0.09
   2   9  -1    0.88    0.11
   2   9  -1    0.90    0.09
  -2   9   1    0.94    0.12
  -2   9   1    0.68    0.11
   1   9  -1   21.02    0.46
   1   9  -1   21.27    0.49
  -1   9   1   21.39    0.49
  -1   9   1   21.65    0.50
   0   9  -1   58.33    1.10
   0   9   1   58.47    1.01
   0   9   1   57.06    1.01
   0   9  -1   57.23    1.07
  -1   9  -1    2.72    0.20
   1   9   1    2.63    0.09
  -1   9  -1    2.35    0.17
  -2   9  -1    3.85    0.26
  -2   9  -1    4.31    0.22
   3  -9   1    5.50    0.23
   3   9   1    5.29    0.16
  -3   9  -1    5.45    0.33
   4  -9   1    2.71    0.20
  -4   9  -1    2.61    0.25
   4   9   1    2.79    0.14
   4   9   1    2.84    0.13
   4   9   1    2.62    0.14
  -5   9  -1    0.41    0.17
   5   9   1    0.56    0.09
   5   9   1    0.63    0.08
   5   9   1    0.46    0.08
   6   9   1    2.92    0.17
   6   9   1    2.68    0.18
   6   9   1    2.63    0.20
   7   9   1    0.12    0.09
   7   9   1    0.00    0.09
   7   9   1    0.09    0.10
   8   9   1    1.19    0.20
   8   9   1    1.24    0.18
   9   9   1    0.03    0.14
  10   9   1    0.13    0.18
   9  10  -1    2.64    0.26
   8  10  -1    0.51    0.14
   8  10  -1    0.54    0.15
   8  10  -1    0.46    0.14
   7  10  -1    0.43    0.12
   7  10  -1    0.06    0.10
   7  10  -1    0.13    0.10
   6  10  -1    0.68    0.12
   6  10  -1    1.04    0.14
   6  10  -1    0.80    0.12
  -5  10   1    6.09    0.39
   5  10  -1    5.71    0.27
   5  10  -1    6.03    0.24
   5  10  -1    5.92    0.23
   4  10  -1    1.34    0.13
   4  10  -1    1.36    0.13
   4  10  -1    1.56    0.14
  -4  10   1    1.08    0.18
   3  10  -1   25.85    0.57
   3  10  -1   25.49    0.56
  -3  10   1   26.36    0.70
   3  10  -1   26.26    0.55
  -2  10   1    5.61    0.28
  -2  10   1    5.51    0.26
   2  10  -1    5.95    0.24
   2  10  -1    5.48    0.21
   2  10  -1    5.71    0.24
   2  10  -1    5.91    0.21
   1  10  -1    0.02    0.06
  -1  10   1    0.03    0.07
   1  10  -1   -0.07    0.09
   1  10  -1   -0.02    0.08
  -1  10   1   -0.14    0.06
   0  10  -1   19.66    0.51
   0  10   1   19.80    0.44
   0  10  -1   19.93    0.49
   0  10   1   19.99    0.45
   1  10   1    5.78    0.17
  -1  10  -1    5.48    0.28
  -1  10  -1    5.49    0.26
   1  10   1    5.59    0.16
   1  10   1    6.01    0.17
  -2  10  -1    0.20    0.11
   3  10   1    3.95    0.16
  -3  10  -1    4.57    0.32
  -4  10  -1    4.66    0.35
   4  10   1    4.43    0.17
   4  10   1    4.39    0.18
   4  10   1    4.36    0.17
   5  10   1    3.45    0.17
   5  10   1    3.55    0.18
  -5  10  -1    3.68    0.36
   5  10   1    3.50    0.19
   6  10   1    0.77    0.13
   6  10   1    0.68    0.11
   6  10   1    0.81    0.12
   7  10   1    1.73    0.20
   7  10   1    2.14    0.19
   7  10   1    2.31    0.20
   8  10   1    1.93    0.23
   8  10   1    1.64    0.19
   8  10   1    2.26    0.21
   9  10   1    0.59    0.17
   9  11  -1    0.01    0.14
   8  11  -1    0.00    0.11
   8  11  -1   -0.01    0.12
   8  11  -1    0.08    0.11
   7  11  -1    0.03    0.09
   7  11  -1   -0.07    0.09
   7  11  -1    0.03    0.11
   6  11  -1    3.25    0.20
   6  11  -1    2.95    0.21
   6  11  -1    3.21    0.23
   5  11  -1    0.64    0.12
   5  11  -1    0.60    0.11
  -5  11   1    0.27    0.15
   5  11  -1    0.46    0.11
   4  11  -1    6.73    0.27
  -4  11   1    6.52    0.38
   4  11  -1    6.15    0.26
   4  11  -1    6.70    0.26
   3  11  -1   17.24    0.44
   3  11  -1   16.92    0.44
  -3  11   1   17.36    0.56
   2  11  -1    1.51    0.15
   2  11  -1    1.41    0.15
   2  11  -1    1.52    0.13
  -2  11   1    1.31    0.17
   1  11  -1    2.59    0.16
   1  11  -1    2.52    0.22
   1  11  -1    2.48    0.20
  -1  11   1    2.72    0.19
  -1  11   1    2.79    0.20
   0  11  -1    0.44    0.12
   0  11   1    0.50    0.09
   0  11   1    0.51    0.09
   0  11  -1    0.70    0.14
   1  11   1    1.93    0.12
  -1  11  -1    1.90    0.20
   1  11   1    1.88    0.13
   2  11   1    1.46    0.11
   2  11   1    1.63    0.10
  -2  11  -1    1.52    0.20
   2  11   1    1.60    0.09
   3  11   1    0.48    0.09
   3  11   1    0.53    0.06
  -3  11  -1    0.31    0.14
   3  11   1    0.59    0.08
   4  11   1   12.59    0.33
   4  11   1   12.53    0.33
  -4  11  -1   12.74    0.53
   4  11   1   11.99    0.31
   5  11   1    0.37    0.09
   5  11   1    0.44    0.10
   5  11   1    0.32    0.09
   6  11   1    3.00    0.18
   6  11   1    2.78    0.21
   6  11   1    3.09    0.19
   7  11   1    3.17    0.22
   7  11   1    3.05    0.25
   7  11   1    3.01    0.22
   8  11   1    0.02    0.12
   8  11   1    0.13    0.11
   8  11   1   -0.16    0.09
   9  11   1    0.41    0.16
   8  12  -1    2.26    0.23
   8  12  -1    2.16    0.25
   7  12  -1    0.25    0.11
   7  12  -1    0.47    0.13
   7  12  -1    0.39    0.13
   6  12  -1    1.24    0.15
   6  12  -1    1.24    0.16
   6  12  -1    1.30    0.17
   5  12  -1   -0.02    0.07
   5  12  -1    0.15    0.10
   5  12  -1   -0.06    0.10
  -4  12   1    5.89    0.38
   4  12  -1    5.92    0.27
   4  12  -1    6.14    0.27
   4  12  -1    6.34    0.27
   3  12  -1   16.23    0.45
  -3  12   1   16.41    0.57
   3  12  -1   15.50    0.44
   2  12  -1    1.22    0.15
   2  12  -1    1.38    0.16
  -2  12   1    1.68    0.19
   1  12  -1    2.66    0.23
  -1  12   1    2.79    0.21
   1  12  -1    2.33    0.21
   0  12  -1    6.30    0.32
   0  12   1    6.44    0.27
   1  12   1   21.56    0.49
  -1  12  -1   22.39    0.64
   1  12   1   21.75    0.50
   2  12   1    1.63    0.12
  -2  12  -1    1.43    0.20
   2  12   1    1.61    0.13
   2  12   1    1.53    0.11
   3  12   1    5.56    0.28
   3  12   1    5.41    0.22
   3  12   1    5.04    0.19
  -3  12  -1    5.07    0.36
   3  12   1    5.48    0.20
   4  12   1    9.45    0.29
   4  12   1    8.98    0.29
   4  12   1    9.09    0.28
  -4  12  -1    9.33    0.49
   5  12   1    1.29    0.13
   5  12   1    1.14    0.12
   5  12   1    1.05    0.13
   6  12   1    0.19    0.10
   6  12   1    0.18    0.10
   6  12   1    0.15    0.09
   7  12   1    0.04    0.10
   7  12   1    0.07    0.10
   7  12   1    0.12    0.10
   8  12   1    0.78    0.21
   8  12   1    0.66    0.16
   8  12   1    0.67    0.16
   8  13  -1   -0.04    0.10
   8  13  -1    0.01    0.13
   7  13  -1    0.41    0.14
   7  13  -1    0.54    0.14
   7  13  -1    0.53    0.14
   6  13  -1    0.19    0.12
   6  13  -1    0.00    0.09
   6  13  -1    0.13    0.12
   5  13  -1    2.67    0.22
   5  13  -1    2.67    0.22
   5  13  -1    3.27    0.23
   4  13  -1    3.01    0.22
   4  13  -1    3.20    0.22
   4  13  -1    3.63    0.24
  -4  13   1    3.18    0.32
  -3  13   1    0.34    0.14
   3  13  -1    0.64    0.13
  -2  13   1   -0.15    0.09
   2  13  -1    0.09    0.12
   2  13  -1    0.04    0.09
   1  13  -1    1.47    0.18
  -1  13   1    1.76    0.19
   1  13  -1    1.99    0.21
   0  13  -1    0.13    0.11
   0  13   1   -0.01    0.08
   0  13  -1   -0.08    0.14
  -1  13  -1    5.37    0.33
   1  13   1    4.82    0.24
  -2  13  -1    3.36    0.31
   2  13   1    2.99    0.21
   2  13   1    3.08    0.19
   3  13   1    6.59    0.24
   3  13   1    6.50    0.26
  -3  13  -1    6.94    0.42
   3  13   1    6.59    0.25
   4  13   1    2.06    0.15
   4  13   1    2.26    0.18
   4  13   1    2.02    0.18
   5  13   1    3.60    0.20
   5  13   1    3.24    0.21
   5  13   1    3.46    0.20
   6  13   1    0.28    0.10
   6  13   1    0.24    0.10
   6  13   1    0.08    0.10
   7  13   1    0.28    0.11
   7  13   1    0.14    0.12
   7  13   1    0.03    0.11
   8  13   1    0.13    0.12
   8  13   1    0.46    0.15
   7  14  -1    0.63    0.15
   7  14  -1    0.73    0.16
   6  14  -1    0.19    0.13
   6  14  -1    0.30    0.13
   6  14  -1    0.37    0.12
   5  14  -1    0.96    0.15
   5  14  -1    0.80    0.14
   5  14  -1    1.00    0.16
  -4  14   1    3.60    0.36
   4  14  -1    3.84    0.26
   4  14  -1    3.83    0.25
   4  14  -1    4.00    0.27
  -3  14   1   -0.02    0.13
   3  14  -1    0.31    0.12
  -2  14   1    4.54    0.32
   2  14  -1    4.74    0.30
   2  14  -1    4.29    0.28
  -1  14   1    1.73    0.20
   1  14  -1    1.66    0.20
   1  14  -1    1.77    0.21
   0  14  -1    2.20    0.25
   0  14  -1    1.65    0.20
   0  14   1    1.52    0.18
  -1  14  -1    0.94    0.18
   1  14   1    0.66    0.12
   2  14   1    0.73    0.14
   2  14   1    0.68    0.12
  -2  14  -1    0.47    0.17
  -3  14  -1   -0.16    0.14
   3  14   1    0.23    0.08
   3  14   1    0.27    0.11
   3  14   1    0.18    0.09
   4  14   1    0.05    0.12
   4  14   1    0.11    0.07
   4  14   1    0.10    0.10
   5  14   1   -0.05    0.06
   5  14   1    0.03    0.10
   6  14   1    0.14    0.10
   6  14   1    0.15    0.08
   7  14   1   -0.04    0.08
   7  14   1   -0.21    0.10
   6  15  -1    0.35    0.14
   6  15  -1    0.50    0.14
   5  15  -1   -0.02    0.12
   5  15  -1   -0.04    0.08
   5  15  -1   -0.04    0.11
   4  15  -1    0.11    0.13
   4  15  -1    0.13    0.13
  -3  15   1    1.08    0.21
   3  15  -1    1.17    0.18
   2  15  -1    0.10    0.11
   2  15  -1    0.12    0.14
  -2  15   1   -0.14    0.11
   1  15  -1    0.55    0.15
  -1  15   1    0.67    0.16
   1  15  -1    0.64    0.18
   0  15  -1    6.24    0.37
   0  15  -1    5.81    0.38
   0  15   1    5.30    0.31
   1  15   1    0.34    0.12
  -1  15  -1    0.20    0.19
  -1  15  -1    0.48    0.16
   2  15   1    1.13    0.15
   2  15   1    1.24    0.17
  -2  15  -1    1.12    0.22
   3  15   1    1.15    0.14
   3  15   1    1.33    0.17
   4  15   1    0.12    0.08
   4  15   1   -0.03    0.10
   5  15   1    0.36    0.10
   5  15   1    0.54    0.12
   6  15   1    0.05    0.07
   6  15   1    0.00    0.10
   5  16  -1    0.10    0.13
   4  16  -1   -0.03    0.13
   4  16  -1    0.35    0.20
  -3  16   1    0.02    0.16
   3  16  -1    0.10    0.16
   3  16  -1   -0.14    0.13
   2  16  -1    3.31    0.28
  -2  16   1    2.91    0.30
   2  16  -1    2.93    0.27
  -1  16   1   -0.08    0.11
   1  16  -1    0.04    0.11
   1  16  -1    0.01    0.15
   0  16  -1    0.04    0.18
   0  16  -1   -0.04    0.13
   0  16   1    0.02    0.11
   1  16   1    0.65    0.15
   1  16   1    0.61    0.18
  -1  16  -1    0.59    0.23
  -1  16  -1    0.85    0.19
  -2  16  -1    0.93    0.26
   2  16   1    0.94    0.15
   2  16   1    1.01    0.18
  -2  16  -1    0.71    0.20
   3  16   1    0.95    0.16
   4  16   1    0.13    0.12
   5  16   1    0.02    0.05
   5  16   1    0.13    0.11
   4  17  -1   -0.17    0.13
   3  17  -1    0.90    0.20
   2  17  -1    0.55    0.19
  -2  17   1    0.29    0.17
   1  17  -1    0.54    0.20
  -1  17   1    0.03    0.14
   1  17  -1    0.36    0.15
   0  17   1   -0.24    0.19
   0  17  -1    0.25    0.14
   0  17   1    0.16    0.13
   0  17  -1    0.16    0.20
   1  17   1    1.24    0.22
   1  17   1    1.20    0.19
  -1  17  -1    1.24    0.23
  -1  17  -1    1.32    0.28
   2  17   1   -0.12    0.14
  -2  17  -1   -0.11    0.22
   2  17   1    0.18    0.11
   3  17   1    0.15    0.14
  -3  17  -1    0.59    0.28
   4  17   1    0.00    0.11
  -4  17  -1   -0.35    0.26
   1  18  -1    0.34    0.15
  -1  18   1    0.08    0.15
  -1  18   1   -0.10    0.22
   1  18  -1   -0.03    0.19
   0  18  -1    0.59    0.18
   0  18   1    0.11    0.21
   0  18   1    0.41    0.16
   0  18  -1    0.43    0.22
  -1  18  -1    1.39    0.29
   1  18   1    0.96    0.22
   1  18   1    1.02    0.18
  11   0  -2    0.01    0.17
  10   0  -2    0.36    0.19
   9   0  -2   -0.14    0.09
   9   0  -2   -0.06    0.12
   8   0  -2    0.07    0.12
   8   0  -2   -0.03    0.13
   8   0  -2    0.06    0.08
   7   0  -2   -0.01    0.08
  -7   0   2    0.02    0.04
   7   0  -2    0.04    0.07
  -7   0   2    0.09    0.11
   7   0  -2   -0.06    0.09
   6   0  -2   18.78    0.49
   6   0  -2   19.58    0.56
  -6   0   2   19.52    0.55
   6   0  -2   19.56    0.45
   5   0  -2    0.00    0.06
   5   0  -2    0.00    0.04
  -5   0   2    0.03    0.03
  -5   0   2    0.04    0.04
  -5   0   2   -0.01    0.07
   5   0  -2   -0.07    0.05
   4   0  -2   14.51    0.32
  -4   0   2   15.37    0.32
  -4   0   2   15.01    0.35
   4   0  -2   15.03    0.36
  -4   0   2   14.86    0.40
   3   0  -2    0.06    0.03
   3   0  -2   -0.03    0.01
  -3   0   2    0.00    0.04
   3   0  -2    0.02    0.02
  -3   0   2   -0.03    0.02
  -3   0   2    0.00    0.03
   2   0  -2  420.52    6.82
   2   0  -2  402.03    6.97
   2   0  -2  429.47    6.81
  -2   0   2  426.56    6.86
  -2   0   2  430.68    6.84
   2   0  -2  427.53    6.92
  -2   0   2  411.86    6.90
  -2   0   2  431.43    6.99
  -1   0   2   -0.04    0.02
   1   0  -2   -0.02    0.02
   1   0  -2   -0.08    0.01
  -1   0   2   -0.07    0.01
  -1   0   2   -0.09    0.01
   1   0  -2   -0.04    0.02
   1   0  -2   -0.04    0.02
   1   0  -2   -0.05    0.02
  -1   0   2   -0.03    0.02
   0   0  -2   16.02    0.29
   0   0  -2   16.20    0.28
   0   0  -2   15.03    0.30
   0   0   2   15.75    0.30
   0   0   2   16.44    0.29
   0   0   2   15.44    0.29
  -1   0  -2   -0.02    0.03
  -1   0  -2    0.01    0.02
   1   0   2    0.02    0.03
  -1   0  -2    0.05    0.02
   1   0   2   -0.02    0.03
   1   0   2   -0.02    0.03
  -2   0  -2    3.60    0.14
  -2   0  -2    3.47    0.14
  -2   0  -2    3.58    0.10
   2   0   2    3.50    0.11
   2   0   2    3.65    0.16
   3   0   2   -0.04    0.04
  -3   0  -2    0.00    0.02
   3   0   2    0.00    0.06
   3   0   2    0.02    0.03
  -3   0  -2    0.06    0.06
  -3   0  -2   -0.02    0.05
  -4   0  -2   29.81    0.64
  -4   0  -2   29.49    0.54
   4   0   2   29.28    0.62
  -4   0  -2   29.24    0.63
   4   0   2   30.09    0.67
   4   0   2   28.94    0.58
  -5   0  -2   -0.02    0.03
   5   0   2    0.01    0.07
  -5   0  -2    0.03    0.09
   5   0   2   -0.11    0.04
  -5   0  -2   -0.03    0.08
  -5   0  -2   -0.01    0.04
   5   0   2   -0.08    0.08
  -6   0  -2    0.05    0.11
   6   0   2    0.14    0.11
  -6   0  -2    0.04    0.04
   6   0   2    0.02    0.06
   6   0   2    0.08    0.12
  -7   0  -2    0.14    0.14
   7   0   2    0.11    0.09
   7   0   2    0.17    0.15
   7   0   2    0.00    0.13
  -7   0  -2    0.07    0.05
   8   0   2    5.06    0.28
   8   0   2    5.34    0.35
   9   0   2   -0.26    0.14
  10   0   2    0.77    0.25
  11   0   2    0.09    0.21
  11  -1  -2    0.16    0.21
  11   1  -2    0.51    0.22
  10  -1  -2    0.52    0.15
  10  -1  -2    1.07    0.23
  10   1  -2    0.77    0.20
   9  -1  -2    0.56    0.18
   9  -1  -2    0.92    0.16
   9   1  -2    0.61    0.15
   9   1  -2    0.70    0.17
   8  -1  -2    0.65    0.13
   8  -1  -2    0.61    0.17
   8   1  -2    0.40    0.11
   8   1  -2    0.40    0.16
   8   1  -2    0.48    0.15
   7  -1  -2    1.67    0.16
   7  -1  -2    1.88    0.20
   7  -1  -2    1.25    0.18
   7   1  -2    1.52    0.17
  -7   1   2    2.11    0.23
   7   1  -2    1.91    0.14
  -7   1   2    1.78    0.13
   7   1  -2    1.90    0.22
   6  -1  -2    0.57    0.11
   6  -1  -2    0.16    0.07
   6  -1  -2    0.37    0.08
  -6  -1   2    0.48    0.11
   6   1  -2    0.38    0.09
   6   1  -2    0.35    0.07
   6   1  -2    0.38    0.09
  -6   1   2    0.45    0.07
  -6   1   2    0.40    0.11
  -5  -1   2    8.98    0.26
   5  -1  -2    9.85    0.27
   5  -1  -2    9.00    0.29
   5  -1  -2    9.18    0.34
  -5  -1   2    9.35    0.32
   5   1  -2    8.96    0.33
   5   1  -2    9.30    0.28
  -5   1   2    9.16    0.25
   5   1  -2    9.74    0.25
  -5   1   2    8.91    0.34
  -5   1   2    9.55    0.28
   4  -1  -2   -0.08    0.04
  -4  -1   2    0.03    0.05
  -4  -1   2    0.00    0.04
   4  -1  -2   -0.03    0.05
   4  -1  -2    0.06    0.04
  -4   1   2   -0.05    0.05
   4   1  -2    0.05    0.04
  -4   1   2   -0.06    0.04
  -4   1   2   -0.02    0.03
   4   1  -2    0.23    0.07
   4   1  -2   -0.03    0.04
  -3  -1   2   64.64    1.13
   3  -1  -2   61.41    1.14
  -3  -1   2   61.89    1.08
   3  -1  -2   63.48    1.10
   3  -1  -2   64.24    1.07
  -3   1   2   61.58    1.14
  -3   1   2   62.70    1.06
   3   1  -2   63.43    1.08
   3   1  -2   64.36    1.14
   3   1  -2   66.22    1.06
   3   1  -2   63.53    1.09
  -3   1   2   63.92    1.09
   2  -1  -2    5.66    0.17
  -2  -1   2    6.37    0.17
   2  -1  -2    5.94    0.14
  -2  -1   2    5.76    0.15
  -2  -1   2    5.38    0.17
   2  -1  -2    5.56    0.15
  -2   1   2    5.66    0.18
   2   1  -2    5.59    0.15
   2   1  -2    4.86    0.17
   2   1  -2    5.74    0.14
  -2   1   2    5.70    0.15
   2   1  -2    5.65    0.15
  -2   1   2    5.50    0.14
  -2   1   2    5.99    0.16
  -1  -1   2    5.09    0.13
   1  -1  -2    4.95    0.12
   1  -1  -2    5.21    0.12
  -1  -1   2    4.95    0.14
  -1  -1   2    5.11    0.13
  -1  -1   2    5.02    0.13
   1  -1  -2    4.97    0.11
   1   1  -2    5.23    0.12
  -1   1   2    5.07    0.12
  -1   1   2    5.01    0.13
  -1   1   2    5.14    0.12
   1   1  -2    4.73    0.12
   1   1  -2    5.07    0.13
  -1   1   2    5.02    0.11
  -1   1   2    4.96    0.13
   0  -1  -2  104.94    1.60
   0  -1  -2  102.78    1.59
   0  -1  -2   93.35    1.61
   0  -1   2  102.78    1.64
   0  -1   2  103.45    1.65
   0   1  -2  103.01    1.64
   0   1   2  102.28    1.61
   0   1   2  102.65    1.63
   0   1   2   98.95    1.62
   0   1  -2  101.53    1.65
  -1  -1  -2   15.27    0.28
   1  -1   2   16.44    0.34
  -1  -1  -2   16.84    0.27
  -1  -1  -2   16.39    0.27
   1  -1   2   15.78    0.34
  -1   1  -2   15.77    0.34
   1   1   2   16.34    0.29
  -1   1  -2   16.85    0.34
  -1   1  -2   15.69    0.34
   1   1   2   16.34    0.26
   1   1   2   16.36    0.29
   2  -1   2    8.62    0.24
  -2  -1  -2    9.26    0.19
   2  -1   2   10.10    0.33
  -2   1  -2    9.47    0.26
   2   1   2    9.22    0.21
   2   1   2    9.09    0.18
   2   1   2    9.08    0.24
   2   1   2    9.41    0.23
  -2   1  -2    9.43    0.27
   3  -1   2    0.14    0.04
   3  -1   2    0.13    0.07
  -3  -1  -2    0.12    0.03
  -3  -1  -2    0.06    0.05
  -3  -1  -2    0.01    0.02
  -3  -1  -2    0.07    0.02
   3  -1   2    0.07    0.05
   3   1   2    0.09    0.04
   3   1   2    0.14    0.06
   3   1   2    0.12    0.03
  -3   1  -2    0.04    0.02
  -3   1  -2    0.03    0.06
  -4  -1  -2    5.96    0.18
   4  -1   2    5.96    0.27
  -4  -1  -2    6.03    0.21
  -4  -1  -2    6.28    0.14
   4  -1   2    5.84    0.20
   4  -1   2    5.94    0.24
   4   1   2    5.94    0.25
   4   1   2    6.13    0.21
   4   1   2    5.91    0.18
  -4   1  -2    5.85    0.26
   5  -1   2    1.47    0.15
  -5  -1  -2    1.77    0.15
   5  -1   2    1.64    0.13
  -5  -1  -2    1.61    0.11
  -5  -1  -2    1.56    0.08
   5  -1   2    1.02    0.13
   5   1   2    1.62    0.18
  -5   1  -2    2.10    0.20
  -5   1  -2    1.50    0.10
   5   1   2    1.65    0.15
   5   1   2    1.50    0.10
  -6  -1  -2   11.61    0.37
   6  -1   2   12.93    0.48
   6  -1   2   12.69    0.43
   6  -1   2   12.85    0.38
  -6   1  -2   12.51    0.44
   6   1   2   12.10    0.34
   6   1   2   12.00    0.39
  -6   1  -2   12.29    0.31
   6   1   2   12.75    0.46
   7  -1   2    6.97    0.32
   7  -1   2    7.38    0.38
   7  -1   2    7.03    0.41
   7   1   2    7.04    0.34
   7   1   2    7.58    0.41
  -7   1  -2    7.35    0.36
   7   1   2    6.59    0.27
  -7   1  -2    6.88    0.23
   8  -1   2   10.08    0.39
   8  -1   2   10.13    0.46
   8   1   2   10.67    0.45
   8   1   2    9.35    0.49
   9  -1   2    0.30    0.18
   9   1   2    0.33    0.18
  10  -1   2    0.69    0.24
  10   1   2    1.08    0.26
  11  -1   2    0.62    0.26
  11   1   2    0.83    0.25
  11  -2  -2   -0.18    0.18
  11   2  -2   -0.07    0.18
  10  -2  -2    0.31    0.19
  10  -2  -2    0.47    0.14
  10   2  -2    0.31    0.17
   9  -2  -2    2.59    0.24
   9  -2  -2    2.56    0.28
   9   2  -2    3.02    0.28
   8  -2  -2    2.30    0.25
   8  -2  -2    2.09    0.20
   8   2  -2    1.98    0.24
   8   2  -2    2.35    0.18
   8   2  -2    1.97    0.22
   7  -2  -2    0.79    0.13
   7  -2  -2    0.84    0.15
   7  -2  -2    0.85    0.16
   7   2  -2    0.63    0.15
   7   2  -2    0.87    0.14
  -7   2   2    0.64    0.16
   7   2  -2    0.70    0.10
  -7   2   2    0.85    0.10
   6  -2  -2    4.83    0.22
   6  -2  -2    3.91    0.25
   6  -2  -2    4.52    0.24
  -6   2   2    4.59    0.29
   6   2  -2    4.47    0.25
  -6   2   2    4.40    0.18
   6   2  -2    4.82    0.18
   6   2  -2    4.91    0.22
   5  -2  -2   16.98    0.41
  -5  -2   2   17.16    0.45
   5  -2  -2   16.66    0.48
   5  -2  -2   16.92    0.44
  -5  -2   2   16.34    0.39
  -5   2   2   16.98    0.50
   5   2  -2   17.25    0.48
   5   2  -2   17.58    0.42
   5   2  -2   17.26    0.41
  -5   2   2   17.19    0.38
  -5   2   2   16.86    0.42
   5   2  -2   17.73    0.38
  -4  -2   2   80.64    1.40
   4  -2  -2   82.32    1.41
   4  -2  -2   81.21    1.44
  -4  -2   2   84.29    1.46
  -4   2   2   82.52    1.51
   4   2  -2   83.17    1.42
   4   2  -2   83.19    1.38
  -4   2   2   82.99    1.39
   4   2  -2   83.26    1.49
  -4   2   2   83.15    1.43
   4   2  -2   83.13    1.41
  -3  -2   2    3.35    0.12
  -3  -2   2    3.24    0.14
   3  -2  -2    3.28    0.12
   3  -2  -2    3.45    0.14
   3   2  -2    3.37    0.12
   3   2  -2    3.38    0.13
   3   2  -2    3.59    0.16
  -3   2   2    3.57    0.17
  -3   2   2    3.55    0.12
  -2  -2   2    7.43    0.18
   2  -2  -2    7.34    0.17
   2  -2  -2    7.11    0.20
  -2  -2   2    7.08    0.20
   2  -2  -2    7.23    0.19
   2   2  -2    7.28    0.18
   2   2  -2    7.24    0.21
  -2   2   2    7.27    0.18
  -2   2   2    7.45    0.21
  -2   2   2    7.31    0.17
   2   2  -2    7.05    0.17
  -1  -2   2    8.41    0.19
  -1  -2   2    7.99    0.19
  -1  -2   2    8.52    0.20
  -1  -2   2    8.40    0.20
   1  -2  -2    8.56    0.17
  -1   2   2    8.35    0.19
   1   2  -2    8.22    0.20
   1   2  -2    8.48    0.19
  -1   2   2    8.38    0.16
   1   2  -2    8.10    0.20
  -1   2   2    8.27    0.17
   1   2  -2    8.23    0.19
  -1   2   2    8.45    0.18
   0  -2   2  203.18    3.20
   0  -2   2  202.23    3.19
   0  -2   2  200.62    3.19
   0   2  -2  195.59    3.19
   0   2  -2  201.79    3.19
   1  -2   2   92.47    1.56
   1  -2   2   93.75    1.57
  -1   2  -2   93.89    1.57
  -1   2  -2   91.93    1.56
  -1   2  -2   95.60    1.56
   2  -2   2  170.95    2.80
   2  -2   2  168.21    2.82
   2   2   2  170.79    2.72
   2   2   2  175.08    2.75
  -3  -2  -2   19.92    0.36
  -3  -2  -2   20.14    0.36
   3  -2   2   20.62    0.48
   3   2   2   19.48    0.36
   3   2   2   20.15    0.44
   3   2   2   20.44    0.40
  -3   2  -2   20.38    0.42
  -3   2  -2   20.22    0.49
   4  -2   2   25.64    0.60
  -4  -2  -2   25.58    0.50
  -4  -2  -2   25.59    0.48
  -4   2  -2   25.92    0.62
   4   2   2   25.15    0.48
  -4   2  -2   26.10    0.51
   4   2   2   26.30    0.53
   4   2   2   25.72    0.59
   5  -2   2   17.70    0.50
  -5  -2  -2   17.90    0.41
  -5  -2  -2   17.44    0.38
   5   2   2   18.18    0.50
   5   2   2   18.04    0.44
   5   2   2   17.56    0.39
  -5   2  -2   17.36    0.52
  -5   2  -2   18.09    0.40
  -6  -2  -2   -0.01    0.04
   6  -2   2    0.00    0.09
  -6  -2  -2   -0.02    0.07
   6  -2   2   -0.01    0.10
  -6   2  -2   -0.05    0.10
   6   2   2   -0.04    0.08
  -6   2  -2   -0.04    0.04
   6   2   2    0.09    0.11
   6   2   2   -0.01    0.04
   7  -2   2    0.04    0.14
   7  -2   2    0.10    0.11
  -7   2  -2    0.18    0.07
   7   2   2    0.09    0.13
   7   2   2    0.49    0.09
   7   2   2    0.15    0.12
   8  -2   2    0.48    0.18
   8   2   2    0.37    0.15
   8   2   2    0.29    0.16
   9  -2   2    3.37    0.35
   9   2   2    3.09    0.31
  10  -2   2    0.41    0.22
  10   2   2    0.39    0.21
  11  -2   2    0.21    0.23
  11   2   2    0.65    0.25
  11  -3  -2    0.91    0.26
  11   3  -2    0.64    0.22
  10  -3  -2    1.04    0.23
  10   3  -2    0.80    0.20
   9  -3  -2   -0.01    0.15
   9   3  -2   -0.09    0.13
   8  -3  -2    1.46    0.23
   8  -3  -2    1.05    0.16
   8   3  -2    0.88    0.18
   8   3  -2    1.32    0.19
   8   3  -2    1.32    0.22
   7  -3  -2    6.31    0.29
   7  -3  -2    5.75    0.33
   7  -3  -2    5.97    0.32
  -7   3   2    5.74    0.23
   7   3  -2    6.09    0.23
   7   3  -2    5.38    0.26
   7   3  -2    6.07    0.34
  -7   3   2    5.72    0.36
  -6  -3   2    4.45    0.19
   6  -3  -2    4.14    0.21
   6  -3  -2    4.51    0.25
   6  -3  -2    4.44    0.26
  -6   3   2    4.15    0.18
   6   3  -2    4.28    0.17
   6   3  -2    4.15    0.21
   6   3  -2    4.20    0.21
   6   3  -2    4.42    0.25
   5  -3  -2   57.89    1.07
  -5  -3   2   56.79    1.02
   5  -3  -2   56.13    1.15
   5  -3  -2   58.16    1.12
  -5   3   2   56.61    1.18
   5   3  -2   58.95    1.07
   5   3  -2   57.60    1.01
   5   3  -2   57.69    1.13
  -5   3   2   58.15    1.03
   5   3  -2   57.23    1.05
  -4  -3   2   74.46    1.27
   4  -3  -2   73.48    1.37
   4  -3  -2   73.23    1.33
  -4  -3   2   76.39    1.30
   4  -3  -2   75.09    1.30
   4   3  -2   74.67    1.27
  -4   3   2   74.97    1.40
   4   3  -2   76.18    1.35
   4   3  -2   74.98    1.29
  -4   3   2   72.44    1.26
   4   3  -2   71.56    1.24
  -3  -3   2    0.08    0.04
  -3  -3   2    0.12    0.04
   3  -3  -2    0.15    0.06
   3  -3  -2    0.08    0.04
   3   3  -2    0.07    0.04
   3   3  -2    0.15    0.05
  -3   3   2    0.15    0.04
   3   3  -2    0.10    0.04
  -3   3   2    0.21    0.05
  -3   3   2    0.11    0.05
  -2  -3   2  319.23    5.09
   2  -3  -2  319.43    5.11
   2  -3  -2  321.33    5.10
  -2  -3   2  327.70    5.10
  -2   3   2  323.84    5.10
   2   3  -2  325.40    5.09
  -2   3   2  325.81    5.08
   2   3  -2  322.42    5.09
   2   3  -2  324.62    5.13
  -2   3   2  325.04    5.14
  -1  -3   2  406.21    6.24
   1  -3  -2  397.45    6.23
   1  -3  -2  404.73    6.21
  -1  -3   2  394.74    6.45
  -1  -3   2  384.99    6.36
   1   3  -2  398.79    6.24
   1   3  -2  403.55    6.24
  -1   3   2  396.49    6.34
  -1   3   2  404.18    6.22
  -1   3   2  399.68    6.37
   1   3  -2  384.80    6.50
   0  -3   2   99.37    1.64
   0  -3   2   98.30    1.62
   0   3  -2   98.69    1.63
   0   3  -2   97.74    1.64
   0   3  -2   99.60    1.64
   1  -3   2    0.44    0.08
   1  -3   2    0.46    0.07
  -1   3  -2    0.53    0.07
  -1   3  -2    0.32    0.07
  -1   3  -2    0.40    0.08
   2  -3   2   46.79    0.87
   2  -3   2   44.52    0.86
   2   3   2   44.60    0.72
   2   3   2   44.08    0.71
   2   3   2   45.64    0.73
   3  -3   2  113.57    1.94
   3   3   2  112.84    1.84
  -3   3  -2  108.90    1.95
   3   3   2  110.28    1.81
   3   3   2  112.15    1.80
  -3   3  -2  112.96    1.87
   4  -3   2   29.84    0.71
  -4  -3  -2   30.14    0.50
   4  -3   2   30.59    0.69
  -4   3  -2   29.92    0.71
   4   3   2   28.27    0.63
  -4   3  -2   30.20    0.60
   4   3   2   29.41    0.57
   4   3   2   29.32    0.53
   5  -3   2    0.16    0.10
   5  -3   2    0.32    0.12
  -5  -3  -2    0.22    0.04
  -5   3  -2    0.11    0.09
   5   3   2    0.20    0.05
   5   3   2    0.24    0.07
   5   3   2    0.27    0.10
  -5   3  -2    0.33    0.07
   6  -3   2    1.70    0.20
  -6  -3  -2    1.53    0.09
   6  -3   2    1.84    0.23
   6   3   2    1.07    0.16
  -6   3  -2    2.10    0.24
  -6   3  -2    1.40    0.12
   6   3   2    1.48    0.15
   6   3   2    1.62    0.11
   7  -3   2    5.46    0.34
   7  -3   2    4.93    0.39
   7   3   2    5.48    0.34
   7   3   2    5.41    0.28
   8  -3   2   -0.07    0.13
   8   3   2   -0.09    0.12
   8   3   2    0.07    0.13
   9  -3   2    0.82    0.22
   9   3   2    0.85    0.19
  10  -3   2    0.59    0.24
  10   3   2    0.36    0.21
  11  -3   2   -0.06    0.23
  11   3   2   -0.21    0.19
  11   4  -2    1.99    0.28
  10  -4  -2    0.25    0.18
  10   4  -2   -0.01    0.14
   9  -4  -2   -0.32    0.13
   9   4  -2   -0.21    0.12
   8  -4  -2    3.71    0.30
   8   4  -2    3.43    0.24
   8   4  -2    3.37    0.30
   7  -4  -2    0.24    0.11
   7  -4  -2    0.17    0.12
   7   4  -2    0.24    0.12
   7   4  -2   -0.01    0.09
  -7   4   2    0.12    0.14
   7   4  -2    0.12    0.10
  -7   4   2   -0.03    0.05
   7   4  -2    0.13    0.07
   6  -4  -2    1.97    0.20
   6  -4  -2    2.04    0.19
  -6  -4   2    1.87    0.13
   6   4  -2    1.95    0.15
  -6   4   2    2.42    0.14
  -6   4   2    1.95    0.22
   6   4  -2    1.98    0.12
   6   4  -2    2.05    0.17
   6   4  -2    2.21    0.20
   5  -4  -2    0.22    0.10
  -5  -4   2    0.41    0.07
   5  -4  -2    0.45    0.10
   5   4  -2    0.27    0.08
   5   4  -2    0.26    0.05
  -5   4   2    0.35    0.07
   5   4  -2    0.31    0.07
   5   4  -2    0.26    0.08
  -5   4   2    0.25    0.10
  -4  -4   2   49.59    0.89
   4  -4  -2   48.51    0.98
   4  -4  -2   50.35    0.97
   4   4  -2   50.96    0.90
   4   4  -2   49.99    0.96
  -4   4   2   49.86    0.90
   4   4  -2   49.12    0.89
  -4   4   2   51.38    1.03
  -3  -4   2   32.54    0.58
   3  -4  -2   31.86    0.64
   3  -4  -2   31.45    0.65
  -3   4   2   32.00    0.60
  -3   4   2   32.07    0.68
   3   4  -2   32.35    0.65
   3   4  -2   31.82    0.59
   3   4  -2   32.14    0.60
  -3   4   2   32.52    0.63
  -2  -4   2   43.96    0.75
   2  -4  -2   44.52    0.78
  -2  -4   2   45.83    0.75
  -2   4   2   43.48    0.82
   2   4  -2   44.30    0.78
   2   4  -2   43.69    0.79
   2   4  -2   44.29    0.81
  -2   4   2   44.30    0.79
  -1  -4   2   61.64    1.02
  -1  -4   2   62.25    1.02
   1   4  -2   61.72    1.06
  -1   4   2   60.74    1.02
  -1   4   2   62.11    1.01
   1   4  -2   60.95    1.04
   1   4  -2   59.48    1.05
   0  -4   2  112.28    1.81
   0  -4   2  111.29    1.82
   0   4  -2  109.85    1.84
   0   4  -2  111.47    1.85
   0   4  -2  110.18    1.83
   1  -4   2   28.28    0.56
   1  -4   2   28.28    0.57
  -1   4  -2   27.79    0.57
  -1   4  -2   27.55    0.59
   2  -4   2    2.44    0.15
   2  -4   2    2.36    0.16
  -2   4  -2    2.25    0.17
   3  -4   2   30.57    0.67
   3  -4   2   28.21    0.65
   3   4   2   28.89    0.53
   3   4   2   29.91    0.52
  -3   4  -2   28.59    0.67
   3   4   2   29.04    0.50
   4  -4   2    1.06    0.15
   4  -4   2    1.18    0.16
  -4   4  -2    1.75    0.19
   4   4   2    1.46    0.11
   4   4   2    1.04    0.09
   4   4   2    1.26    0.06
   4   4   2    1.02    0.11
  -4   4  -2    1.28    0.12
   5  -4   2   18.54    0.54
   5  -4   2   17.67    0.55
  -5   4  -2   18.24    0.56
   5   4   2   18.22    0.49
   5   4   2   18.16    0.37
  -5   4  -2   18.26    0.44
   5   4   2   17.57    0.41
   6  -4   2    7.85    0.37
   6   4   2    7.47    0.27
  -6   4  -2    7.37    0.39
   6   4   2    7.20    0.22
   6   4   2    7.73    0.35
  -6   4  -2    7.49    0.26
   7  -4   2    5.97    0.37
  -7  -4  -2    5.93    0.16
   7   4   2    6.10    0.36
   7   4   2    6.44    0.29
   8  -4   2    0.83    0.21
   8   4   2    0.66    0.17
   8   4   2    0.68    0.16
   9  -4   2    2.24    0.31
   9   4   2    1.61    0.23
  10  -4   2   -0.02    0.19
  10   4   2    0.00    0.17
  11  -4   2    0.93    0.31
  11   4   2    0.57    0.25
  11   5  -2    0.47    0.20
  10   5  -2    0.02    0.14
   9  -5  -2   -0.20    0.14
   9   5  -2   -0.06    0.11
   8  -5  -2   -0.22    0.12
   8   5  -2    0.00    0.09
   8   5  -2   -0.07    0.10
   7  -5  -2    0.18    0.13
   7  -5  -2    0.24    0.13
   7   5  -2    0.26    0.11
   7   5  -2    0.28    0.11
   7   5  -2    0.21    0.11
   6  -5  -2    4.54    0.27
   6  -5  -2    4.70    0.27
  -6  -5   2    4.60    0.18
   6   5  -2    4.79    0.27
   6   5  -2    4.74    0.23
   6   5  -2    4.25    0.21
  -6   5   2    3.95    0.31
   6   5  -2    4.47    0.17
  -5  -5   2    0.32    0.06
   5  -5  -2    0.19    0.07
   5  -5  -2    0.25    0.09
  -5   5   2    0.38    0.12
   5   5  -2    0.29    0.07
   5   5  -2    0.20    0.08
   5   5  -2    0.25    0.08
   4  -5  -2   68.01    1.26
   4  -5  -2   67.42    1.27
   4   5  -2   66.83    1.17
   4   5  -2   68.02    1.25
  -4   5   2   67.68    1.33
   4   5  -2   70.09    1.19
   3  -5  -2  121.47    2.06
   3  -5  -2  120.64    2.06
   3   5  -2  120.83    2.01
  -3   5   2  122.09    2.06
   3   5  -2  125.51    2.07
  -3   5   2  124.75    2.12
  -3   5   2  123.01    2.03
   3   5  -2  124.03    2.02
   2  -5  -2   43.55    0.75
   2  -5  -2   42.96    0.73
  -2   5   2   42.06    0.79
   2   5  -2   42.95    0.77
   2   5  -2   42.81    0.77
  -2   5   2   42.50    0.81
   2   5  -2   42.56    0.78
   2   5  -2   42.29    0.79
  -1  -5   2   17.94    0.32
  -1  -5   2   17.38    0.32
  -1   5   2   17.76    0.34
   1   5  -2   17.99    0.39
  -1   5   2   17.45    0.35
   1   5  -2   17.84    0.39
   1   5  -2   17.84    0.37
   0  -5   2   33.56    0.61
   0  -5   2   33.32    0.61
   0   5  -2   33.04    0.64
   0   5  -2   32.42    0.65
   0   5  -2   33.02    0.66
   1  -5   2   39.61    0.75
   1  -5   2   39.30    0.74
  -1   5  -2   39.74    0.79
  -1   5  -2   39.01    0.77
   2  -5   2  165.82    2.74
   2  -5   2  165.27    2.74
  -2   5  -2  161.64    2.77
   3  -5   2    6.67    0.27
   3  -5   2    6.68    0.28
   3   5   2    6.63    0.15
  -3   5  -2    7.24    0.31
   3   5   2    6.72    0.16
   3   5   2    6.64    0.14
   4  -5   2    0.03    0.09
   4  -5   2    0.00    0.09
   4   5   2    0.02    0.07
   4   5   2    0.17    0.05
   4   5   2    0.13    0.05
  -4   5  -2    0.04    0.06
  -4   5  -2    0.11    0.11
   5  -5   2    0.87    0.15
   5  -5   2    0.87    0.15
   5   5   2    0.88    0.10
   5   5   2    0.88    0.10
  -5   5  -2    0.78    0.10
   5   5   2    0.71    0.11
   5   5   2    1.02    0.07
  -5   5  -2    0.60    0.13
   6  -5   2    0.60    0.15
   6  -5   2    0.73    0.14
   6   5   2    0.50    0.10
  -6   5  -2    0.74    0.18
   6   5   2    0.85    0.08
   6   5   2    0.47    0.13
  -6   5  -2    0.52    0.10
   7  -5   2    1.88    0.25
   7   5   2    1.57    0.17
   7   5   2    1.92    0.22
   8  -5   2    2.54    0.30
   8   5   2    3.10    0.24
   8   5   2    2.37    0.25
   9  -5   2   -0.31    0.17
   9   5   2    0.03    0.13
  10  -5   2    0.44    0.23
  10   5   2    0.44    0.20
  11   6  -2    0.14    0.19
  10   6  -2   -0.01    0.15
   9   6  -2    0.22    0.13
   8  -6  -2    0.00    0.14
   8   6  -2    0.04    0.10
   8   6  -2   -0.04    0.10
   8   6  -2   -0.05    0.08
   7  -6  -2    1.87    0.23
   7   6  -2    2.30    0.20
   7   6  -2    1.96    0.21
   7   6  -2    1.81    0.17
   6  -6  -2   14.92    0.48
   6   6  -2   13.96    0.40
  -6   6   2   14.20    0.54
   6   6  -2   14.23    0.46
   6   6  -2   13.92    0.39
   6   6  -2   14.13    0.34
   5  -6  -2   13.12    0.42
   5   6  -2   13.66    0.34
   5   6  -2   13.45    0.36
   5   6  -2   13.00    0.40
  -5   6   2   13.40    0.48
   4  -6  -2   20.30    0.51
   4   6  -2   21.20    0.46
   4   6  -2   21.58    0.51
  -4   6   2   20.95    0.58
   4   6  -2   20.70    0.45
   3   6  -2   23.62    0.50
  -3   6   2   23.43    0.53
  -3   6   2   24.47    0.58
   3   6  -2   24.98    0.53
   3   6  -2   23.50    0.49
   2  -6  -2    7.15    0.17
  -2   6   2    6.83    0.22
   2   6  -2    6.78    0.21
   2   6  -2    7.12    0.22
  -2   6   2    7.02    0.24
   2   6  -2    7.03    0.20
  -1   6   2   33.25    0.59
   1   6  -2   32.05    0.61
   1   6  -2   31.84    0.63
   1   6  -2   32.31    0.64
  -1   6   2   31.11    0.59
   0  -6   2   42.31    0.74
   0  -6   2   44.04    0.79
   0  -6   2   42.97    0.74
   0   6  -2   42.84    0.81
   0   6  -2   41.70    0.81
   0   6  -2   42.00    0.82
   1  -6   2   19.53    0.42
   1  -6   2   16.10    0.39
  -1   6  -2   18.05    0.46
  -1   6  -2   19.12    0.45
   2  -6   2   20.57    0.48
   2  -6   2   19.73    0.48
  -2   6  -2   19.74    0.53
   3  -6   2    2.03    0.17
   3  -6   2    2.20    0.18
   3   6   2    2.01    0.07
  -3   6  -2    2.27    0.21
   4  -6   2   22.07    0.59
   4  -6   2   22.63    0.60
   4   6   2   22.18    0.47
   4   6   2   22.72    0.44
   4   6   2   22.24    0.42
  -4   6  -2   22.93    0.65
   5  -6   2    3.09    0.26
   5  -6   2    3.25    0.24
   5   6   2    3.29    0.20
   5   6   2    3.35    0.15
   5   6   2    3.29    0.16
  -5   6  -2    3.24    0.19
  -5   6  -2    3.51    0.30
   6  -6   2    0.16    0.15
   6  -6   2    0.36    0.15
   6   6   2    0.17    0.08
  -6   6  -2    0.10    0.07
   6   6   2    0.21    0.11
   7  -6   2   21.68    0.69
   7   6   2   19.37    0.61
   7   6   2   19.62    0.52
   8  -6   2    2.54    0.31
   8   6   2    2.29    0.22
   8   6   2    1.58    0.21
   9  -6   2    0.16    0.19
   9   6   2    0.14    0.14
  10   6   2   -0.05    0.16
  11   7  -2   -0.18    0.17
  10   7  -2    1.19    0.22
   9   7  -2    0.71    0.16
   8   7  -2    0.19    0.11
   8   7  -2    0.23    0.12
   8   7  -2    0.20    0.11
   7  -7  -2    3.01    0.27
   7   7  -2    2.89    0.21
   7   7  -2    2.70    0.20
   7   7  -2    3.19    0.25
   6  -7  -2    6.77    0.34
   6   7  -2    6.92    0.27
  -6   7   2    7.29    0.42
   6   7  -2    7.27    0.28
   6   7  -2    7.08    0.32
   5  -7  -2    0.35    0.12
   5   7  -2    0.47    0.10
  -5   7   2    0.38    0.13
   5   7  -2    0.43    0.09
   5   7  -2    0.24    0.09
   4  -7  -2    7.51    0.28
   4   7  -2    7.57    0.24
   4   7  -2    7.39    0.27
   4   7  -2    7.74    0.24
  -4   7   2    7.32    0.33
   3  -7  -2   12.72    0.32
   3   7  -2   12.34    0.34
   3   7  -2   12.36    0.33
   3   7  -2   12.69    0.32
  -3   7   2   13.10    0.36
  -3   7   2   12.67    0.40
  -2   7   2    2.28    0.15
  -2   7   2    1.86    0.13
   2   7  -2    1.98    0.12
   2   7  -2    2.12    0.13
   2   7  -2    1.95    0.14
  -1   7   2    5.21    0.17
   1   7  -2    5.41    0.21
  -1   7   2    4.88    0.17
   1   7  -2    4.91    0.18
   1   7  -2    5.16    0.21
   0  -7   2  141.96    2.26
   0   7  -2  140.95    2.37
   0   7  -2  141.44    2.39
   0   7  -2  142.76    2.38
   1  -7   2    5.81    0.19
  -1   7  -2    5.71    0.26
  -1   7  -2    5.84    0.23
   2  -7   2    2.97    0.17
  -2   7  -2    3.06    0.22
  -2   7  -2    3.09    0.22
   3  -7   2   25.06    0.60
  -3   7  -2   24.87    0.66
   4  -7   2    2.57    0.21
  -4   7  -2    1.98    0.21
   4   7   2    2.17    0.10
   4   7   2    2.28    0.10
   4   7   2    2.34    0.13
   5  -7   2   10.21    0.41
  -5   7  -2   10.71    0.47
   5   7   2   10.68    0.29
   5   7   2    9.88    0.27
   5   7   2   10.12    0.32
   6  -7   2    7.56    0.39
   6   7   2    7.66    0.27
   6   7   2    7.60    0.33
   6   7   2    7.53    0.26
   7  -7   2    0.27    0.16
   7   7   2    0.02    0.11
   7   7   2    0.05    0.09
   8  -7   2    1.52    0.28
   8   7   2    1.11    0.20
   8   7   2    1.37    0.18
   9   7   2    0.42    0.17
  10   7   2    0.19    0.19
  10   8  -2    0.19    0.17
   9   8  -2    1.16    0.18
   9   8  -2    1.05    0.18
   8   8  -2    2.47    0.23
   8   8  -2    1.78    0.23
   8   8  -2    2.58    0.23
   7   8  -2   -0.01    0.08
   7   8  -2    0.04    0.09
   7   8  -2    0.11    0.10
   6   8  -2    3.04    0.19
   6   8  -2    2.98    0.20
  -6   8   2    2.75    0.29
   6   8  -2    2.77    0.22
   5  -8  -2    5.34    0.27
   5   8  -2    5.48    0.22
   5   8  -2    5.36    0.23
  -5   8   2    5.76    0.35
   5   8  -2    5.54    0.27
   4  -8  -2    1.32    0.14
   4   8  -2    1.19    0.12
   4   8  -2    1.20    0.13
   4   8  -2    1.37    0.13
  -4   8   2    1.16    0.16
   3   8  -2   31.53    0.66
   3   8  -2   31.34    0.64
  -3   8   2   31.57    0.74
  -3   8   2   31.65    0.69
   3   8  -2   30.76    0.63
   3   8  -2   31.04    0.65
  -2   8   2   65.01    1.19
  -2   8   2   65.58    1.21
   2   8  -2   65.86    1.15
   2   8  -2   64.10    1.17
   2   8  -2   65.41    1.18
   2   8  -2   63.94    1.17
  -1   8   2   17.70    0.39
   1   8  -2   17.89    0.42
   1   8  -2   17.58    0.44
   1   8  -2   17.91    0.45
  -1   8   2   17.60    0.40
   0   8  -2    7.51    0.28
   0   8  -2    7.19    0.28
   0   8   2    7.56    0.16
   0   8  -2    7.22    0.25
   1  -8   2    0.52    0.06
  -1   8  -2    0.57    0.10
  -1   8  -2    0.43    0.11
  -2   8  -2    0.51    0.12
  -2   8  -2    0.34    0.11
   3  -8   2    6.11    0.27
  -3   8  -2    6.35    0.34
   4  -8   2    7.53    0.32
   4   8   2    7.52    0.19
   4   8   2    7.57    0.19
   4   8   2    7.71    0.21
  -4   8  -2    7.79    0.40
   5  -8   2    0.81    0.16
  -5   8  -2    0.49    0.16
   5   8   2    0.60    0.08
   5   8   2    0.70    0.08
   5   8   2    0.78    0.11
   6  -8   2   -0.04    0.13
   6   8   2    0.26    0.09
   6   8   2    0.16    0.10
   6   8   2    0.17    0.08
   7   8   2    2.05    0.19
   7   8   2    1.82    0.20
   8   8   2    0.21    0.13
   8   8   2    0.24    0.12
   9   8   2    0.38    0.16
  10   8   2    0.05    0.17
  10   9  -2    0.09    0.17
   9   9  -2    0.96    0.18
   8   9  -2    0.42    0.13
   8   9  -2    0.28    0.12
   8   9  -2    0.56    0.15
   7   9  -2    0.74    0.14
   7   9  -2    0.72    0.13
   7   9  -2    1.05    0.15
   6   9  -2    3.59    0.20
   6   9  -2    3.62    0.21
  -6   9   2    3.21    0.32
   6   9  -2    3.62    0.24
   5   9  -2    3.06    0.19
   5   9  -2    3.18    0.18
  -5   9   2    2.90    0.29
   5   9  -2    3.26    0.21
   4   9  -2    0.47    0.10
   4   9  -2    0.47    0.09
  -4   9   2    0.31    0.13
   4   9  -2    0.48    0.10
  -3   9   2   22.67    0.56
   3   9  -2   21.76    0.52
   3   9  -2   21.50    0.49
   3   9  -2   21.94    0.51
   3   9  -2   22.04    0.53
  -3   9   2   21.72    0.59
   2   9  -2    7.85    0.25
   2   9  -2    8.14    0.29
  -2   9   2    8.22    0.30
   2   9  -2    7.99    0.29
  -2   9   2    8.12    0.29
   1   9  -2    0.45    0.10
   1   9  -2    0.55    0.09
   1   9  -2    0.51    0.12
  -1   9   2    0.44    0.08
  -1   9   2    0.44    0.07
   0   9  -2   20.74    0.54
   0   9   2   20.64    0.38
   0   9  -2   20.75    0.53
   0   9  -2   20.65    0.51
   0   9   2   20.62    0.40
  -1   9  -2    1.56    0.17
  -1   9  -2    1.76    0.16
   2  -9   2    1.96    0.14
  -2   9  -2    1.93    0.21
  -2   9  -2    2.22    0.22
   3  -9   2    9.83    0.34
  -3   9  -2   13.13    0.48
   4  -9   2   -0.07    0.09
   4   9   2   -0.01    0.04
  -4   9  -2   -0.05    0.13
   4   9   2    0.08    0.05
   4   9   2    0.04    0.05
   5   9   2    9.03    0.25
   5   9   2    8.86    0.24
  -5   9  -2    8.22    0.48
   5   9   2    9.18    0.29
   6   9   2    1.52    0.14
   6   9   2    1.60    0.17
   6   9   2    1.84    0.16
   7   9   2    0.29    0.12
   7   9   2    0.32    0.10
   7   9   2    0.27    0.11
   8   9   2    1.96    0.20
   8   9   2    1.44    0.21
   9   9   2    0.66    0.18
  10  10  -2    0.60    0.20
   9  10  -2   -0.12    0.14
   8  10  -2    0.14    0.10
   8  10  -2    0.01    0.11
   8  10  -2   -0.05    0.12
   7  10  -2   -0.08    0.07
   7  10  -2   -0.09    0.09
   7  10  -2    0.02    0.10
   6  10  -2    0.11    0.08
   6  10  -2    0.17    0.10
   6  10  -2    0.21    0.10
   5  10  -2    0.37    0.10
   5  10  -2    0.43    0.10
   5  10  -2    0.51    0.11
  -5  10   2    0.22    0.13
   4  10  -2    0.14    0.09
   4  10  -2    0.25    0.10
  -4  10   2    0.30    0.13
   4  10  -2    0.32    0.09
   3  10  -2    0.15    0.10
  -3  10   2   -0.05    0.09
   3  10  -2    0.01    0.06
   3  10  -2   -0.02    0.09
   3  10  -2    0.07    0.07
  -2  10   2   -0.19    0.07
   2  10  -2   -0.07    0.08
   2  10  -2   -0.04    0.06
   2  10  -2    0.10    0.11
  -2  10   2   -0.05    0.07
  -1  10   2   49.41    0.95
   1  10  -2   50.09    1.00
  -1  10   2   51.25    0.96
   1  10  -2   49.28    1.01
   1  10  -2   49.13    0.97
   0  10  -2   10.97    0.40
   0  10   2   11.17    0.27
   0  10  -2   10.67    0.35
   0  10   2   11.09    0.27
   0  10  -2   10.99    0.39
  -1  10  -2   -0.08    0.07
  -1  10  -2   -0.10    0.09
  -2  10  -2    4.65    0.30
  -3  10  -2   -0.06    0.12
   4  10   2    1.98    0.12
  -4  10  -2    2.28    0.27
   4  10   2    2.27    0.12
   5  10   2    1.62    0.12
   5  10   2    1.52    0.14
   5  10   2    1.75    0.13
   6  10   2    1.39    0.13
   6  10   2    1.15    0.14
   6  10   2    1.10    0.13
   7  10   2    0.59    0.12
   7  10   2    0.37    0.11
   7  10   2    0.40    0.12
   8  10   2   -0.02    0.12
   8  10   2   -0.09    0.10
  -9  10  -2   -0.70    0.25
   9  10   2    0.12    0.14
   9  11  -2    0.56    0.18
   8  11  -2    0.89    0.16
   8  11  -2    0.63    0.16
   8  11  -2    0.75    0.17
   7  11  -2    0.52    0.13
   7  11  -2    0.29    0.13
   7  11  -2    0.66    0.15
   6  11  -2    0.01    0.07
   6  11  -2   -0.02    0.10
   6  11  -2    0.05    0.10
  -5  11   2    0.62    0.16
   5  11  -2    0.73    0.13
   5  11  -2    0.54    0.12
   5  11  -2    0.78    0.13
   4  11  -2    0.32    0.09
  -4  11   2    0.17    0.13
   4  11  -2    0.24    0.11
   4  11  -2    0.20    0.10
  -3  11   2    0.30    0.12
   3  11  -2    0.55    0.10
   3  11  -2    0.60    0.13
   3  11  -2    0.50    0.12
   2  11  -2    9.25    0.35
  -2  11   2    9.60    0.37
   2  11  -2    9.46    0.35
  -1  11   2    1.30    0.14
   1  11  -2    1.18    0.17
   1  11  -2    1.34    0.16
  -1  11   2    1.34    0.14
   0  11   2   13.30    0.34
   0  11  -2   13.35    0.45
   0  11  -2   13.52    0.45
   0  11   2   13.27    0.34
  -1  11  -2   -0.04    0.10
   1  11   2    0.09    0.04
  -2  11  -2    5.04    0.33
  -3  11  -2    1.59    0.21
   3  11   2    1.82    0.10
   4  11   2   -0.09    0.05
   4  11   2    0.01    0.06
  -4  11  -2   -0.23    0.13
   4  11   2   -0.14    0.04
   5  11   2    2.77    0.15
   5  11   2    2.70    0.15
   5  11   2    2.40    0.17
   6  11   2    0.47    0.10
   6  11   2    0.40    0.11
   6  11   2    0.56    0.10
   7  11   2   -0.01    0.10
   7  11   2   -0.10    0.09
   7  11   2   -0.05    0.09
   8  11   2   -0.02    0.11
   8  11   2   -0.03    0.12
   9  11   2    0.04    0.14
  -9  11  -2   -0.30    0.27
   9  12  -2   -0.07    0.15
   8  12  -2    0.02    0.14
   8  12  -2    0.11    0.11
   7  12  -2    0.44    0.14
   7  12  -2    0.50    0.14
   7  12  -2    0.49    0.14
   6  12  -2    0.07    0.11
   6  12  -2   -0.10    0.07
   6  12  -2    0.06    0.11
   5  12  -2    3.52    0.24
   5  12  -2    3.73    0.23
   5  12  -2    4.01    0.24
  -5  12   2    3.96    0.35
   4  12  -2    0.50    0.12
   4  12  -2    0.29    0.12
  -4  12   2    0.34    0.14
   4  12  -2    0.52    0.11
   3  12  -2    1.28    0.17
  -3  12   2    2.15    0.23
   3  12  -2    1.69    0.17
  -2  12   2    0.02    0.08
   2  12  -2    0.19    0.11
   2  12  -2   -0.08    0.12
   1  12  -2    8.52    0.36
   1  12  -2    8.78    0.37
  -1  12   2    8.47    0.32
   0  12  -2    2.91    0.26
   0  12  -2    3.28    0.27
   0  12   2    3.40    0.21
   0  12   2    3.14    0.18
  -1  12  -2   -0.07    0.11
   1  12   2    0.11    0.05
  -1  12  -2   -0.12    0.15
   1  12   2    0.15    0.06
   2  12   2    3.44    0.12
  -2  12  -2    3.38    0.30
  -3  12  -2    3.02    0.29
   3  12   2    3.23    0.15
   4  12   2    5.61    0.21
   4  12   2    5.80    0.20
   4  12   2    5.87    0.20
   5  12   2    0.36    0.09
   5  12   2    0.31    0.08
   5  12   2    0.34    0.09
   6  12   2    0.22    0.09
   6  12   2    0.17    0.09
   6  12   2    0.42    0.10
   7  12   2    0.34    0.12
   7  12   2    0.63    0.12
   7  12   2    0.33    0.11
   8  12   2    0.29    0.13
   8  12   2   -0.04    0.10
   8  13  -2    0.09    0.15
   7  13  -2    0.90    0.17
   7  13  -2    0.89    0.16
   7  13  -2    1.08    0.17
   6  13  -2    0.40    0.13
   6  13  -2    0.91    0.16
   6  13  -2    0.82    0.15
   5  13  -2    0.04    0.11
   5  13  -2    0.13    0.11
   5  13  -2    0.00    0.08
  -4  13   2    0.06    0.14
   4  13  -2    0.19    0.12
   4  13  -2    0.17    0.12
   4  13  -2    0.16    0.09
   3  13  -2    0.02    0.11
   3  13  -2   -0.12    0.12
  -3  13   2    0.10    0.11
   2  13  -2    1.31    0.18
   2  13  -2    1.40    0.17
  -2  13   2    1.26    0.17
   1  13  -2    0.34    0.15
   1  13  -2    0.31    0.12
  -1  13   2    0.38    0.11
   0  13  -2    6.34    0.35
   0  13  -2    5.84    0.35
   0  13   2    5.53    0.25
  -1  13  -2   11.37    0.49
   1  13   2   10.58    0.31
  -1  13  -2   10.26    0.46
  -2  13  -2    2.50    0.27
   2  13   2    2.47    0.12
   2  13   2    2.29    0.14
   3  13   2    0.34    0.09
  -3  13  -2    0.16    0.16
   4  13   2   -0.01    0.08
   4  13   2   -0.02    0.05
   4  13   2   -0.08    0.09
   5  13   2    0.56    0.10
   5  13   2    0.35    0.09
   6  13   2    0.00    0.08
   6  13   2    0.07    0.08
   7  13   2    0.20    0.10
   7  13   2    0.52    0.13
   7  14  -2    1.95    0.21
   7  14  -2    2.14    0.26
   6  14  -2    0.08    0.10
   6  14  -2   -0.05    0.12
   6  14  -2    0.21    0.13
   5  14  -2    5.71    0.33
   5  14  -2    6.29    0.32
   5  14  -2    6.83    0.32
  -4  14   2    0.65    0.19
   4  14  -2    0.63    0.15
   4  14  -2    0.64    0.15
  -3  14   2    0.39    0.15
   3  14  -2    0.32    0.14
   3  14  -2    0.32    0.15
  -2  14   2    0.24    0.13
   2  14  -2    0.34    0.15
   2  14  -2    0.45    0.12
   1  14  -2    3.04    0.28
  -1  14   2    2.85    0.24
   1  14  -2    3.42    0.29
   0  14   2    0.03    0.09
   0  14  -2    0.03    0.13
   0  14  -2    0.31    0.16
  -1  14  -2    6.84    0.40
   1  14   2    6.93    0.27
  -1  14  -2    6.80    0.42
   2  14   2    1.23    0.13
  -2  14  -2    1.65    0.24
  -2  14  -2    0.97    0.25
   3  14   2    2.45    0.15
   3  14   2    2.23    0.16
   3  14   2    2.77    0.19
   4  14   2    1.68    0.14
   4  14   2    1.79    0.16
   5  14   2    0.74    0.11
   5  14   2    0.81    0.12
   6  14   2    0.30    0.10
   6  14   2    0.09    0.09
   7  14   2    0.51    0.12
   7  14   2    0.58    0.13
  -7  14  -2    0.47    0.33
   6  15  -2    0.80    0.17
   6  15  -2    1.04    0.18
   5  15  -2    4.72    0.30
   5  15  -2    4.57    0.29
   4  15  -2    0.46    0.15
  -4  15   2    0.38    0.30
   4  15  -2    0.77    0.17
   3  15  -2    1.38    0.20
   3  15  -2    1.75    0.22
  -3  15   2    1.58    0.23
  -2  15   2    0.07    0.12
   2  15  -2    0.19    0.15
   1  15  -2    7.67    0.41
   1  15  -2    6.17    0.37
  -1  15   2    6.44    0.35
   0  15   2    0.32    0.11
   0  15  -2    0.45    0.19
   0  15  -2    0.47    0.16
   1  15   2    0.43    0.11
  -1  15  -2    0.54    0.17
  -1  15  -2    0.76    0.22
   2  15   2    2.10    0.18
  -2  15  -2    1.68    0.26
   2  15   2    2.14    0.19
  -2  15  -2    2.11    0.31
   3  15   2    0.10    0.08
   3  15   2    0.19    0.11
  -3  15  -2   -0.26    0.21
   4  15   2    1.42    0.14
  -4  15  -2    1.16    0.31
   4  15   2    1.59    0.15
   5  15   2    0.57    0.11
  -5  15  -2    0.35    0.30
   5  15   2    0.73    0.12
   6  15   2    0.09    0.05
   6  15   2   -0.05    0.10
  -6  15  -2   -0.11    0.28
   5  16  -2    0.78    0.17
   4  16  -2    0.49    0.16
   4  16  -2    0.10    0.15
   3  16  -2    0.71    0.19
  -3  16   2    0.60    0.18
   3  16  -2    1.12    0.20
   2  16  -2    0.13    0.16
  -2  16   2    0.07    0.13
  -1  16   2   -0.03    0.10
   1  16  -2    0.32    0.18
   1  16  -2    0.01    0.12
   0  16  -2    0.28    0.15
   0  16   2    0.25    0.11
   0  16  -2    0.21    0.19
   1  16   2    0.02    0.10
  -1  16  -2    0.10    0.15
  -1  16  -2   -0.01    0.20
   2  16   2   -0.05    0.09
   2  16   2   -0.20    0.12
  -2  16  -2   -0.04    0.22
   3  16   2    0.46    0.11
   3  16   2    0.28    0.13
  -3  16  -2    0.29    0.27
   4  16   2    0.21    0.08
   4  16   2    0.25    0.11
  -4  16  -2    0.03    0.26
   5  16   2    0.03    0.10
  -5  16  -2   -0.31    0.26
   5  16   2    0.03    0.06
   4  17  -2    0.36    0.17
   3  17  -2    0.37    0.17
  -2  17   2    1.36    0.23
   2  17  -2    1.63    0.25
   1  17  -2    0.34    0.14
  -1  17   2   -0.02    0.12
   1  17  -2    0.36    0.20
   0  17   2    2.86    0.28
   0  17  -2    3.67    0.37
   0  17  -2    3.60    0.36
  -1  17  -2    0.98    0.25
   1  17   2    0.93    0.17
   1  17   2    0.73    0.20
   2  17   2    0.23    0.11
  -2  17  -2    0.20    0.24
   2  17   2    0.25    0.15
   3  17   2    0.47    0.15
  -3  17  -2    0.46    0.29
   1  18  -2    0.01    0.19
  -1  18   2   -0.04    0.14
   0  18   2    0.41    0.15
   0  18  -2    0.46    0.24
   0  18   2    0.04    0.21
  -1  18  -2    0.67    0.26
   1  18   2    0.49    0.19
   1  18   2    0.42    0.13
  11   0  -3    3.36    0.35
  10   0  -3   -0.13    0.16
  10   0  -3   -0.10    0.14
   9   0  -3    1.18    0.16
   9   0  -3    1.17    0.21
   8   0  -3    0.10    0.12
   8   0  -3   -0.04    0.07
   7   0  -3    9.91    0.31
   7   0  -3    9.60    0.36
  -7   0   3    9.81    0.41
  -6   0   3    0.01    0.03
   6   0  -3    0.01    0.03
   6   0  -3    0.16    0.08
   6   0  -3   -0.03    0.05
  -6   0   3   -0.04    0.08
  -5   0   3    1.11    0.14
  -5   0   3    1.12    0.08
  -5   0   3    1.24    0.11
   5   0  -3    1.24    0.12
   5   0  -3    1.14    0.10
  -4   0   3   -0.03    0.03
  -4   0   3   -0.04    0.06
   4   0  -3    0.01    0.05
  -4   0   3   -0.10    0.04
   4   0  -3   -0.01    0.04
   4   0  -3   -0.15    0.05
   4   0  -3   -0.06    0.04
   3   0  -3    2.35    0.10
  -3   0   3    2.47    0.14
   3   0  -3    2.51    0.12
   3   0  -3    2.47    0.11
  -3   0   3    2.32    0.09
  -3   0   3    2.83    0.12
   3   0  -3    2.28    0.13
   2   0  -3    0.05    0.04
  -2   0   3    0.00    0.02
  -2   0   3    0.04    0.02
   2   0  -3    0.09    0.03
   2   0  -3   -0.01    0.03
  -2   0   3    0.02    0.02
   2   0  -3    0.01    0.02
  -2   0   3    0.04    0.03
   2   0  -3    0.01    0.03
   1   0  -3  235.68    3.72
  -1   0   3  230.35    3.64
  -1   0   3  232.24    3.67
   1   0  -3  228.57    3.64
   1   0  -3  233.71    3.77
  -1   0   3  231.04    3.73
   1   0  -3  230.10    3.67
   0   0   3   -0.11    0.03
  -1   0  -3   11.56    0.25
   1   0   3   10.99    0.26
  -1   0  -3   11.44    0.22
  -1   0  -3   11.36    0.26
   1   0   3   11.28    0.26
  -2   0  -3    0.02    0.02
   2   0   3    0.01    0.05
  -2   0  -3    0.00    0.04
   2   0   3    0.02    0.06
   2   0   3    0.04    0.04
   3   0   3    4.69    0.18
  -3   0  -3    4.33    0.17
   3   0   3    4.31    0.21
   3   0   3    4.48    0.15
  -3   0  -3    4.41    0.18
  -3   0  -3    4.59    0.12
  -4   0  -3   -0.13    0.06
   4   0   3   -0.05    0.07
  -4   0  -3    0.05    0.03
   4   0   3   -0.02    0.04
   4   0   3    0.09    0.07
  -4   0  -3   -0.10    0.05
   5   0   3    2.14    0.17
  -5   0  -3    2.08    0.17
   5   0   3    2.19    0.22
   5   0   3    2.07    0.14
  -5   0  -3    2.23    0.10
   6   0   3   -0.06    0.06
  -6   0  -3   -0.06    0.10
   6   0   3    0.00    0.12
   6   0   3    0.00    0.11
  -6   0  -3    0.05    0.04
   7   0   3    1.97    0.25
  -7   0  -3    1.73    0.11
   7   0   3    1.57    0.17
   7   0   3    1.35    0.20
   8   0   3   -0.15    0.13
   9   0   3   -0.06    0.15
  10   0   3    0.06    0.19
  11   0   3    0.06    0.20
  11  -1  -3    0.62    0.22
  11   1  -3    0.90    0.23
  10  -1  -3    0.12    0.12
  10  -1  -3   -0.04    0.15
  10   1  -3    0.04    0.16
   9  -1  -3    0.68    0.14
   9  -1  -3    0.80    0.18
   9   1  -3    0.71    0.13
   9   1  -3    1.03    0.20
   8  -1  -3    2.96    0.27
   8  -1  -3    2.49    0.21
   8   1  -3    2.74    0.24
   8   1  -3    2.61    0.20
   8   1  -3    2.00    0.23
   7  -1  -3    1.61    0.17
   7  -1  -3    1.50    0.14
   7  -1  -3    1.63    0.20
  -7   1   3    1.73    0.12
  -7   1   3    1.22    0.17
   7   1  -3    1.78    0.18
   7   1  -3    1.12    0.16
   7   1  -3    1.69    0.14
   6  -1  -3   -0.03    0.05
   6  -1  -3    0.04    0.07
  -6  -1   3    0.03    0.07
   6  -1  -3   -0.04    0.06
  -6   1   3    0.04    0.04
  -6   1   3    0.06    0.08
   6   1  -3   -0.06    0.05
   6   1  -3    0.11    0.07
   6   1  -3    0.00    0.05
  -5  -1   3    2.37    0.18
   5  -1  -3    2.18    0.15
   5  -1  -3    2.24    0.13
   5  -1  -3    2.40    0.17
  -5  -1   3    2.49    0.13
  -5   1   3    2.15    0.18
   5   1  -3    2.11    0.15
   5   1  -3    2.38    0.14
   5   1  -3    2.20    0.12
  -5   1   3    2.27    0.14
  -5   1   3    2.32    0.12
   4  -1  -3    4.57    0.19
   4  -1  -3    4.97    0.17
  -4  -1   3    5.29    0.18
  -4  -1   3    4.75    0.21
   4  -1  -3    4.63    0.22
   4   1  -3    5.29    0.19
   4   1  -3    5.13    0.19
   4   1  -3    4.92    0.16
  -4   1   3    4.61    0.22
  -4   1   3    4.72    0.16
   4   1  -3    5.26    0.22
  -4   1   3    4.97    0.19
  -3  -1   3    6.21    0.22
  -3  -1   3    5.71    0.18
   3  -1  -3    6.20    0.17
   3  -1  -3    6.62    0.22
   3  -1  -3    6.44    0.19
  -3   1   3    6.33    0.19
   3   1  -3    6.45    0.17
   3   1  -3    5.98    0.18
  -3   1   3    6.32    0.17
   3   1  -3    6.50    0.19
  -3   1   3    6.41    0.23
   2  -1  -3   12.69    0.30
  -2  -1   3   12.60    0.28
   2  -1  -3   12.70    0.27
   2  -1  -3   12.85    0.25
  -2  -1   3   12.40    0.30
   2  -1  -3   11.64    0.27
   2   1  -3   12.37    0.27
   2   1  -3   12.72    0.28
  -2   1   3   12.21    0.28
  -2   1   3   13.28    0.27
  -2   1   3   12.48    0.30
  -2   1   3   12.89    0.26
   2   1  -3   12.61    0.29
  -1  -1   3  142.34    2.35
   1  -1  -3  145.65    2.30
   1  -1  -3  140.88    2.32
   1  -1  -3  146.68    2.33
   1  -1  -3  144.95    2.32
  -1  -1   3  145.22    2.35
  -1  -1   3  148.32    2.34
   1   1  -3  146.74    2.33
  -1   1   3  145.67    2.34
   1   1  -3  149.06    2.36
  -1   1   3  148.87    2.35
  -1   1   3  146.69    2.36
   1   1  -3  148.16    2.34
  -1   1   3  145.84    2.32
   0  -1  -3  116.57    1.82
   0  -1   3  113.71    1.86
   0  -1  -3  114.01    1.81
   0  -1   3  115.13    1.88
   0   1   3  113.58    1.84
   0   1  -3  112.79    1.87
   0   1  -3  113.18    1.85
   0   1  -3  115.71    1.87
   0   1   3  115.52    1.84
   0   1   3  115.48    1.82
   0   1   3  114.99    1.81
  -1  -1  -3  357.21    5.52
  -1  -1  -3  345.97    5.54
   1  -1   3  355.61    5.54
   1  -1   3  346.52    5.55
  -1  -1  -3  358.52    5.58
   1   1   3  348.81    5.48
   1   1   3  353.97    5.50
  -1   1  -3  345.05    5.53
   1   1   3  341.29    5.51
   1   1   3  352.39    5.49
  -2  -1  -3    1.11    0.06
   2  -1   3    1.29    0.10
   2  -1   3    1.32    0.13
   2   1   3    1.33    0.10
   2   1   3    1.23    0.06
   2   1   3    1.19    0.08
   2   1   3    1.32    0.10
  -2   1  -3    1.34    0.12
  -2   1  -3    1.34    0.11
   3  -1   3    4.11    0.19
   3  -1   3    4.33    0.22
  -3  -1  -3    4.40    0.10
  -3   1  -3    3.99    0.19
   3   1   3    4.33    0.13
  -3   1  -3    4.45    0.20
   3   1   3    4.25    0.20
   3   1   3    4.03    0.16
  -4  -1  -3    0.05    0.03
   4  -1   3    0.18    0.08
  -4  -1  -3    0.12    0.04
   4  -1   3    0.03    0.07
  -4  -1  -3    0.13    0.03
  -4   1  -3    0.04    0.08
  -4   1  -3    0.13    0.08
   4   1   3    0.15    0.07
  -4   1  -3    0.14    0.04
   4   1   3    0.10    0.09
   4   1   3    0.14    0.04
  -5  -1  -3    2.27    0.08
   5  -1   3    1.56    0.17
  -5  -1  -3    1.96    0.11
   5  -1   3    2.11    0.19
  -5   1  -3    1.97    0.18
   5   1   3    1.73    0.16
   5   1   3    2.16    0.13
  -5   1  -3    2.08    0.11
  -5   1  -3    2.11    0.20
   5   1   3    2.24    0.22
   6  -1   3   63.03    1.28
   6  -1   3   63.16    1.33
   6   1   3   60.83    1.29
  -6   1  -3   59.90    1.23
   6   1   3   61.58    1.15
  -6   1  -3   61.39    1.09
   6   1   3   61.93    1.23
   7  -1   3   24.43    0.76
   7  -1   3   24.41    0.72
  -7   1  -3   23.74    0.51
   7   1   3   24.48    0.59
  -7   1  -3   23.54    0.67
   7   1   3   24.61    0.68
   7   1   3   24.31    0.73
   8  -1   3    0.36    0.17
   8   1   3    0.39    0.17
   9  -1   3    0.19    0.17
   9   1   3    0.05    0.16
  10  -1   3    0.33    0.22
  10   1   3    0.09    0.18
  11  -1   3   -0.14    0.21
  11   1   3   -0.08    0.22
  11  -2  -3    0.28    0.14
  11  -2  -3    0.08    0.19
  11   2  -3    0.04    0.18
  10  -2  -3    0.57    0.15
  10  -2  -3    0.38    0.19
  10   2  -3    0.77    0.20
   9  -2  -3    3.82    0.27
   9  -2  -3    3.53    0.32
   9   2  -3    4.47    0.31
   8  -2  -3   11.55    0.46
   8  -2  -3   11.46    0.40
   8   2  -3   11.73    0.49
   8   2  -3   11.98    0.43
   8   2  -3   11.89    0.37
   7  -2  -3    0.52    0.12
   7  -2  -3    0.39    0.10
   7  -2  -3    0.26    0.10
   7   2  -3    0.54    0.13
   7   2  -3    0.41    0.08
  -7   2   3    0.28    0.13
   7   2  -3    0.29    0.10
  -7   2   3    0.22    0.07
   6  -2  -3    3.35    0.21
   6  -2  -3    3.79    0.23
   6  -2  -3    3.60    0.19
   6   2  -3    3.61    0.23
   6   2  -3    3.51    0.16
   6   2  -3    4.15    0.21
   6   2  -3    3.68    0.19
  -6   2   3    3.53    0.25
  -6   2   3    3.63    0.16
  -5  -2   3    0.04    0.06
   5  -2  -3    0.15    0.11
  -5  -2   3    0.11    0.04
   5  -2  -3    0.00    0.05
   5  -2  -3   -0.01    0.06
   5   2  -3    0.07    0.06
  -5   2   3    0.01    0.05
  -5   2   3    0.01    0.08
  -5   2   3    0.10    0.04
   5   2  -3    0.09    0.06
   5   2  -3    0.08    0.07
  -4  -2   3    0.16    0.06
   4  -2  -3   -0.02    0.04
   4  -2  -3   -0.07    0.05
   4  -2  -3    0.01    0.08
  -4  -2   3    0.00    0.04
   4   2  -3   -0.02    0.04
   4   2  -3    0.10    0.06
  -4   2   3    0.00    0.06
   4   2  -3   -0.05    0.05
  -4   2   3   -0.03    0.04
  -4   2   3    0.02    0.03
   4   2  -3   -0.02    0.03
   3  -2  -3    3.77    0.16
   3  -2  -3    3.81    0.15
  -3  -2   3    3.92    0.17
  -3  -2   3    4.07    0.15
   3  -2  -3    4.07    0.14
  -3   2   3    3.83    0.15
   3   2  -3    4.10    0.14
   3   2  -3    3.98    0.15
  -3   2   3    4.20    0.17
  -3   2   3    3.96    0.13
   3   2  -3    3.86    0.17
  -3   2   3    3.99    0.18
   2  -2  -3   86.40    1.44
  -2  -2   3   85.28    1.43
  -2  -2   3   86.92    1.46
   2  -2  -3   84.31    1.41
   2  -2  -3   86.80    1.39
  -2   2   3   87.09    1.42
  -2   2   3   87.63    1.41
   2   2  -3   85.39    1.44
  -2   2   3   84.77    1.39
   2   2  -3   87.10    1.47
   2   2  -3   85.19    1.42
  -2   2   3   83.01    1.45
   2   2  -3   86.27    1.41
  -1  -2   3  423.81    6.63
  -1  -2   3  414.32    6.64
   1  -2  -3  451.32    6.65
   1   2  -3  417.94    6.63
  -1   2   3  417.07    6.67
  -1   2   3  422.88    6.79
  -1   2   3  409.14    6.63
   1   2  -3  419.03    6.63
  -1   2   3  418.90    6.73
   1   2  -3  425.31    6.62
   0  -2   3 1000.00   15.54
   0  -2   3  976.78   15.38
   0  -2   3  969.07   15.58
   0   2  -3  986.22   15.47
   0   2   3  965.64   15.24
   0   2  -3  943.05   15.42
   0   2   3  987.04   15.28
   1  -2   3    3.96    0.16
   1  -2   3    4.44    0.17
   1   2   3    4.17    0.09
  -1   2  -3    4.11    0.17
   1   2   3    4.13    0.09
  -1   2  -3    3.86    0.17
   1   2   3    3.97    0.09
   2  -2   3    1.20    0.11
  -2   2  -3    1.38    0.13
   2   2   3    1.30    0.04
   2   2   3    1.23    0.06
   2   2   3    1.21    0.08
  -3  -2  -3    9.33    0.22
  -3  -2  -3   10.55    0.21
   3  -2   3   10.50    0.33
  -3  -2  -3   11.01    0.20
  -3   2  -3   11.04    0.33
  -3   2  -3   10.81    0.34
   3   2   3   10.57    0.22
   3   2   3   10.99    0.26
   3   2   3   10.21    0.29
  -3   2  -3   10.90    0.27
   4  -2   3    0.40    0.11
  -4  -2  -3    0.38    0.05
  -4  -2  -3    0.50    0.06
   4  -2   3    0.39    0.10
   4   2   3    0.34    0.05
   4   2   3    0.40    0.08
  -4   2  -3    0.42    0.11
  -4   2  -3    0.48    0.11
  -4   2  -3    0.35    0.06
   4   2   3    0.30    0.10
   5  -2   3    9.97    0.38
  -5  -2  -3   10.64    0.27
   5  -2   3    9.72    0.40
  -5  -2  -3   10.09    0.25
  -5   2  -3   10.03    0.39
   5   2   3   10.59    0.38
  -5   2  -3   10.07    0.37
   5   2   3   10.59    0.32
   5   2   3   10.03    0.27
   6  -2   3    1.26    0.20
  -6  -2  -3    1.46    0.13
  -6  -2  -3    1.24    0.09
   6  -2   3    1.27    0.19
  -6   2  -3    1.29    0.18
  -6   2  -3    1.21    0.19
   6   2   3    1.08    0.11
   6   2   3    1.04    0.17
   6   2   3    1.08    0.14
   7  -2   3   11.15    0.51
   7  -2   3   10.63    0.47
   7   2   3   11.73    0.42
  -7   2  -3   10.26    0.35
  -7   2  -3   10.80    0.45
   7   2   3   10.52    0.47
   8  -2   3    1.60    0.25
   8   2   3    1.64    0.22
   8   2   3    1.63    0.24
   9  -2   3    0.06    0.17
   9   2   3   -0.26    0.14
  10  -2   3    0.57    0.24
  10   2   3    0.66    0.23
  11  -2   3   -0.10    0.23
  11   2   3    0.04    0.21
  11  -3  -3    0.49    0.22
  11   3  -3    0.17    0.19
  10  -3  -3    1.29    0.24
  10   3  -3    1.13    0.20
   9  -3  -3    7.02    0.41
   9  -3  -3    7.04    0.35
   9   3  -3    6.60    0.36
   8  -3  -3   10.02    0.39
   8  -3  -3    9.88    0.44
   8   3  -3   10.37    0.39
   8   3  -3   10.48    0.33
   8   3  -3   10.49    0.46
   7  -3  -3   16.86    0.47
   7  -3  -3   15.46    0.53
   7  -3  -3   16.38    0.52
  -7   3   3   16.53    0.57
   7   3  -3   16.70    0.46
   7   3  -3   15.91    0.54
   7   3  -3   16.77    0.48
   7   3  -3   16.25    0.41
  -7   3   3   15.89    0.41
   6  -3  -3    0.16    0.06
   6  -3  -3    0.31    0.09
   6  -3  -3    0.24    0.10
  -6   3   3    0.29    0.11
  -6   3   3    0.24    0.06
   6   3  -3    0.30    0.10
   6   3  -3    0.29    0.09
   6   3  -3    0.31    0.07
   6   3  -3    0.17    0.08
  -5  -3   3   26.05    0.66
   5  -3  -3   24.49    0.57
   5  -3  -3   22.20    0.59
   5  -3  -3   23.87    0.53
  -5  -3   3   24.05    0.52
   5   3  -3   23.78    0.49
  -5   3   3   24.48    0.64
   5   3  -3   24.30    0.54
   5   3  -3   25.07    0.61
  -5   3   3   23.62    0.50
   5   3  -3   24.77    0.53
  -5   3   3   24.48    0.55
   4  -3  -3    1.01    0.11
   4  -3  -3    0.97    0.09
  -4  -3   3    1.28    0.12
  -4  -3   3    1.15    0.10
  -4   3   3    1.54    0.18
   4   3  -3    1.37    0.10
   4   3  -3    1.27    0.13
   4   3  -3    1.16    0.10
  -4   3   3    1.19    0.09
   3  -3  -3    2.99    0.14
  -3  -3   3    3.04    0.14
   3  -3  -3    3.15    0.15
  -3  -3   3    3.14    0.14
   3   3  -3    2.87    0.15
  -3   3   3    3.20    0.17
   3   3  -3    3.19    0.13
   3   3  -3    3.19    0.13
  -3   3   3    3.07    0.12
  -3   3   3    3.04    0.13
  -2  -3   3   62.44    1.10
  -2  -3   3   64.79    1.11
   2  -3  -3   64.14    1.09
   2  -3  -3   58.42    1.07
   2   3  -3   63.89    1.10
  -2   3   3   64.71    1.08
  -2   3   3   65.16    1.12
   2   3  -3   64.89    1.10
  -2   3   3   63.33    1.05
   2   3  -3   64.84    1.13
   2   3  -3   63.83    1.09
  -1  -3   3  948.63   15.14
  -1  -3   3  944.24   15.38
  -1   3   3  939.72   15.04
   1   3  -3  970.31   15.32
   1   3  -3  971.58   15.11
   1   3  -3  945.85   15.07
  -1   3   3  964.17   15.10
   0  -3   3  112.49    1.88
   0  -3   3  112.68    1.86
   0   3  -3  111.82    1.87
   0   3  -3  111.81    1.87
   1  -3   3    1.76    0.14
   1  -3   3    1.95    0.12
  -1   3  -3    1.96    0.14
  -1   3  -3    2.01    0.14
  -1   3  -3    1.90    0.14
   2  -3   3    4.56    0.22
   2  -3   3    4.40    0.20
  -2   3  -3    4.82    0.22
   2   3   3    4.65    0.10
  -2   3  -3    4.65    0.21
   2   3   3    4.49    0.11
   3  -3   3    2.06    0.17
   3  -3   3    1.93    0.19
  -3   3  -3    2.15    0.19
   3   3   3    2.09    0.07
  -3   3  -3    1.94    0.12
  -3   3  -3    2.22    0.17
   3   3   3    2.16    0.12
   3   3   3    1.94    0.12
   3   3   3    2.04    0.09
   4  -3   3   38.87    0.87
   4  -3   3   38.97    0.85
  -4   3  -3   39.69    0.75
  -4   3  -3   38.36    0.86
   4   3   3   38.52    0.78
   4   3   3   39.35    0.73
   4   3   3   37.02    0.67
  -4   3  -3   39.63    0.85
   5  -3   3    6.29    0.30
   5  -3   3    5.88    0.32
  -5  -3  -3    5.88    0.15
   5   3   3    5.65    0.18
  -5   3  -3    5.97    0.31
   5   3   3    6.40    0.23
  -5   3  -3    6.09    0.21
   5   3   3    6.18    0.28
  -5   3  -3    5.63    0.31
   6  -3   3    4.15    0.29
   6  -3   3    4.07    0.31
  -6  -3  -3    4.22    0.14
  -6   3  -3    4.75    0.32
  -6   3  -3    3.98    0.29
   6   3   3    4.45    0.18
  -6   3  -3    4.55    0.20
   6   3   3    4.42    0.23
   6   3   3    4.30    0.29
   7  -3   3    6.82    0.39
  -7  -3  -3    6.70    0.20
  -7   3  -3    6.61    0.37
   7   3   3    7.01    0.38
   7   3   3    6.33    0.32
   8  -3   3    0.01    0.16
   8   3   3   -0.04    0.12
   8   3   3    0.22    0.15
   9  -3   3    0.30    0.20
   9   3   3   -0.02    0.16
  10  -3   3    0.78    0.26
  10   3   3    0.37    0.21
  11  -3   3    0.41    0.28
  11   3   3    0.89    0.27
  11   4  -3    1.67    0.26
  10  -4  -3    2.28    0.31
  10   4  -3    1.97    0.25
   9  -4  -3    5.81    0.38
   9   4  -3    6.40    0.35
   8  -4  -3    2.23    0.26
   8   4  -3    1.57    0.21
   8   4  -3    1.76    0.19
   7  -4  -3    3.26    0.25
   7  -4  -3    2.49    0.23
  -7   4   3    2.95    0.17
  -7   4   3    2.70    0.27
   7   4  -3    2.86    0.21
   7   4  -3    2.81    0.17
   7   4  -3    2.74    0.23
   7   4  -3    2.64    0.25
   6  -4  -3    0.40    0.11
   6  -4  -3    0.53    0.12
   6   4  -3    0.86    0.09
  -6   4   3    0.60    0.15
   6   4  -3    0.48    0.11
   6   4  -3    0.45    0.10
  -6   4   3    0.53    0.08
   6   4  -3    0.73    0.13
   5  -4  -3   10.58    0.37
  -5  -4   3   11.34    0.30
   5  -4  -3   11.22    0.36
   5   4  -3   11.06    0.32
  -5   4   3   10.60    0.40
   5   4  -3   10.89    0.28
   5   4  -3   10.92    0.31
   5   4  -3   11.35    0.38
  -5   4   3   11.04    0.29
   4  -4  -3    4.83    0.21
  -4  -4   3    4.99    0.18
   4  -4  -3    5.08    0.22
   4   4  -3    5.14    0.19
   4   4  -3    5.01    0.18
   4   4  -3    4.78    0.22
  -4   4   3    4.80    0.17
  -4   4   3    4.71    0.24
  -3  -4   3   16.45    0.36
  -3  -4   3   16.13    0.37
   3  -4  -3   15.66    0.38
   3  -4  -3   16.17    0.38
   3   4  -3   16.11    0.36
  -3   4   3   15.68    0.42
  -3   4   3   16.06    0.37
  -3   4   3   16.05    0.34
   3   4  -3   16.69    0.37
   3   4  -3   16.02    0.40
   2  -4  -3   55.58    0.97
  -2  -4   3   55.36    0.99
   2   4  -3   56.52    0.99
  -2   4   3   56.27    0.96
  -2   4   3   57.79    1.02
   2   4  -3   57.23    1.01
   2   4  -3   57.76    1.03
  -2   4   3   56.70    0.98
   2   4  -3   57.50    1.00
  -1  -4   3   21.41    0.43
  -1  -4   3   20.80    0.44
  -1  -4   3   21.01    0.42
  -1   4   3   21.09    0.38
  -1   4   3   21.18    0.39
   1   4  -3   20.67    0.44
   1   4  -3   20.99    0.44
   0  -4   3  118.62    1.96
   0  -4   3  117.20    1.94
   0   4  -3  118.61    1.98
   0   4  -3  114.66    1.96
   0   4  -3  116.42    1.96
   1  -4   3   10.93    0.32
   1  -4   3   10.94    0.30
  -1   4  -3   10.89    0.32
  -1   4  -3   11.18    0.32
   2  -4   3   61.77    1.16
   2  -4   3   60.10    1.14
  -2   4  -3   60.80    1.16
  -2   4  -3   61.29    1.15
   3  -4   3   39.71    0.84
   3  -4   3   39.51    0.85
   3   4   3   39.51    0.67
   3   4   3   39.53    0.69
  -3   4  -3   40.02    0.85
   3   4   3   39.49    0.70
   4  -4   3   14.79    0.48
   4  -4   3   15.10    0.47
   4   4   3   14.92    0.33
   4   4   3   14.76    0.38
  -4   4  -3   15.30    0.39
   4   4   3   14.75    0.29
  -4   4  -3   15.16    0.48
   5  -4   3    0.03    0.10
   5  -4   3    0.17    0.10
   5   4   3    0.11    0.04
   5   4   3    0.12    0.09
  -5   4  -3    0.21    0.07
  -5   4  -3    0.10    0.12
   5   4   3    0.11    0.06
   6  -4   3    4.39    0.30
   6  -4   3    4.44    0.33
  -6   4  -3    4.65    0.32
   6   4   3    4.59    0.29
   6   4   3    4.57    0.17
  -6   4  -3    4.72    0.21
   6   4   3    4.66    0.23
  -6   4  -3    4.63    0.33
   7  -4   3    8.25    0.43
  -7   4  -3    8.06    0.42
   7   4   3    8.08    0.40
   7   4   3    8.30    0.34
   8  -4   3    3.11    0.34
   8   4   3    2.94    0.26
   8   4   3    2.80    0.29
   9  -4   3   -0.13    0.17
   9   4   3    0.14    0.16
  10  -4   3    0.05    0.21
  10   4   3    0.47    0.21
  11   5  -3   -0.20    0.15
  10   5  -3    0.13    0.15
   9  -5  -3    1.40    0.25
   9   5  -3    2.11    0.23
   8  -5  -3    9.43    0.45
   8   5  -3    9.71    0.39
   8   5  -3    9.38    0.37
   8   5  -3    9.25    0.43
   7  -5  -3   12.73    0.48
   7  -5  -3   13.09    0.63
   7   5  -3   13.45    0.41
   7   5  -3   13.42    0.42
   7   5  -3   12.76    0.37
   7   5  -3   12.63    0.48
   6  -5  -3    2.66    0.22
  -6  -5   3    3.14    0.16
   6   5  -3    3.10    0.15
   6   5  -3    3.01    0.23
   6   5  -3    3.21    0.20
  -6   5   3    3.13    0.27
   6   5  -3    2.96    0.18
   5  -5  -3    8.25    0.32
  -5  -5   3    8.67    0.26
   5  -5  -3    8.46    0.31
  -5   5   3    8.62    0.36
   5   5  -3    8.87    0.27
   5   5  -3    8.13    0.32
   5   5  -3    8.26    0.27
   4  -5  -3    0.34    0.08
   4  -5  -3    0.22    0.08
   4   5  -3    0.38    0.07
  -4   5   3    0.39    0.10
   4   5  -3    0.32    0.08
   4   5  -3    0.29    0.08
   3  -5  -3   25.38    0.57
  -3   5   3   24.84    0.52
  -3   5   3   25.02    0.58
   3   5  -3   25.80    0.52
   3   5  -3   25.43    0.51
   3   5  -3   24.74    0.56
   3   5  -3   24.56    0.53
  -2  -5   3   13.74    0.30
   2  -5  -3   14.04    0.28
  -2  -5   3   14.20    0.31
   2   5  -3   13.68    0.34
   2   5  -3   14.00    0.34
   2   5  -3   14.28    0.36
  -2   5   3   14.03    0.32
   2   5  -3   13.54    0.35
  -2   5   3   14.64    0.35
  -1  -5   3   10.73    0.27
  -1  -5   3   10.68    0.26
  -1   5   3   10.91    0.22
   1   5  -3   10.39    0.28
   1   5  -3   10.59    0.29
  -1   5   3   10.81    0.23
  -1   5   3   10.71    0.22
   0  -5   3   65.70    1.13
   0  -5   3   65.47    1.15
   0   5  -3   63.53    1.16
   0   5  -3   64.16    1.18
   0   5  -3   63.82    1.16
   1  -5   3  109.72    1.86
   1  -5   3  111.07    1.88
  -1   5  -3  107.56    1.90
  -1   5  -3  107.42    1.88
  -1   5  -3  109.07    1.88
   2  -5   3   18.76    0.48
   2  -5   3   18.10    0.47
  -2   5  -3   18.38    0.49
  -2   5  -3   18.30    0.50
   3  -5   3   26.86    0.66
   3  -5   3   27.64    0.65
   3   5   3   27.51    0.47
   3   5   3   26.34    0.47
   3   5   3   26.66    0.45
  -3   5  -3   26.90    0.67
   4  -5   3    2.39    0.20
   4  -5   3    2.29    0.22
   4   5   3    2.20    0.11
  -4   5  -3    2.06    0.15
   4   5   3    2.26    0.15
  -4   5  -3    2.45    0.23
   4   5   3    2.34    0.11
   5  -5   3    0.15    0.11
   5  -5   3    0.12    0.11
  -5   5  -3    0.09    0.07
  -5   5  -3   -0.03    0.12
   5   5   3   -0.08    0.05
   5   5   3    0.17    0.09
   5   5   3    0.05    0.03
   6  -5   3    0.87    0.18
   6  -5   3    1.06    0.19
   6   5   3    1.01    0.13
   6   5   3    1.02    0.16
  -6   5  -3    0.90    0.12
  -6   5  -3    1.29    0.33
   7  -5   3    0.32    0.17
  -7   5  -3    0.29    0.19
   7   5   3    0.34    0.14
   7   5   3    0.28    0.12
   8  -5   3    0.17    0.17
  -8   5  -3    0.16    0.20
   8   5   3    0.31    0.14
   8   5   3   -0.10    0.12
   9  -5   3    1.34    0.27
   9   5   3    1.32    0.22
  10  -5   3    0.60    0.25
  10   5   3    0.76    0.23
  11   6  -3    0.37    0.20
  10   6  -3   -0.15    0.14
   9   6  -3    0.61    0.16
   8  -6  -3    1.17    0.20
   8   6  -3    1.20    0.17
   8   6  -3    1.19    0.16
   8   6  -3    1.32    0.20
   7  -6  -3    1.67    0.21
   7   6  -3    1.37    0.16
   7   6  -3    1.74    0.21
   7   6  -3    1.52    0.18
   6  -6  -3    3.43    0.24
   6   6  -3    3.60    0.25
  -6   6   3    3.17    0.28
   6   6  -3    3.50    0.22
   6   6  -3    3.43    0.21
   5  -6  -3   18.78    0.52
   5   6  -3   19.09    0.53
   5   6  -3   19.19    0.46
   5   6  -3   18.82    0.45
  -5   6   3   18.72    0.58
   4  -6  -3    1.46    0.14
   4   6  -3    1.70    0.13
   4   6  -3    1.65    0.13
  -4   6   3    1.63    0.17
   4   6  -3    1.62    0.14
   3  -6  -3   22.18    0.47
   3   6  -3   22.05    0.48
   3   6  -3   22.56    0.49
  -3   6   3   22.19    0.54
   3   6  -3   21.72    0.49
   3   6  -3   21.76    0.51
  -3   6   3   22.33    0.50
   2   6  -3   58.74    1.07
   2   6  -3   60.10    1.10
  -2   6   3   59.26    1.05
   2   6  -3   59.42    1.09
  -2   6   3   60.41    1.08
   2   6  -3   59.34    1.07
  -1  -6   3   38.50    0.73
   1   6  -3   37.80    0.73
  -1   6   3   38.59    0.66
  -1   6   3   37.95    0.67
   1   6  -3   37.89    0.75
   1   6  -3   37.23    0.76
   0  -6   3    6.46    0.21
   0   6  -3    6.26    0.23
   0   6  -3    5.98    0.25
   0   6  -3    6.41    0.25
   1  -6   3    0.99    0.11
   1  -6   3    0.88    0.10
  -1   6  -3    0.62    0.12
  -1   6  -3    0.94    0.11
  -1   6  -3    0.80    0.11
   2  -6   3    0.44    0.10
   2  -6   3    0.24    0.09
  -2   6  -3    0.59    0.13
  -2   6  -3    0.38    0.11
   3  -6   3   25.57    0.63
   3  -6   3   25.40    0.63
   3   6   3   24.14    0.42
  -3   6  -3   25.05    0.66
   4  -6   3    7.37    0.34
   4  -6   3    7.60    0.33
   4   6   3    7.48    0.19
   4   6   3    7.50    0.20
  -4   6  -3    7.47    0.37
   4   6   3    7.57    0.23
   5  -6   3    3.16    0.27
   5  -6   3    3.35    0.26
  -5   6  -3    2.49    0.25
   5   6   3    2.85    0.20
   5   6   3    2.72    0.15
   5   6   3    2.71    0.14
  -5   6  -3    2.87    0.18
   5   6   3    3.01    0.10
   6  -6   3   12.28    0.50
   6   6   3   12.08    0.35
   6   6   3   11.94    0.42
   7  -6   3    2.43    0.29
   7   6   3    2.18    0.20
   7   6   3    1.84    0.21
  -7   6  -3    2.44    0.30
   8  -6   3    0.69    0.21
   8   6   3    0.70    0.18
  -8   6  -3    0.61    0.22
   8   6   3    0.67    0.16
   9  -6   3    0.35    0.21
   9   6   3    0.41    0.16
  10   6   3    0.06    0.18
  11   7  -3   -0.25    0.17
  10   7  -3    0.27    0.16
   9   7  -3   -0.14    0.12
   9   7  -3    0.00    0.11
   8   7  -3    2.39    0.22
   8   7  -3    2.26    0.25
   8   7  -3    2.77    0.24
   7   7  -3    5.74    0.28
   7   7  -3    5.63    0.27
   7   7  -3    6.25    0.34
   6  -7  -3   11.86    0.43
  -6   7   3   11.32    0.49
   6   7  -3   12.00    0.38
   6   7  -3   11.96    0.44
   6   7  -3   11.70    0.36
   5  -7  -3   22.23    0.57
  -5   7   3   22.02    0.66
   5   7  -3   22.31    0.52
   5   7  -3   21.91    0.50
   5   7  -3   22.96    0.59
   4  -7  -3    0.05    0.05
  -4   7   3    0.10    0.08
   4   7  -3    0.01    0.05
   4   7  -3    0.03    0.08
   4   7  -3    0.05    0.07
   3  -7  -3    3.96    0.15
   3   7  -3    4.00    0.18
   3   7  -3    4.23    0.20
  -3   7   3    4.05    0.19
   3   7  -3    4.07    0.19
  -3   7   3    3.86    0.21
   3   7  -3    3.88    0.20
  -2   7   3    0.27    0.06
  -2   7   3    0.10    0.06
   2   7  -3    0.08    0.08
   2   7  -3    0.31    0.07
   1   7  -3  170.74    2.83
   1   7  -3  167.67    2.80
   1   7  -3  167.97    2.81
  -1   7   3  173.47    2.71
  -1   7   3  167.46    2.72
   0  -7   3    0.90    0.08
   0   7  -3    0.83    0.11
   0   7  -3    0.81    0.12
   0   7  -3    0.79    0.12
   1  -7   3   18.93    0.44
  -1   7  -3   18.66    0.49
  -1   7  -3   18.93    0.51
  -1   7  -3   18.86    0.50
   2  -7   3   20.00    0.50
  -2   7  -3   19.87    0.56
   3  -7   3    4.85    0.24
   3  -7   3    4.26    0.29
  -3   7  -3    4.84    0.30
   4  -7   3    4.81    0.29
   4  -7   3    5.49    0.29
   4   7   3    4.67    0.16
   4   7   3    4.92    0.15
   4   7   3    5.29    0.14
  -4   7  -3    4.78    0.33
   5  -7   3    0.70    0.17
   5  -7   3    0.39    0.12
   5   7   3    0.89    0.10
   5   7   3    0.68    0.09
   5   7   3    0.90    0.12
  -5   7  -3    0.79    0.17
   6  -7   3    1.53    0.23
   6   7   3    0.99    0.12
   6   7   3    1.06    0.16
   7  -7   3    0.09    0.15
   7   7   3    0.06    0.10
   7   7   3    0.08    0.12
   8  -7   3    2.73    0.33
   8   7   3    2.58    0.24
   8   7   3    2.01    0.24
  -8   7  -3    2.43    0.35
   9   7   3    0.55    0.18
  10   7   3   -0.24    0.17
  10   8  -3   -0.07    0.14
   9   8  -3    0.15    0.13
   9   8  -3   -0.15    0.12
   8   8  -3    2.06    0.21
   8   8  -3    2.09    0.23
   8   8  -3    1.89    0.20
   7   8  -3    0.32    0.11
   7   8  -3    0.28    0.10
   7   8  -3    0.35    0.11
   6   8  -3    3.52    0.22
   6   8  -3    3.54    0.24
   6   8  -3    3.43    0.20
  -6   8   3    2.24    0.24
   5   8  -3    9.42    0.31
   5   8  -3   10.02    0.37
  -5   8   3    9.29    0.43
   5   8  -3    9.80    0.32
   4  -8  -3    1.08    0.11
   4   8  -3    1.04    0.13
  -4   8   3    0.67    0.13
   4   8  -3    0.90    0.12
   4   8  -3    1.16    0.13
   4   8  -3    0.75    0.11
   3   8  -3    8.42    0.30
   3   8  -3    8.35    0.27
  -3   8   3    8.29    0.32
  -3   8   3    8.22    0.28
   3   8  -3    8.59    0.30
   3   8  -3    8.11    0.28
   2   8  -3   19.01    0.47
  -2   8   3   18.59    0.46
  -2   8   3   18.53    0.44
   2   8  -3   19.08    0.45
  -1   8   3    1.78    0.11
   1   8  -3    1.98    0.18
   1   8  -3    1.82    0.16
   1   8  -3    1.78    0.14
  -1   8   3    1.86    0.10
   0  -8   3   15.08    0.32
   0   8  -3   14.67    0.44
   0   8  -3   14.61    0.43
   0   8  -3   14.46    0.41
   1  -8   3    7.75    0.26
  -1   8  -3    9.94    0.37
  -1   8  -3    9.62    0.36
  -1   8  -3   10.12    0.34
   2  -8   3   19.88    0.49
  -2   8  -3   19.94    0.58
   3  -8   3    5.44    0.27
  -3   8  -3    5.89    0.34
   4  -8   3    2.37    0.22
   4   8   3    2.17    0.09
  -4   8  -3    2.44    0.26
   4   8   3    2.06    0.10
   5  -8   3   -0.27    0.09
   5   8   3    0.05    0.05
   5   8   3    0.05    0.08
   5   8   3    0.18    0.07
  -5   8  -3    0.16    0.18
   6  -8   3    1.73    0.25
   6   8   3    1.62    0.17
   6   8   3    1.70    0.15
   6   8   3    1.85    0.16
   7   8   3    0.84    0.13
   7   8   3    0.62    0.15
   8   8   3    0.11    0.12
  -8   8  -3   -0.20    0.21
   8   8   3   -0.19    0.12
   9   8   3    0.12    0.15
  10   8   3   -0.03    0.17
  10   9  -3    0.04    0.17
   9   9  -3    0.26    0.15
   8   9  -3    0.27    0.13
   8   9  -3    0.10    0.11
   8   9  -3    0.41    0.14
   7   9  -3    0.79    0.14
   7   9  -3    0.69    0.13
   7   9  -3    0.69    0.14
   6   9  -3    0.10    0.10
   6   9  -3    0.06    0.07
  -6   9   3   -0.10    0.11
   6   9  -3   -0.04    0.08
   5   9  -3    0.38    0.10
  -5   9   3    0.25    0.13
   5   9  -3    0.37    0.11
   5   9  -3    0.43    0.11
  -4   9   3   22.91    0.66
   4   9  -3   22.87    0.54
   4   9  -3   23.34    0.60
   4   9  -3   22.83    0.55
  -3   9   3    6.94    0.28
   3   9  -3    7.43    0.29
   3   9  -3    7.26    0.29
   3   9  -3    6.61    0.28
   3   9  -3    7.13    0.27
  -3   9   3    6.89    0.31
   2   9  -3   27.29    0.62
   2   9  -3   26.87    0.60
  -2   9   3   26.43    0.59
  -2   9   3   27.59    0.62
   1   9  -3    6.27    0.25
  -1   9   3    6.53    0.21
   1   9  -3    6.79    0.30
   1   9  -3    6.41    0.29
  -1   9   3    6.88    0.21
   0   9  -3    0.76    0.14
   0   9  -3    0.46    0.12
   0   9  -3    0.72    0.12
   1  -9   3    3.86    0.16
  -1   9  -3    3.70    0.26
  -1   9  -3    3.80    0.22
  -1   9  -3    3.82    0.27
  -2   9  -3   13.60    0.49
  -2   9  -3   13.74    0.48
   3  -9   3    3.85    0.23
  -3   9  -3    3.33    0.30
   4  -9   3    0.21    0.12
   4   9   3    0.16    0.05
  -4   9  -3   -0.09    0.13
   4   9   3    0.15    0.04
   5   9   3    2.69    0.14
   5   9   3    2.67    0.17
   5   9   3    2.58    0.14
   6   9   3    0.63    0.10
   6   9   3    0.38    0.11
   6   9   3    0.51    0.10
   7   9   3    0.36    0.13
  -7   9  -3    0.20    0.24
   7   9   3    0.17    0.10
   8   9   3    1.25    0.21
   8   9   3    1.28    0.18
  -8   9  -3    1.90    0.34
   9   9   3    0.00    0.14
  10  10  -3    0.15    0.17
   9  10  -3   -0.04    0.14
   8  10  -3    0.02    0.09
   8  10  -3    0.10    0.13
   8  10  -3    0.15    0.11
   7  10  -3    1.29    0.16
   7  10  -3    1.50    0.20
   7  10  -3    1.50    0.18
   6  10  -3    0.70    0.14
   6  10  -3    0.79    0.13
   6  10  -3    0.91    0.15
   5  10  -3   -0.03    0.06
   5  10  -3   -0.06    0.08
  -5  10   3   -0.04    0.09
   5  10  -3   -0.23    0.08
   4  10  -3    0.89    0.13
   4  10  -3    1.09    0.14
   4  10  -3    1.06    0.14
  -4  10   3    0.68    0.14
   3  10  -3    8.88    0.33
  -3  10   3    8.51    0.36
   3  10  -3    8.84    0.34
   3  10  -3    8.49    0.33
  -2  10   3   12.81    0.39
  -2  10   3   13.40    0.38
   2  10  -3   12.91    0.38
   2  10  -3   13.43    0.42
  -1  10   3    8.71    0.27
   1  10  -3    8.97    0.35
   1  10  -3    8.45    0.35
   1  10  -3    8.50    0.31
  -1  10   3    8.45    0.26
   0  10  -3    2.76    0.24
   0  10   3    2.66    0.11
   0  10  -3    2.56    0.19
   0  10  -3    2.69    0.23
  -1  10  -3    3.50    0.27
  -1  10  -3    3.00    0.26
  -2  10  -3   24.83    0.70
  -2  10  -3   24.65    0.71
  -3  10  -3    5.79    0.38
  -4  10  -3    3.44    0.34
   4  10   3    3.67    0.13
   4  10   3    3.92    0.12
   5  10   3    7.39    0.23
   5  10   3    7.51    0.26
   5  10   3    7.58    0.22
   6  10   3    2.64    0.22
   6  10   3    3.05    0.18
   6  10   3    2.81    0.18
   7  10   3    2.45    0.23
   7  10   3    2.67    0.20
  -7  10  -3    2.71    0.38
   8  10   3   -0.07    0.11
  -8  10  -3    0.10    0.24
   8  10   3    0.06    0.12
   9  10   3    0.15    0.15
   9  11  -3    0.64    0.19
   8  11  -3    0.11    0.13
   8  11  -3    0.28    0.16
   8  11  -3    0.27    0.14
   7  11  -3    0.16    0.12
   7  11  -3    0.16    0.12
   7  11  -3    0.20    0.11
   6  11  -3    0.41    0.12
   6  11  -3    0.40    0.12
   6  11  -3    0.37    0.13
   5  11  -3    3.61    0.23
   5  11  -3    4.09    0.24
  -5  11   3    3.89    0.32
   5  11  -3    3.80    0.26
   4  11  -3    1.01    0.15
   4  11  -3    1.27    0.15
  -4  11   3    1.09    0.19
   4  11  -3    1.28    0.16
   3  11  -3   13.92    0.44
   3  11  -3   14.02    0.44
  -3  11   3   13.91    0.48
  -2  11   3    7.83    0.32
   2  11  -3    7.69    0.34
  -1  11   3   22.90    0.53
  -1  11   3   23.25    0.53
   1  11  -3   22.99    0.63
   1  11  -3   23.40    0.62
   0  11  -3   -0.04    0.13
   0  11   3    0.01    0.04
   0  11  -3    0.01    0.10
   0  11   3   -0.02    0.05
  -1  11  -3    5.10    0.32
  -1  11  -3    5.20    0.33
  -2  11  -3    2.52    0.27
  -2  11  -3    2.40    0.27
  -3  11  -3    1.99    0.27
  -3  11  -3    1.77    0.23
   4  11   3    1.28    0.10
   4  11   3    1.56    0.10
   5  11   3    0.03    0.07
   5  11   3    0.01    0.07
   5  11   3    0.13    0.06
   6  11   3    1.86    0.16
  -6  11  -3    1.58    0.32
   6  11   3    1.53    0.16
   6  11   3    1.95    0.16
   7  11   3    0.18    0.10
   7  11   3    0.14    0.10
   7  11   3    0.22    0.10
  -7  11  -3    0.05    0.24
  -8  11  -3   -0.27    0.23
   8  11   3    0.14    0.12
   8  11   3   -0.02    0.11
   9  12  -3    0.16    0.16
   8  12  -3    1.16    0.19
   7  12  -3    0.28    0.13
   7  12  -3    0.54    0.14
   7  12  -3    0.29    0.12
   6  12  -3    0.16    0.10
   6  12  -3    0.04    0.11
   6  12  -3   -0.07    0.11
  -5  12   3    8.76    0.47
   5  12  -3    8.79    0.39
   5  12  -3    8.68    0.35
   5  12  -3    9.17    0.35
   4  12  -3    0.77    0.14
   4  12  -3    0.64    0.14
   4  12  -3    0.67    0.15
  -4  12   3    0.60    0.15
  -3  12   3   -0.07    0.09
   3  12  -3    0.00    0.11
   3  12  -3   -0.19    0.11
   2  12  -3   -0.04    0.12
  -2  12   3   -0.03    0.07
  -1  12   3   17.44    0.46
   1  12  -3   16.96    0.54
   1  12  -3   16.70    0.54
   0  12   3    3.50    0.16
   0  12  -3    3.52    0.29
   0  12  -3    3.60    0.29
   0  12   3    3.69    0.17
   1  12   3    4.19    0.14
  -1  12  -3    4.42    0.34
  -1  12  -3    4.25    0.32
  -2  12  -3    2.03    0.26
  -2  12  -3    2.07    0.24
  -3  12  -3    0.63    0.22
  -3  12  -3    0.30    0.15
  -4  12  -3    1.82    0.30
   4  12   3    1.49    0.13
   4  12   3    1.41    0.11
   5  12   3    1.68    0.13
   5  12   3    1.68    0.16
   5  12   3    1.51    0.14
  -5  12  -3    1.94    0.33
  -6  12  -3    0.74    0.28
   6  12   3    0.84    0.11
   6  12   3    0.78    0.12
  -7  12  -3    0.31    0.27
   7  12   3    0.24    0.11
   7  12   3    0.17    0.10
   8  12   3    0.09    0.12
  -8  12  -3   -0.33    0.26
   8  12   3    0.08    0.12
   8  13  -3   -0.14    0.14
   7  13  -3    1.86    0.25
   7  13  -3    1.66    0.23
   7  13  -3    1.93    0.21
   6  13  -3    0.52    0.14
   6  13  -3    0.24    0.13
   6  13  -3    0.50    0.14
   5  13  -3    1.11    0.17
   5  13  -3    0.93    0.15
  -5  13   3    0.75    0.23
   5  13  -3    0.99    0.17
   4  13  -3    0.23    0.13
   4  13  -3    0.19    0.13
  -4  13   3    0.29    0.14
  -3  13   3    0.02    0.10
   3  13  -3    0.15    0.12
   3  13  -3    0.05    0.13
   2  13  -3    1.87    0.21
  -2  13   3    1.33    0.17
   1  13  -3    0.15    0.15
   1  13  -3   -0.10    0.10
  -1  13   3   -0.03    0.07
   0  13   3    0.68    0.10
   0  13  -3    0.88    0.17
   0  13  -3    0.58    0.18
  -1  13  -3    1.62    0.23
   1  13   3    1.43    0.10
  -1  13  -3    1.45    0.24
  -2  13  -3    6.61    0.41
   2  13   3    6.40    0.17
  -2  13  -3    6.63    0.43
  -3  13  -3    1.94    0.30
  -4  13  -3    0.68    0.25
   4  13   3    0.82    0.09
   5  13   3    0.85    0.11
  -5  13  -3    1.05    0.28
   5  13   3    1.08    0.10
  -6  13  -3    0.59    0.27
   6  13   3    1.16    0.13
   6  13   3    0.92    0.14
   7  13   3    0.10    0.10
  -7  13  -3    0.12    0.27
   7  13   3    0.29    0.12
   7  14  -3    0.26    0.13
   7  14  -3    0.12    0.14
   6  14  -3    0.24    0.14
   6  14  -3    0.16    0.12
   6  14  -3    0.46    0.15
   5  14  -3    0.64    0.16
   5  14  -3    0.72    0.16
   4  14  -3    0.18    0.13
  -4  14   3   -0.02    0.11
   4  14  -3    0.04    0.13
  -3  14   3    0.32    0.14
   3  14  -3    0.54    0.15
   3  14  -3    0.26    0.16
   2  14  -3    2.30    0.24
  -2  14   3    2.16    0.23
   1  14  -3    2.17    0.25
   1  14  -3    1.98    0.23
  -1  14   3    1.62    0.17
   0  14  -3   -0.21    0.15
   0  14   3   -0.17    0.06
   0  14  -3    0.01    0.11
  -1  14  -3    0.36    0.20
   1  14   3    0.50    0.09
  -1  14  -3    0.55    0.17
  -2  14  -3    3.82    0.37
  -2  14  -3    3.49    0.36
  -3  14  -3    6.87    0.48
   3  14   3    6.25    0.22
  -4  14  -3    3.78    0.42
   4  14   3    3.45    0.17
   5  14   3   -0.11    0.06
  -5  14  -3   -0.21    0.23
   5  14   3    0.05    0.08
   6  14   3    0.05    0.08
  -6  14  -3    0.03    0.27
   6  14   3    0.15    0.09
   6  15  -3    1.73    0.21
   5  15  -3    0.08    0.13
   5  15  -3    0.02    0.14
   4  15  -3    5.02    0.32
  -4  15   3    4.08    0.37
   4  15  -3    4.69    0.31
   3  15  -3   -0.04    0.15
   3  15  -3   -0.03    0.13
  -3  15   3    0.00    0.11
  -2  15   3    0.08    0.11
   2  15  -3    0.25    0.16
   1  15  -3    0.37    0.14
  -1  15   3    0.00    0.09
   1  15  -3    0.07    0.16
   0  15  -3    0.17    0.17
   0  15  -3   -0.05    0.12
   0  15   3    0.09    0.09
   1  15   3    1.79    0.17
  -1  15  -3    2.30    0.28
  -1  15  -3    1.91    0.29
   2  15   3    3.58    0.19
  -2  15  -3    3.46    0.38
   3  15   3    0.91    0.11
   3  15   3    1.00    0.10
  -3  15  -3    0.73    0.29
   3  15   3    1.00    0.13
   4  15   3    2.67    0.16
   4  15   3    2.47    0.17
  -4  15  -3    2.39    0.37
   5  15   3    1.05    0.12
   5  15   3    0.94    0.11
  -5  15  -3    0.78    0.30
   6  15   3    2.33    0.19
  -6  15  -3    2.57    0.43
   6  15   3    2.08    0.19
   5  16  -3    0.60    0.17
   4  16  -3    1.09    0.24
   4  16  -3    1.02    0.19
   3  16  -3    0.02    0.15
   3  16  -3   -0.12    0.14
  -3  16   3    0.12    0.14
  -2  16   3    0.86    0.18
   2  16  -3    1.01    0.21
   1  16  -3    0.14    0.18
  -1  16   3   -0.05    0.10
   0  16  -3    0.19    0.20
   0  16  -3    0.29    0.15
   0  16   3    0.05    0.10
   1  16   3    0.80    0.14
  -1  16  -3    1.50    0.28
  -2  16  -3    0.19    0.23
   2  16   3    0.24    0.10
   2  16   3   -0.10    0.13
  -3  16  -3    1.87    0.35
   3  16   3    2.61    0.21
   3  16   3    2.18    0.18
   4  16   3    1.15    0.12
   4  16   3    1.07    0.14
  -4  16  -3    1.53    0.35
   4  17  -3    0.36    0.17
  -3  17   3    0.69    0.21
   3  17  -3    0.65    0.19
  -2  17   3   -0.17    0.12
   2  17  -3   -0.04    0.17
  -1  17   3   -0.08    0.11
   1  17  -3   -0.36    0.17
   0  17   3    0.10    0.12
   0  17  -3    0.41    0.23
   1  17   3    0.03    0.11
  -1  17  -3    0.33    0.23
   2  17   3    0.39    0.11
  -2  17  -3    0.48    0.27
   2  17   3    0.66    0.17
  -3  17  -3    7.03    0.57
   3  17   3    6.27    0.28
   3  17   3    6.57    0.31
  12   0  -4    0.37    0.23
  11   0  -4    0.19    0.19
  10   0  -4   -0.04    0.15
  10   0  -4    0.20    0.12
   9   0  -4   -0.19    0.13
   9   0  -4   -0.07    0.09
   8   0  -4    2.55    0.20
   8   0  -4    2.55    0.23
   7   0  -4    0.06    0.09
   7   0  -4   -0.02    0.06
   7   0  -4    0.09    0.07
  -7   0   4   -0.16    0.09
  -6   0   4   13.22    0.45
  -6   0   4   13.74    0.34
   6   0  -4   12.97    0.39
   6   0  -4   13.25    0.35
  -5   0   4    0.00    0.03
   5   0  -4   -0.09    0.05
  -5   0   4    0.02    0.07
   5   0  -4    0.03    0.06
  -5   0   4   -0.09    0.03
   5   0  -4   -0.05    0.04
   4   0  -4  378.61    6.10
  -4   0   4  388.55    6.17
   4   0  -4  381.49    6.05
  -4   0   4  378.12    6.09
   4   0  -4  383.34    6.17
   4   0  -4  389.69    6.09
  -4   0   4  383.46    6.04
   3   0  -4    0.00    0.03
  -3   0   4   -0.01    0.04
   3   0  -4   -0.02    0.03
  -3   0   4   -0.07    0.03
   3   0  -4    0.00    0.03
  -3   0   4    0.00    0.02
   3   0  -4   -0.02    0.04
  -2   0   4   76.78    1.35
   2   0  -4   78.89    1.29
   2   0  -4   78.39    1.28
  -2   0   4   77.35    1.30
   2   0  -4   73.97    1.30
  -2   0   4   78.05    1.32
  -2   0   4   79.12    1.29
   1   0  -4   -0.03    0.03
   1   0  -4   -0.01    0.03
   1   0  -4    0.10    0.02
  -1   0   4    0.02    0.03
  -1   0   4   -0.04    0.03
  -1   0   4   -0.02    0.03
   0   0   4  107.22    1.77
   0   0   4  106.12    1.75
   0   0  -4  107.45    1.72
   0   0  -4  104.85    1.73
   0   0   4  108.03    1.74
   1   0   4   -0.04    0.04
   1   0   4   -0.13    0.04
  -1   0  -4   -0.04    0.03
  -1   0  -4    0.10    0.04
   2   0   4    2.78    0.15
  -2   0  -4    2.70    0.09
   2   0   4    2.68    0.16
   2   0   4    2.72    0.14
  -2   0  -4    2.58    0.12
   3   0   4   -0.10    0.07
  -3   0  -4   -0.08    0.05
   3   0   4   -0.07    0.06
  -3   0  -4   -0.05    0.03
   4   0   4    6.61    0.30
  -4   0  -4    6.61    0.24
  -4   0  -4    6.71    0.17
   4   0   4    6.36    0.27
   4   0   4    6.54    0.22
   5   0   4   -0.10    0.05
  -5   0  -4   -0.05    0.07
  -5   0  -4   -0.03    0.03
   5   0   4   -0.01    0.11
   5   0   4   -0.12    0.08
   6   0   4    0.08    0.08
   6   0   4    0.13    0.12
  -6   0  -4    0.15    0.10
   6   0   4    0.09    0.13
  -6   0  -4    0.18    0.05
   7   0   4    0.03    0.14
   7   0   4   -0.19    0.14
  -7   0  -4    0.00    0.04
   8   0   4    0.26    0.17
   9   0   4   -0.19    0.15
  10   0   4    0.50    0.23
  12   1  -4    0.02    0.21
  11  -1  -4    2.14    0.32
  11  -1  -4    1.56    0.25
  11   1  -4    1.88    0.28
  10  -1  -4    1.53    0.19
  10  -1  -4    1.70    0.25
  10   1  -4    1.99    0.26
   9  -1  -4    0.98    0.19
   9  -1  -4    0.60    0.14
   9   1  -4    1.00    0.19
   9   1  -4    0.76    0.13
   8  -1  -4   13.19    0.42
   8  -1  -4   13.69    0.48
   8   1  -4   14.44    0.47
   8   1  -4   13.04    0.40
   7  -1  -4    1.29    0.14
   7  -1  -4    0.69    0.12
   7  -1  -4    1.19    0.16
  -7  -1   4    1.14    0.17
  -7   1   4    1.34    0.11
   7   1  -4    1.36    0.13
   7   1  -4    1.36    0.16
  -7   1   4    1.06    0.18
   6  -1  -4    0.09    0.07
  -6  -1   4    0.19    0.08
   6  -1  -4    0.06    0.07
   6  -1  -4    0.24    0.13
   6   1  -4    0.19    0.06
   6   1  -4    0.20    0.09
  -6   1   4    0.20    0.06
   6   1  -4    0.17    0.08
   6   1  -4    0.12    0.08
  -6   1   4    0.04    0.08
   5  -1  -4   17.07    0.43
  -5  -1   4   16.92    0.48
  -5  -1   4   16.95    0.41
   5  -1  -4   16.98    0.40
   5   1  -4   18.08    0.44
  -5   1   4   17.06    0.43
   5   1  -4   17.16    0.39
  -5   1   4   17.65    0.39
   5   1  -4   17.85    0.43
  -5   1   4   17.32    0.50
  -4  -1   4   17.12    0.40
  -4  -1   4   17.64    0.46
   4  -1  -4   16.50    0.40
   4  -1  -4   17.04    0.45
   4  -1  -4   17.64    0.38
   4   1  -4   17.52    0.41
   4   1  -4   17.70    0.40
   4   1  -4   17.82    0.38
  -4   1   4   17.98    0.47
  -4   1   4   16.69    0.41
   3  -1  -4    0.05    0.04
  -3  -1   4    0.12    0.04
   3  -1  -4    0.10    0.05
   3  -1  -4    0.09    0.03
  -3  -1   4    0.07    0.04
   3  -1  -4    0.19    0.07
  -3   1   4    0.10    0.05
   3   1  -4    0.05    0.05
  -3   1   4    0.03    0.04
   3   1  -4    0.04    0.03
  -3   1   4    0.12    0.03
   3   1  -4    0.05    0.04
  -2  -1   4    1.84    0.10
   2  -1  -4    2.04    0.10
   2  -1  -4    2.05    0.09
  -2  -1   4    2.03    0.12
   2  -1  -4    1.92    0.08
  -2  -1   4    1.75    0.11
  -2   1   4    2.04    0.08
   2   1  -4    1.89    0.09
  -2   1   4    2.15    0.09
   2   1  -4    1.81    0.10
  -2   1   4    1.96    0.11
  -2   1   4    1.93    0.10
  -1  -1   4    0.02    0.04
   1  -1  -4    0.03    0.02
  -1  -1   4    0.10    0.04
   1  -1  -4    0.03    0.02
  -1  -1   4   -0.01    0.04
   1   1  -4    0.01    0.04
  -1   1   4    0.15    0.03
  -1   1   4    0.03    0.04
  -1   1   4    0.07    0.03
  -1   1   4    0.02    0.02
   0  -1  -4   14.84    0.28
   0  -1  -4   14.90    0.25
   0  -1   4   14.67    0.33
   0  -1   4   14.59    0.34
   0   1   4   14.54    0.29
   0   1   4   15.02    0.29
   0   1  -4   14.63    0.31
   0   1   4   14.57    0.31
   0   1  -4   14.63    0.32
   1  -1   4   60.93    1.08
   1  -1   4   60.13    1.07
  -1  -1  -4   60.36    0.98
  -1  -1  -4   59.50    0.99
  -1   1  -4   60.14    1.05
   1   1   4   59.97    1.03
   1   1   4   60.77    1.04
   1   1   4   60.20    1.02
   2  -1   4  277.23    4.46
  -2  -1  -4  271.92    4.37
  -2  -1  -4  282.98    4.35
   2  -1   4  277.62    4.46
   2  -1   4  277.96    4.48
  -2   1  -4  274.00    4.43
   2   1   4  272.73    4.36
   2   1   4  278.04    4.41
   2   1   4  275.79    4.40
   3  -1   4   90.33    1.63
  -3  -1  -4   93.00    1.45
  -3  -1  -4   92.27    1.53
   3  -1   4   92.24    1.66
   3   1   4   92.27    1.58
  -3   1  -4   92.40    1.52
   3   1   4   91.08    1.61
   3   1   4   91.22    1.53
   3   1   4   92.87    1.60
  -3   1  -4   91.73    1.61
   4  -1   4  132.71    2.30
  -4  -1  -4  134.60    2.08
   4  -1   4  133.14    2.34
  -4  -1  -4  124.02    2.18
  -4  -1  -4  132.53    2.16
   4   1   4  133.31    2.25
  -4   1  -4  136.14    2.29
  -4   1  -4  135.33    2.16
   4   1   4  132.64    2.30
   4   1   4  129.38    2.18
  -4   1  -4  131.02    2.27
   5  -1   4    3.93    0.25
   5  -1   4    4.16    0.29
  -5  -1  -4    4.31    0.16
  -5  -1  -4    3.93    0.19
  -5   1  -4    4.30    0.16
  -5   1  -4    4.31    0.24
   5   1   4    4.29    0.24
   5   1   4    4.34    0.28
   5   1   4    4.22    0.18
   6  -1   4    0.73    0.17
  -6  -1  -4    0.83    0.13
   6  -1   4    0.77    0.18
   6   1   4    0.58    0.16
  -6   1  -4    0.78    0.15
   6   1   4    0.67    0.10
   6   1   4    0.64    0.15
  -6   1  -4    0.67    0.08
   7  -1   4    9.65    0.45
   7  -1   4    9.48    0.49
   7   1   4    9.58    0.48
   7   1   4    9.66    0.42
  -7   1  -4    9.47    0.27
   8  -1   4   -0.05    0.15
   8   1   4    0.12    0.15
   9  -1   4    0.01    0.17
   9   1   4    0.15    0.18
  10  -1   4    0.32    0.22
  10   1   4    0.03    0.20
  11  -2  -4    0.37    0.19
  11  -2  -4    0.23    0.14
  11   2  -4    0.15    0.18
  10  -2  -4    0.29    0.14
  10  -2  -4    0.35    0.18
  10   2  -4    0.60    0.18
   9  -2  -4    1.05    0.16
   9  -2  -4    1.25    0.21
   9   2  -4    1.00    0.17
   9   2  -4    1.33    0.21
   8  -2  -4   21.17    0.57
   8  -2  -4   20.94    0.63
   8   2  -4   20.54    0.70
   8   2  -4   22.39    0.60
   8   2  -4   21.42    0.53
   7  -2  -4    1.55    0.15
   7  -2  -4    1.18    0.15
   7  -2  -4    1.96    0.20
   7   2  -4    1.78    0.14
   7   2  -4    2.13    0.23
  -7   2   4    1.79    0.13
  -7   2   4    1.46    0.19
   7   2  -4    1.71    0.17
   6  -2  -4    0.06    0.05
   6  -2  -4    0.00    0.06
   6  -2  -4    0.01    0.07
  -6  -2   4    0.07    0.07
  -6   2   4   -0.03    0.04
   6   2  -4    0.16    0.08
   6   2  -4   -0.02    0.06
   6   2  -4    0.06    0.06
   6   2  -4    0.12    0.06
  -6   2   4    0.07    0.10
  -5  -2   4    1.12    0.11
   5  -2  -4    1.00    0.10
  -5  -2   4    1.05    0.13
   5  -2  -4    0.88    0.11
   5  -2  -4    0.90    0.11
   5   2  -4    1.06    0.12
  -5   2   4    0.77    0.10
  -5   2   4    0.63    0.07
  -5   2   4    0.97    0.14
   5   2  -4    0.78    0.10
   5   2  -4    1.04    0.09
   5   2  -4    0.63    0.10
  -4  -2   4    6.84    0.22
   4  -2  -4    6.92    0.21
  -4  -2   4    7.16    0.26
   4  -2  -4    7.18    0.27
   4  -2  -4    6.71    0.23
   4   2  -4    7.07    0.27
  -4   2   4    7.05    0.28
  -4   2   4    7.45    0.21
  -4   2   4    7.05    0.23
   4   2  -4    6.92    0.20
   4   2  -4    6.76    0.23
   4   2  -4    6.91    0.22
  -3  -2   4   11.28    0.29
   3  -2  -4   11.76    0.32
  -3  -2   4   11.78    0.33
   3  -2  -4   11.92    0.27
   3  -2  -4   11.72    0.29
   3   2  -4   11.78    0.28
  -3   2   4   11.59    0.29
  -3   2   4   11.49    0.26
  -3   2   4   11.27    0.33
   3   2  -4   11.80    0.34
   3   2  -4   12.22    0.29
  -3   2   4   11.34    0.31
  -2  -2   4   24.06    0.49
   2  -2  -4   24.18    0.46
   2  -2  -4   24.60    0.44
  -2  -2   4   24.39    0.49
  -2  -2   4   24.09    0.51
   2   2  -4   24.44    0.50
   2   2  -4   24.99    0.48
  -2   2   4   24.29    0.46
  -2   2   4   23.65    0.44
  -2   2   4   24.12    0.48
  -2   2   4   24.09    0.47
   2   2  -4   23.77    0.47
  -2   2   4   24.04    0.51
  -1  -2   4  481.97    7.81
  -1  -2   4  506.53    7.81
  -1   2   4  505.13    7.77
   1   2  -4  503.77    7.79
  -1   2   4  487.44    7.96
  -1   2   4  484.62    7.88
   1   2  -4  505.36    7.80
   1   2  -4  501.04    7.82
  -1   2   4  491.04    7.99
   0  -2   4   79.29    1.38
   0   2  -4   80.16    1.37
   0   2   4   79.70    1.32
   0   2  -4   79.91    1.38
   0   2   4   80.82    1.30
   0   2   4   80.71    1.29
   0   2   4   81.95    1.27
   1  -2   4   25.14    0.54
  -1   2  -4   23.63    0.51
   1   2   4   24.49    0.40
   1   2   4   24.94    0.40
   1   2   4   24.60    0.44
   1   2   4   24.48    0.45
   1   2   4   24.66    0.43
   2  -2   4    2.94    0.17
  -2   2  -4    2.47    0.16
   2   2   4    2.73    0.11
   2   2   4    2.81    0.08
   2   2   4    2.79    0.12
   3  -2   4   19.37    0.49
   3  -2   4   16.29    0.49
  -3  -2  -4   18.89    0.34
   3   2   4   19.29    0.43
   3   2   4   18.83    0.36
   3   2   4   18.76    0.44
  -3   2  -4   18.74    0.48
  -3   2  -4   19.48    0.41
   3   2   4   18.91    0.41
  -3   2  -4   18.79    0.49
  -4  -2  -4   34.00    0.66
   4  -2   4   32.28    0.78
  -4  -2  -4   32.95    0.59
  -4  -2  -4   32.50    0.61
   4  -2   4   33.21    0.76
  -4   2  -4   33.36    0.75
   4   2   4   33.21    0.73
   4   2   4   32.16    0.67
  -4   2  -4   32.63    0.74
   4   2   4   32.66    0.61
   5  -2   4   29.16    0.73
   5  -2   4   29.92    0.77
  -5  -2  -4   28.43    0.55
   5   2   4   29.37    0.72
  -5   2  -4   28.98    0.70
   5   2   4   27.43    0.58
   5   2   4   30.24    0.66
  -5   2  -4   28.07    0.71
  -6  -2  -4    0.03    0.04
   6  -2   4    0.05    0.12
   6  -2   4   -0.11    0.13
  -6   2  -4    0.16    0.12
  -6   2  -4   -0.06    0.05
   6   2   4    0.22    0.11
   6   2   4    0.07    0.12
   6   2   4    0.11    0.06
   7  -2   4   10.29    0.47
   7   2   4   10.05    0.42
   7   2   4   10.20    0.47
   8  -2   4    1.24    0.24
   8   2   4    0.89    0.19
   9  -2   4    0.70    0.23
   9   2   4    1.10    0.23
  10  -2   4    0.75    0.25
  10   2   4    1.24    0.27
  11   3  -4    0.54    0.20
  10  -3  -4    0.17    0.17
  10   3  -4   -0.02    0.15
   9  -3  -4    0.03    0.15
   9  -3  -4    0.21    0.12
   9   3  -4    0.24    0.14
   8  -3  -4    6.74    0.36
   8  -3  -4    6.10    0.30
   8   3  -4    5.93    0.37
   8   3  -4    5.72    0.25
   8   3  -4    6.27    0.32
   7  -3  -4    0.10    0.08
   7  -3  -4    0.19    0.08
   7  -3  -4    0.33    0.11
  -7   3   4    0.22    0.06
   7   3  -4    0.20    0.10
   7   3  -4    0.37    0.11
   7   3  -4    0.33    0.09
  -7   3   4    0.21    0.13
   7   3  -4    0.28    0.12
   6  -3  -4    2.69    0.21
   6  -3  -4    2.39    0.18
   6  -3  -4    2.22    0.16
   6   3  -4    2.35    0.17
   6   3  -4    2.27    0.14
  -6   3   4    2.30    0.13
   6   3  -4    2.02    0.16
   6   3  -4    2.35    0.20
  -6   3   4    2.28    0.22
   5  -3  -4    3.75    0.17
   5  -3  -4    3.89    0.21
   5  -3  -4    3.69    0.19
  -5  -3   4    3.90    0.21
  -5  -3   4    3.63    0.17
  -5   3   4    3.75    0.23
  -5   3   4    3.53    0.15
  -5   3   4    3.53    0.18
   5   3  -4    4.04    0.22
   5   3  -4    3.96    0.18
   5   3  -4    3.89    0.16
   5   3  -4    3.34    0.18
  -4  -3   4   19.52    0.48
   4  -3  -4   19.22    0.49
  -4  -3   4   19.86    0.45
   4  -3  -4   19.77    0.43
   4  -3  -4   19.17    0.45
   4   3  -4   19.61    0.50
  -4   3   4   19.45    0.41
  -4   3   4   19.63    0.52
   4   3  -4   19.28    0.43
   4   3  -4   19.93    0.45
  -4   3   4   20.01    0.45
   3  -3  -4   13.35    0.32
  -3  -3   4   13.11    0.35
   3  -3  -4   13.12    0.30
  -3  -3   4   12.76    0.33
   3  -3  -4   13.44    0.34
   3   3  -4   13.51    0.37
  -3   3   4   13.53    0.37
   3   3  -4   13.25    0.32
   3   3  -4   13.38    0.34
  -3   3   4   12.99    0.29
  -3   3   4   13.25    0.31
  -3   3   4   12.97    0.32
   3   3  -4   13.62    0.32
  -2  -3   4   42.44    0.80
  -2  -3   4   43.62    0.81
  -2  -3   4   43.55    0.82
   2   3  -4   43.28    0.80
   2   3  -4   43.64    0.79
  -2   3   4   43.27    0.81
  -2   3   4   45.03    0.77
  -2   3   4   43.21    0.77
  -2   3   4   43.99    0.79
   2   3  -4   43.76    0.81
  -2   3   4   42.81    0.74
  -1  -3   4  446.04    6.93
  -1   3   4  437.52    7.03
  -1   3   4  441.19    6.88
  -1   3   4  442.94    6.93
   1   3  -4  428.07    6.93
   1   3  -4  439.37    6.94
  -1   3   4  438.10    6.91
   0  -3   4    5.15    0.19
   0   3   4    5.38    0.12
   0   3   4    5.31    0.11
   0   3   4    5.21    0.12
   0   3  -4    5.18    0.19
   1  -3   4    4.98    0.22
   1  -3   4    4.92    0.20
  -1   3  -4    5.17    0.21
   1   3   4    4.99    0.10
   1   3   4    5.13    0.10
   1   3   4    5.13    0.11
   2  -3   4    8.74    0.31
   2  -3   4    8.94    0.30
   2   3   4    8.84    0.19
   2   3   4    9.09    0.20
  -2   3  -4    8.79    0.30
  -2   3  -4    8.18    0.29
   3  -3   4   -0.13    0.09
   3  -3   4    0.09    0.08
   3   3   4    0.04    0.02
   3   3   4   -0.06    0.06
   3   3   4    0.07    0.06
  -3   3  -4    0.11    0.09
   3   3   4    0.08    0.04
  -3   3  -4   -0.03    0.08
   4  -3   4    1.54    0.17
   4  -3   4    2.02    0.19
  -4   3  -4    2.10    0.21
  -4   3  -4    2.32    0.14
   4   3   4    1.99    0.13
  -4   3  -4    2.02    0.20
   4   3   4    2.02    0.09
   4   3   4    1.98    0.17
  -5  -3  -4    4.39    0.11
   5  -3   4    3.96    0.26
  -5   3  -4    4.21    0.27
   5   3   4    4.26    0.20
  -5   3  -4    4.70    0.29
   5   3   4    4.72    0.27
  -5   3  -4    4.37    0.19
   5   3   4    4.19    0.16
  -6  -3  -4   14.67    0.31
  -6  -3  -4   14.61    0.29
   6  -3   4   14.56    0.53
  -6   3  -4   13.72    0.37
  -6   3  -4   14.76    0.52
   6   3   4   15.27    0.51
   6   3   4   13.89    0.37
   6   3   4   15.04    0.45
  -6   3  -4   14.13    0.51
   7  -3   4    0.96    0.21
  -7  -3  -4    0.94    0.08
   7   3   4    0.94    0.18
   7   3   4    1.27    0.18
  -7   3  -4    0.75    0.19
   8  -3   4    0.69    0.20
   8   3   4    0.94    0.20
   8   3   4    0.77    0.18
   9  -3   4    0.24    0.20
   9   3   4    0.27    0.18
  10  -3   4    1.33    0.32
  10   3   4    1.36    0.28
  11   4  -4    0.26    0.18
  10  -4  -4    0.37    0.21
  10   4  -4    0.08    0.15
   9  -4  -4    0.46    0.18
   9   4  -4    0.30    0.14
   8  -4  -4    1.16    0.20
   8   4  -4    1.22    0.17
   8   4  -4    1.48    0.19
   8   4  -4    1.40    0.21
   7  -4  -4   31.49    0.82
   7  -4  -4   30.96    0.78
   7   4  -4   32.97    0.75
   7   4  -4   32.38    0.68
  -7   4   4   30.94    0.87
   7   4  -4   32.21    0.84
   7   4  -4   32.99    0.73
   6  -4  -4   10.58    0.39
   6  -4  -4   10.84    0.38
   6   4  -4   10.40    0.30
   6   4  -4   10.57    0.33
   6   4  -4   10.53    0.35
   6   4  -4   10.48    0.40
  -6   4   4   10.62    0.43
   5  -4  -4    1.54    0.15
  -5  -4   4    1.66    0.13
   5  -4  -4    1.81    0.15
  -5   4   4    1.60    0.13
  -5   4   4    1.72    0.19
   5   4  -4    1.55    0.11
   5   4  -4    1.63    0.13
   5   4  -4    1.28    0.13
   5   4  -4    1.67    0.16
   4  -4  -4   13.49    0.36
   4  -4  -4   13.28    0.38
  -4  -4   4   13.35    0.35
  -4  -4   4   13.48    0.36
   4   4  -4   13.03    0.33
  -4   4   4   15.90    0.46
   4   4  -4   13.46    0.35
  -4   4   4   13.39    0.41
   4   4  -4   13.57    0.40
   3  -4  -4   62.68    1.11
  -3  -4   4   63.63    1.13
  -3  -4   4   63.29    1.14
   3  -4  -4   63.71    1.13
   3   4  -4   63.02    1.14
  -3   4   4   64.19    1.18
  -3   4   4   62.35    1.07
   3   4  -4   63.32    1.12
   3   4  -4   63.61    1.18
  -3   4   4   62.72    1.10
   3   4  -4   61.37    1.11
   2  -4  -4    9.43    0.22
  -2  -4   4    9.98    0.27
   2   4  -4    9.51    0.27
   2   4  -4    9.48    0.26
  -2   4   4    9.51    0.26
  -2   4   4    9.78    0.22
  -2   4   4    9.51    0.23
   2   4  -4    9.42    0.27
  -1  -4   4    4.72    0.18
  -1  -4   4    4.69    0.17
  -1  -4   4    4.90    0.20
  -1   4   4    4.64    0.14
   1   4  -4    4.83    0.20
  -1   4   4    4.56    0.13
   1   4  -4    4.63    0.19
   1   4  -4    4.56    0.18
   0  -4   4    1.12    0.10
   0  -4   4    1.05    0.12
   0   4  -4    1.02    0.11
   0   4  -4    1.45    0.14
   1  -4   4   64.93    1.21
   1  -4   4   67.05    1.23
  -1   4  -4   66.10    1.22
  -1   4  -4   67.29    1.24
   2  -4   4   38.91    0.82
   2  -4   4   40.26    0.84
  -2   4  -4   39.49    0.84
  -2   4  -4   38.49    0.82
   2   4   4   38.77    0.65
   3  -4   4   59.74    1.20
   3  -4   4   60.40    1.21
  -3   4  -4   61.33    1.20
   3   4   4   60.59    1.01
   3   4   4   59.90    1.04
  -3   4  -4   61.09    1.21
   4  -4   4    0.98    0.16
   4  -4   4    1.17    0.16
  -4   4  -4    1.02    0.16
   4   4   4    1.27    0.07
   4   4   4    0.97    0.11
  -4   4  -4    1.21    0.17
  -4   4  -4    1.30    0.12
   4   4   4    1.05    0.09
   5  -4   4   19.92    0.59
   5   4   4   19.51    0.53
  -5   4  -4   19.45    0.47
   5   4   4   19.88    0.46
  -5   4  -4   19.22    0.58
   5   4   4   18.52    0.40
  -5   4  -4   18.86    0.60
   6  -4   4   18.57    0.63
   6  -4   4   17.67    0.60
  -6   4  -4   17.42    0.59
  -6   4  -4   17.00    0.78
   6   4   4   18.44    0.49
   6   4   4   18.69    0.56
  -6   4  -4   17.35    0.46
   7  -4   4    0.11    0.16
  -7   4  -4    0.03    0.16
   7   4   4    0.21    0.14
   7   4   4    0.05    0.12
   8  -4   4    0.21    0.18
   8   4   4    0.20    0.16
   8   4   4    0.33    0.15
   9  -4   4    1.16    0.26
   9   4   4    1.41    0.25
  10  -4   4    0.63    0.28
  10   4   4    0.73    0.24
  11   5  -4    0.14    0.18
  10   5  -4    1.96    0.24
   9  -5  -4   -0.13    0.17
   9   5  -4    0.03    0.12
   8  -5  -4    5.47    0.34
   8   5  -4    5.95    0.31
   8   5  -4    5.97    0.37
   8   5  -4    6.31    0.31
   7  -5  -4   30.00    0.78
   7   5  -4   30.05    0.81
   7   5  -4   30.84    0.72
   7   5  -4   29.97    0.65
   7   5  -4   30.15    0.70
   6  -5  -4    2.82    0.21
   6   5  -4    3.34    0.21
   6   5  -4    3.24    0.20
  -6   5   4    3.24    0.27
   6   5  -4    3.00    0.16
   6   5  -4    3.31    0.24
  -5  -5   4    7.62    0.26
   5  -5  -4    7.63    0.30
   5   5  -4    8.02    0.27
  -5   5   4    7.80    0.34
   5   5  -4    8.03    0.26
   5   5  -4    7.95    0.32
  -4  -5   4   16.32    0.41
   4  -5  -4   16.99    0.43
   4   5  -4   16.61    0.40
  -4   5   4   17.31    0.49
   4   5  -4   16.77    0.46
   4   5  -4   17.26    0.42
   4   5  -4   17.12    0.43
  -3  -5   4   33.28    0.67
   3   5  -4   32.08    0.66
   3   5  -4   32.12    0.65
  -3   5   4   32.02    0.69
   3   5  -4   32.22    0.70
  -3   5   4   30.74    0.63
   3   5  -4   32.19    0.64
  -2  -5   4    1.21    0.09
   2   5  -4    1.29    0.10
  -2   5   4    1.36    0.10
  -2   5   4    1.19    0.08
   2   5  -4    1.06    0.11
  -2   5   4    1.37    0.10
   2   5  -4    1.10    0.11
  -1  -5   4   36.00    0.69
  -1  -5   4   35.13    0.70
  -1  -5   4   34.19    0.67
  -1   5   4   35.17    0.61
   1   5  -4   35.13    0.71
   1   5  -4   34.36    0.70
  -1   5   4   34.81    0.61
   0  -5   4  144.47    2.42
   0  -5   4  142.46    2.38
   0   5  -4  143.66    2.42
   0   5  -4  143.73    2.42
   1  -5   4   10.69    0.33
   1  -5   4   11.04    0.35
  -1   5  -4   10.48    0.35
  -1   5  -4   10.82    0.35
   2  -5   4    0.54    0.11
   2  -5   4    0.49    0.11
  -2   5  -4    0.50    0.12
  -2   5  -4    0.58    0.13
   3  -5   4    0.32    0.10
   3  -5   4    0.52    0.13
  -3   5  -4    0.14    0.11
   3   5   4    0.22    0.05
   3   5   4    0.30    0.04
   3   5   4    0.40    0.05
  -3   5  -4    0.09    0.09
   4  -5   4    6.51    0.32
   4  -5   4    6.89    0.34
  -4   5  -4    7.15    0.36
   4   5   4    6.22    0.23
   4   5   4    6.66    0.19
  -4   5  -4    6.61    0.26
  -4   5  -4    6.17    0.32
   4   5   4    6.86    0.15
   5  -5   4    1.66    0.21
   5  -5   4    1.27    0.17
   5   5   4    1.76    0.17
  -5   5  -4    1.85    0.23
  -5   5  -4    2.25    0.17
  -5   5  -4    1.92    0.23
   5   5   4    1.91    0.14
   5   5   4    1.81    0.09
   6  -5   4    2.68    0.27
   6   5   4    2.52    0.19
   6   5   4    2.79    0.26
  -6   5  -4    2.67    0.27
   7  -5   4    2.19    0.28
   7   5   4    1.48    0.21
  -7   5  -4    2.07    0.28
   7   5   4    1.62    0.19
   8  -5   4    0.11    0.17
   8   5   4   -0.15    0.13
   8   5   4   -0.09    0.12
   9  -5   4    0.10    0.20
   9   5   4    0.05    0.16
  10  -5   4    0.43    0.25
  10   5   4    0.13    0.20
  11   6  -4    0.10    0.18
  10   6  -4   -0.05    0.15
   9   6  -4    1.09    0.19
   9   6  -4    1.39    0.20
   8   6  -4   -0.04    0.11
   8   6  -4   -0.02    0.10
   8   6  -4    0.07    0.11
   7  -6  -4    3.61    0.27
   7   6  -4    3.21    0.24
   7   6  -4    3.86    0.28
   7   6  -4    3.34    0.23
   6  -6  -4    0.55    0.14
   6   6  -4    0.44    0.12
   6   6  -4    0.42    0.12
   6   6  -4    0.43    0.12
  -6   6   4    0.41    0.14
   5  -6  -4   11.53    0.37
   5   6  -4   11.36    0.34
  -5   6   4   11.09    0.43
   5   6  -4   11.16    0.39
   5   6  -4   10.89    0.33
  -4   6   4    9.54    0.35
   4   6  -4    9.02    0.29
   4   6  -4    8.70    0.32
   4   6  -4    8.92    0.28
   4   6  -4    9.36    0.30
   3  -6  -4   50.04    0.89
   3   6  -4   48.62    0.93
   3   6  -4   50.02    0.99
  -3   6   4   49.45    0.98
  -3   6   4   49.35    0.92
   3   6  -4   49.89    0.94
   3   6  -4   50.27    0.95
  -2   6   4   17.32    0.40
   2   6  -4   16.45    0.42
   2   6  -4   16.40    0.41
  -2   6   4   16.45    0.37
   2   6  -4   16.41    0.42
  -1  -6   4    4.60    0.17
  -1  -6   4    5.52    0.19
  -1  -6   4    5.21    0.24
   1   6  -4    4.78    0.22
  -1   6   4    5.01    0.14
   1   6  -4    5.27    0.21
  -1   6   4    5.27    0.15
   0  -6   4  113.57    1.91
   0  -6   4  113.04    1.94
   0   6  -4  113.13    1.98
   0   6  -4  112.02    1.96
   0   6  -4  112.47    1.96
   1  -6   4    0.73    0.11
   1  -6   4    0.54    0.10
  -1   6  -4    0.47    0.11
  -1   6  -4    0.61    0.13
   2  -6   4    9.39    0.35
   2  -6   4    9.71    0.33
  -2   6  -4    9.68    0.36
  -2   6  -4    9.45    0.37
   3  -6   4    9.59    0.38
   3  -6   4    9.44    0.36
  -3   6  -4    9.14    0.39
  -3   6  -4    9.70    0.39
   3   6   4    9.21    0.19
   4  -6   4    0.04    0.10
   4  -6   4   -0.07    0.10
   4   6   4    0.03    0.07
   4   6   4    0.01    0.06
   4   6   4    0.02    0.04
  -4   6  -4   -0.11    0.11
  -4   6  -4   -0.02    0.13
   5  -6   4    0.21    0.14
   5  -6   4    0.45    0.15
  -5   6  -4    0.32    0.15
  -5   6  -4    0.17    0.08
  -5   6  -4    0.44    0.17
   5   6   4    0.24    0.10
   5   6   4    0.26    0.07
   5   6   4    0.21    0.04
   6  -6   4   12.23    0.51
   6   6   4   11.34    0.42
  -6   6  -4   11.75    0.51
   6   6   4   11.86    0.36
   7  -6   4    9.97    0.50
  -7   6  -4    9.51    0.49
   7   6   4    9.35    0.44
   7   6   4    9.34    0.37
   8  -6   4    0.39    0.20
   8   6   4    0.07    0.14
   8   6   4    0.15    0.13
   9  -6   4   -0.38    0.18
   9   6   4   -0.03    0.15
  10   6   4    0.49    0.22
  11   7  -4    0.70    0.22
  10   7  -4    0.03    0.15
   9   7  -4    0.01    0.13
   9   7  -4    0.28    0.14
   8   7  -4    0.33    0.13
   8   7  -4    0.21    0.11
   8   7  -4    0.28    0.13
   7   7  -4    0.47    0.13
   7   7  -4    0.22    0.11
   7   7  -4    0.44    0.12
   6  -7  -4   28.88    0.74
  -6   7   4   29.11    0.83
   6   7  -4   28.59    0.67
   6   7  -4   28.91    0.65
   6   7  -4   30.27    0.77
   5  -7  -4    8.61    0.33
   5   7  -4    8.71    0.30
   5   7  -4    9.57    0.32
  -5   7   4    8.96    0.40
   5   7  -4    8.96    0.36
   4  -7  -4    2.42    0.15
   4   7  -4    2.36    0.19
   4   7  -4    2.31    0.16
   4   7  -4    2.29    0.16
  -4   7   4    2.51    0.17
  -4   7   4    2.41    0.20
   4   7  -4    2.31    0.17
  -3   7   4    4.19    0.22
  -3   7   4    3.70    0.18
   3   7  -4    4.10    0.20
   3   7  -4    3.94    0.21
   3   7  -4    3.94    0.20
   3   7  -4    3.90    0.21
   2   7  -4   39.96    0.82
  -2   7   4   40.19    0.77
   2   7  -4   40.22    0.82
  -2   7   4   41.94    0.80
   2   7  -4   41.34    0.84
  -1  -7   4   26.45    0.53
  -1   7   4   27.15    0.51
  -1   7   4   27.02    0.49
   1   7  -4   26.78    0.60
   1   7  -4   27.68    0.62
   0  -7   4   27.63    0.58
   0   7  -4   28.00    0.65
   0   7  -4   27.81    0.64
   0   7  -4   28.87    0.67
   1  -7   4    6.19    0.24
  -1   7  -4    6.25    0.30
  -1   7  -4    6.45    0.29
   2  -7   4    5.11    0.25
   2  -7   4    5.66    0.28
  -2   7  -4    5.38    0.30
  -2   7  -4    5.42    0.30
   3  -7   4    0.12    0.10
   3  -7   4    0.14    0.09
  -3   7  -4   -0.18    0.13
  -3   7  -4    0.07    0.12
   4  -7   4   10.70    0.42
   4  -7   4   10.44    0.43
   4   7   4   10.69    0.27
   4   7   4   10.76    0.25
   4   7   4   10.46    0.26
  -4   7  -4   11.14    0.47
  -4   7  -4   10.23    0.44
   4   7   4   10.78    0.24
   5  -7   4    0.24    0.15
   5  -7   4    0.47    0.16
   5   7   4    0.40    0.11
   5   7   4    0.48    0.08
  -5   7  -4    0.51    0.20
   6  -7   4    7.61    0.42
   6   7   4    7.38    0.34
   6   7   4    7.55    0.27
  -6   7  -4    7.84    0.45
   7  -7   4    4.95    0.38
   7   7   4    4.56    0.25
   7   7   4    4.07    0.31
  -7   7  -4    4.11    0.38
   8  -7   4    0.60    0.23
   8   7   4    0.47    0.17
  -8   7  -4    0.52    0.28
   8   7   4    0.68    0.16
   9   7   4    0.59    0.19
  10   7   4    0.41    0.21
  10   8  -4   -0.15    0.15
   9   8  -4    0.26    0.15
   9   8  -4    0.23    0.14
   8   8  -4    0.02    0.10
   8   8  -4   -0.09    0.11
   8   8  -4   -0.02    0.11
   7   8  -4    0.39    0.12
   7   8  -4    0.36    0.12
   7   8  -4    0.40    0.12
  -6   8   4    0.01    0.12
   6   8  -4   -0.07    0.10
   6   8  -4    0.00    0.07
   6   8  -4   -0.06    0.09
   5   8  -4   42.08    0.93
   5   8  -4   40.28    0.82
  -5   8   4   40.26    0.99
   5   8  -4   40.06    0.84
  -4   8   4    4.16    0.24
   4   8  -4    3.13    0.20
   4   8  -4    3.02    0.22
  -4   8   4    3.49    0.24
   4   8  -4    3.69    0.23
   4   8  -4    3.31    0.21
  -3   8   4   17.54    0.49
   3   8  -4   17.71    0.47
  -3   8   4   17.51    0.44
   3   8  -4   17.44    0.46
   3   8  -4   18.12    0.50
   3   8  -4   17.82    0.46
   2   8  -4    6.63    0.26
   2   8  -4    6.18    0.26
  -2   8   4    6.52    0.24
  -2   8   4    6.20    0.22
   2   8  -4    6.35    0.28
   1   8  -4   18.99    0.50
  -1   8   4   18.91    0.39
   1   8  -4   18.26    0.48
  -1   8   4   18.58    0.37
   0  -8   4    0.42    0.08
   0   8  -4    0.32    0.11
   0   8  -4    0.26    0.08
   0   8  -4    0.37    0.12
   1  -8   4    0.82    0.11
  -1   8  -4    0.79    0.15
  -1   8  -4    0.59    0.13
   2  -8   4    8.56    0.32
  -2   8  -4    9.24    0.40
  -2   8  -4    9.55    0.40
   3  -8   4    3.81    0.25
  -3   8  -4    3.67    0.30
  -3   8  -4    3.70    0.30
   4  -8   4   17.30    0.55
  -4   8  -4   16.96    0.60
  -4   8  -4   17.30    0.61
   4   8   4   16.67    0.32
   4   8   4   16.68    0.35
   4   8   4   17.06    0.34
   5  -8   4   -0.09    0.12
  -5   8  -4    0.05    0.18
   5   8   4    0.00    0.06
   5   8   4   -0.02    0.08
   5   8   4    0.10    0.06
   6  -8   4    0.10    0.15
   6   8   4    0.18    0.11
  -6   8  -4    0.33    0.21
   6   8   4    0.18    0.08
   7   8   4   -0.01    0.09
   7   8   4    0.01    0.12
  -7   8  -4    0.05    0.20
  -8   8  -4    1.26    0.30
   8   8   4    1.03    0.18
   8   8   4    0.69    0.18
   9   8   4    0.30    0.17
  10   9  -4    0.85    0.20
   9   9  -4    0.12    0.15
   8   9  -4    0.11    0.12
   8   9  -4    0.03    0.13
   8   9  -4    0.10    0.14
   7   9  -4    0.16    0.11
   7   9  -4    0.02    0.08
   7   9  -4    0.19    0.12
   6   9  -4    1.69    0.19
   6   9  -4    1.81    0.18
  -6   9   4    1.74    0.24
   6   9  -4    1.69    0.16
  -5   9   4    0.68    0.14
   5   9  -4    1.14    0.16
   5   9  -4    0.85    0.13
   5   9  -4    0.91    0.14
   4   9  -4   10.37    0.35
   4   9  -4   10.61    0.36
   4   9  -4    9.90    0.38
  -4   9   4    9.92    0.41
   3   9  -4   91.20    1.64
  -3   9   4   88.29    1.61
   3   9  -4   89.43    1.64
  -3   9   4   90.59    1.68
   3   9  -4   90.22    1.62
  -2   9   4   20.06    0.49
   2   9  -4   19.90    0.52
  -2   9   4   20.44    0.47
   2   9  -4   20.05    0.51
   1   9  -4    8.77    0.32
   1   9  -4    9.12    0.35
  -1   9   4    9.05    0.24
  -1   9   4    9.41    0.25
   0  -9   4    6.08    0.20
   0   9  -4    6.14    0.32
   0   9  -4    6.22    0.31
   0   9  -4    6.17    0.27
   1  -9   4    0.21    0.07
  -1   9  -4   -0.01    0.13
  -1   9  -4    0.09    0.12
   2  -9   4    1.73    0.16
  -2   9  -4    1.79    0.23
  -2   9  -4    1.55    0.20
   3  -9   4   11.13    0.41
  -3   9  -4   10.73    0.47
  -3   9  -4   11.66    0.49
   4  -9   4   10.53    0.43
   4   9   4   10.65    0.21
   4   9   4   10.81    0.23
  -4   9  -4   11.05    0.50
  -4   9  -4   10.67    0.51
   5   9   4    0.83    0.09
   5   9   4    0.86    0.11
  -5   9  -4    0.98    0.24
   5   9   4    1.02    0.10
   6   9   4    8.17    0.33
  -6   9  -4    8.22    0.49
   6   9   4    8.21    0.28
   7   9   4    1.48    0.16
  -7   9  -4    1.32    0.29
   7   9   4    1.27    0.19
   8   9   4    0.14    0.14
   8   9   4    0.27    0.14
  -8   9  -4    0.45    0.27
   9   9   4    1.10    0.21
  10  10  -4    0.28    0.19
   9  10  -4    1.40    0.22
   8  10  -4    0.25    0.14
   8  10  -4    0.35    0.14
   7  10  -4    2.26    0.21
   7  10  -4    2.22    0.21
   7  10  -4    2.22    0.24
   6  10  -4    1.33    0.16
  -6  10   4    1.31    0.25
   6  10  -4    1.21    0.15
   6  10  -4    1.32    0.18
   5  10  -4    1.56    0.18
  -5  10   4    1.34    0.20
   5  10  -4    1.49    0.17
   5  10  -4    1.40    0.16
   4  10  -4    0.49    0.13
   4  10  -4    0.39    0.12
   4  10  -4    0.39    0.11
  -4  10   4    0.25    0.12
   3  10  -4    0.40    0.14
   3  10  -4    0.18    0.12
  -3  10   4    0.33    0.11
   2  10  -4    4.17    0.26
  -2  10   4    4.25    0.21
  -2  10   4    4.17    0.21
  -1  10   4    0.07    0.05
   1  10  -4    0.05    0.13
  -1  10   4    0.05    0.06
   0  10  -4    0.87    0.15
   0  10  -4    1.19    0.19
  -1  10  -4    6.96    0.36
  -1  10  -4    7.03    0.37
  -2  10  -4    0.32    0.17
  -2  10  -4    0.17    0.14
  -3  10  -4   11.34    0.50
  -3  10  -4   12.01    0.52
   4  10   4    6.10    0.14
  -4  10  -4    6.18    0.42
   4  10   4    6.03    0.16
   5  10   4    2.79    0.14
   5  10   4    2.63    0.14
   5  10   4    2.61    0.17
  -5  10  -4    2.89    0.34
   6  10   4    0.13    0.08
  -6  10  -4   -0.32    0.19
   6  10   4    0.15    0.08
   6  10   4    0.02    0.09
  -7  10  -4    0.02    0.22
   7  10   4   -0.02    0.11
   7  10   4    0.06    0.10
   8  10   4    0.27    0.13
  -8  10  -4    0.12    0.24
   8  10   4   -0.09    0.12
   9  11  -4    1.22    0.22
   8  11  -4    0.62    0.16
   7  11  -4    0.21    0.13
   7  11  -4    0.00    0.09
   7  11  -4   -0.17    0.10
   6  11  -4    2.71    0.22
   6  11  -4    3.28    0.24
   6  11  -4    3.02    0.26
  -5  11   4    0.34    0.13
   5  11  -4    0.21    0.10
   5  11  -4    0.31    0.12
   5  11  -4    0.35    0.13
  -4  11   4   15.55    0.55
   4  11  -4   15.85    0.47
   4  11  -4   15.86    0.48
   3  11  -4    4.45    0.28
   3  11  -4    4.68    0.28
  -3  11   4    4.60    0.27
  -2  11   4    0.85    0.13
   2  11  -4    0.57    0.16
  -1  11   4    3.39    0.17
   1  11  -4    3.57    0.27
  -1  11   4    2.98    0.16
   1  11  -4    3.55    0.28
   0  11   4    1.51    0.09
   0  11  -4    1.66    0.21
   0  11  -4    1.25    0.20
  -1  11  -4    0.73    0.17
  -1  11  -4    0.81    0.19
  -2  11  -4    0.02    0.13
  -2  11  -4   -0.18    0.15
  -3  11  -4    6.97    0.43
  -3  11  -4    6.85    0.42
  -4  11  -4    1.82    0.29
   4  11   4    1.59    0.09
   5  11   4    4.12    0.16
   5  11   4    3.74    0.19
  -5  11  -4    4.52    0.41
   5  11   4    3.73    0.16
   6  11   4    1.61    0.15
   6  11   4    1.14    0.15
  -6  11  -4    1.62    0.31
   6  11   4    1.43    0.13
   7  11   4    0.28    0.13
   7  11   4    0.55    0.12
  -7  11  -4    0.15    0.26
   8  11   4    0.10    0.12
  -8  11  -4   -0.03    0.26
   8  11   4    0.17    0.13
   9  12  -4    0.10    0.16
   8  12  -4    0.66    0.17
   7  12  -4    0.67    0.16
   7  12  -4    0.82    0.17
   7  12  -4    0.82    0.17
   6  12  -4    0.34    0.13
   6  12  -4    0.12    0.12
   6  12  -4    0.13    0.10
   5  12  -4    0.41    0.14
   5  12  -4    0.38    0.13
   5  12  -4    0.54    0.14
  -5  12   4    0.56    0.17
  -4  12   4    7.93    0.41
   4  12  -4    8.57    0.36
   4  12  -4    8.80    0.36
  -3  12   4    4.24    0.28
   3  12  -4    4.26    0.27
   3  12  -4    4.51    0.29
   2  12  -4   14.99    0.49
  -2  12   4   14.44    0.45
  -1  12   4   -0.08    0.06
   1  12  -4   -0.13    0.14
   0  12   4    7.73    0.22
   0  12  -4    8.20    0.41
   0  12  -4    8.11    0.41
   0  12   4    8.11    0.24
  -1  12  -4    0.07    0.12
  -1  12  -4   -0.05    0.15
  -2  12  -4    0.98    0.19
  -2  12  -4    1.78    0.27
  -3  12  -4    0.78    0.24
  -4  12  -4   -0.34    0.18
  -5  12  -4    0.14    0.21
   5  12   4    0.10    0.07
   5  12   4   -0.05    0.07
   6  12   4   -0.11    0.08
   6  12   4    0.15    0.08
  -6  12  -4   -0.14    0.22
   7  12   4   -0.06    0.09
  -7  12  -4    0.56    0.27
   7  12   4    0.11    0.11
   8  12   4    0.31    0.14
   8  13  -4    0.19    0.16
   7  13  -4   -0.13    0.13
   6  13  -4    0.71    0.16
   6  13  -4    0.57    0.15
   6  13  -4    0.94    0.17
   5  13  -4    0.32    0.14
  -5  13   4    0.23    0.14
   5  13  -4    0.40    0.14
   4  13  -4    0.23    0.13
  -4  13   4    0.18    0.12
   4  13  -4    0.34    0.14
   3  13  -4    0.38    0.15
   3  13  -4    0.37    0.14
  -3  13   4    0.21    0.11
   2  13  -4    0.09    0.14
  -2  13   4    0.03    0.09
   1  13  -4    1.01    0.21
  -1  13   4    1.14    0.14
   0  13   4    0.34    0.07
   0  13  -4    0.43    0.15
   0  13  -4    0.87    0.20
  -1  13  -4    0.97    0.19
   1  13   4    1.18    0.09
  -1  13  -4    0.76    0.22
  -2  13  -4    5.05    0.40
  -2  13  -4    4.84    0.37
  -3  13  -4   -0.09    0.19
  -4  13  -4   -0.02    0.21
   4  13   4    0.06    0.05
  -5  13  -4   -0.08    0.22
   5  13   4    0.03    0.06
   5  13   4   -0.11    0.06
   6  13   4   -0.06    0.08
  -6  13  -4   -0.06    0.24
   6  13   4   -0.01    0.08
   7  13   4    1.18    0.17
   7  13   4    1.58    0.16
  -7  13  -4    1.60    0.35
   7  14  -4    0.01    0.14
   6  14  -4    0.27    0.15
   6  14  -4    0.39    0.24
   5  14  -4    0.18    0.13
   5  14  -4    0.29    0.14
  -4  14   4   -0.11    0.11
   4  14  -4    0.13    0.13
   4  14  -4    0.12    0.13
   3  14  -4    0.20    0.14
  -3  14   4   -0.03    0.10
   3  14  -4    0.09    0.15
  -2  14   4    1.89    0.20
   2  14  -4    2.36    0.25
   1  14  -4    2.49    0.27
  -1  14   4    2.33    0.20
   0  14  -4    1.07    0.23
   0  14  -4    0.74    0.18
   0  14   4    0.53    0.09
  -1  14  -4    6.65    0.43
  -1  14  -4    7.19    0.45
  -2  14  -4    0.36    0.22
  -3  14  -4    2.41    0.34
  -4  14  -4    0.67    0.27
   4  14   4    0.44    0.08
  -5  14  -4   -0.07    0.23
   5  14   4    0.03    0.06
   5  14   4    0.19    0.07
   6  14   4    1.17    0.14
  -6  14  -4    1.67    0.36
   6  14   4    1.51    0.14
   6  15  -4    0.50    0.17
   5  15  -4    1.46    0.20
  -4  15   4    0.16    0.14
   4  15  -4   -0.03    0.13
   4  15  -4    0.25    0.15
  -3  15   4    0.51    0.15
   3  15  -4    0.80    0.18
   3  15  -4    0.86    0.19
   2  15  -4   -0.03    0.15
  -2  15   4   -0.04    0.10
  -1  15   4    0.52    0.13
   1  15  -4    0.52    0.20
   0  15  -4    0.40    0.21
   0  15   4    0.26    0.09
   0  15  -4    0.64    0.19
  -1  15  -4   14.48    0.62
   1  15   4   12.46    0.36
  -2  15  -4    1.43    0.30
  -3  15  -4    1.34    0.31
   3  15   4    1.19    0.12
   4  15   4    0.43    0.09
  -4  15  -4    0.39    0.27
   5  15   4    2.47    0.16
  -5  15  -4    3.13    0.42
   5  15   4    2.35    0.16
   5  16  -4    1.27    0.21
   4  16  -4   -0.04    0.15
  -3  16   4    0.51    0.17
   3  16  -4    0.74    0.19
  -2  16   4   -0.12    0.11
   2  16  -4    0.19    0.18
   1  16  -4    0.69    0.21
  -1  16   4    0.34    0.13
   0  16   4   -0.13    0.09
   0  16  -4   -0.05    0.19
  -1  16  -4   -0.03    0.21
   1  16   4   -0.01    0.08
  -2  16  -4    1.29    0.30
   2  16   4    0.94    0.12
   3  16   4    3.10    0.19
  -3  16  -4    2.71    0.39
  -4  16  -4    1.08    0.32
   4  16   4    1.11    0.12
  -3  17   4   -0.10    0.13
   3  17  -4    0.18    0.18
   2  17  -4    0.21    0.20
  -2  17   4    0.27    0.15
  -1  17   4    1.07    0.19
   1  17  -4    1.50    0.27
   0  17  -4    0.65    0.24
   0  17   4    0.23    0.12
   1  17   4   -0.06    0.08
  -1  17  -4    0.23    0.23
   2  17   4    2.42    0.19
   2  17   4    1.96    0.22
  -2  17  -4    2.08    0.36
  12   0  -5    0.41    0.23
  11   0  -5    0.12    0.18
  10   0  -5   -0.22    0.12
  10   0  -5   -0.01    0.10
   9   0  -5    9.12    0.42
   9   0  -5    8.71    0.35
   8   0  -5   -0.05    0.10
   8   0  -5    0.06    0.08
   7   0  -5    9.24    0.40
   7   0  -5   10.27    0.32
   7   0  -5   10.11    0.36
  -7   0   5    9.68    0.41
   6   0  -5    0.00    0.07
   6   0  -5   -0.02    0.06
   6   0  -5   -0.03    0.07
  -6   0   5    0.07    0.10
   5   0  -5    0.28    0.09
   5   0  -5    0.14    0.07
  -5   0   5    0.17    0.06
   5   0  -5    0.27    0.07
   5   0  -5    0.69    0.11
  -5   0   5    0.10    0.07
   4   0  -5    0.00    0.05
   4   0  -5   -0.03    0.04
  -4   0   5    0.03    0.06
  -4   0   5    0.01    0.05
   4   0  -5   -0.06    0.06
   4   0  -5    0.01    0.05
   3   0  -5    0.30    0.06
  -3   0   5    0.38    0.09
   3   0  -5    0.34    0.05
   3   0  -5    0.35    0.07
  -3   0   5    0.32    0.06
   3   0  -5    0.29    0.06
   1   0  -5   71.52    1.20
  -1   0   5   71.60    1.24
   1   0  -5   71.88    1.20
  -1   0   5   71.72    1.22
  -1   0   5   71.65    1.21
   1   0  -5   72.02    1.18
   0   0  -5   -0.01    0.03
   0   0   5   -0.05    0.04
   0   0  -5   -0.01    0.03
   0   0   5   -0.08    0.03
   0   0   5   -0.01    0.05
  -1   0  -5  103.99    1.71
   1   0   5   99.51    1.72
  -1   0  -5  103.22    1.69
   1   0   5  104.91    1.76
  -2   0  -5   -0.02    0.04
   2   0   5   -0.10    0.06
  -2   0  -5   -0.03    0.02
  -2   0  -5   -0.01    0.05
   2   0   5   -0.04    0.06
   2   0   5    0.00    0.06
  -3   0  -5   69.77    1.13
  -3   0  -5   68.30    1.21
   3   0   5   69.63    1.28
   3   0   5   66.56    1.29
   3   0   5   67.92    1.27
  -4   0  -5    0.07    0.03
   4   0   5    0.03    0.09
   4   0   5   -0.04    0.10
  -4   0  -5    0.11    0.07
   5   0   5   11.69    0.42
  -5   0  -5   11.79    0.36
   5   0   5   12.17    0.47
  -5   0  -5   11.82    0.26
   6   0   5   -0.04    0.12
  -6   0  -5    0.02    0.04
   6   0   5   -0.08    0.13
   7   0   5   -0.05    0.14
   7   0   5    0.04    0.14
  -7   0  -5   -0.13    0.04
   8   0   5    0.13    0.16
   9   0   5   -0.10    0.17
  10   0   5   -0.11    0.19
  11  -1  -5    0.07    0.18
  11  -1  -5    0.23    0.13
  11   1  -5    0.11    0.17
  10  -1  -5    0.03    0.11
  10  -1  -5   -0.06    0.14
  10   1  -5    0.12    0.16
   9  -1  -5    5.53    0.34
   9  -1  -5    5.37    0.29
   9   1  -5    4.92    0.26
   9   1  -5    5.53    0.33
   8  -1  -5    1.81    0.21
   8  -1  -5    1.86    0.18
   8   1  -5    1.90    0.21
   8   1  -5    1.62    0.15
   7  -1  -5    7.66    0.32
   7  -1  -5    8.00    0.29
   7  -1  -5    7.74    0.36
  -7  -1   5    7.59    0.36
   7   1  -5    7.36    0.27
   7   1  -5    8.13    0.32
  -7   1   5    7.63    0.38
  -7   1   5    7.23    0.25
   6  -1  -5    5.21    0.21
   6  -1  -5    5.16    0.24
  -6  -1   5    5.18    0.28
   6  -1  -5    5.03    0.27
  -6   1   5    5.10    0.29
  -6   1   5    5.22    0.20
   6   1  -5    5.45    0.21
   6   1  -5    5.57    0.25
   6   1  -5    5.01    0.23
  -5  -1   5   14.62    0.44
   5  -1  -5   14.56    0.35
   5  -1  -5   14.73    0.44
  -5  -1   5   14.33    0.38
   5  -1  -5   14.00    0.38
   5   1  -5   14.31    0.38
   5   1  -5   14.54    0.39
   5   1  -5   14.69    0.35
  -5   1   5   14.04    0.38
   5   1  -5   13.53    0.52
  -5   1   5   14.37    0.35
  -5   1   5   14.19    0.45
   4  -1  -5   49.13    0.91
   4  -1  -5   48.60    0.86
  -4  -1   5   47.61    0.90
  -4  -1   5   47.93    0.97
   4  -1  -5   45.62    0.96
   4  -1  -5   47.25    0.89
   4   1  -5   47.26    0.97
  -4   1   5   48.38    0.90
   4   1  -5   48.76    0.91
  -4   1   5   47.84    0.98
   4   1  -5   48.99    0.86
  -4   1   5   44.94    0.85
   4   1  -5   48.51    0.90
  -3  -1   5  173.76    2.87
   3  -1  -5  175.41    2.81
   3  -1  -5  171.06    2.76
  -3  -1   5  172.16    2.81
   3  -1  -5  170.51    2.86
   3  -1  -5  171.45    2.79
   3   1  -5  171.61    2.88
  -3   1   5  173.36    2.81
  -3   1   5  173.24    2.87
  -3   1   5  170.93    2.77
   3   1  -5  168.51    2.79
   3   1  -5  172.69    2.77
   3   1  -5  173.51    2.81
  -2  -1   5   30.27    0.60
   2  -1  -5   29.03    0.53
   2  -1  -5   29.82    0.56
   2  -1  -5   30.74    0.57
  -2  -1   5   29.74    0.62
  -2   1   5   29.63    0.54
  -2   1   5   30.17    0.62
   2   1  -5   30.24    0.58
  -2   1   5   29.01    0.57
   2   1  -5   29.98    0.57
  -2   1   5   30.34    0.56
  -2   1   5   29.89    0.59
  -1  -1   5  216.90    3.61
  -1  -1   5  226.46    3.63
   1  -1  -5  217.59    3.64
   1  -1  -5  230.71    3.56
   1  -1  -5  229.49    3.57
  -1   1   5  226.25    3.57
  -1   1   5  226.17    3.60
   1   1  -5  223.82    3.58
  -1   1   5  225.83    3.56
   1   1  -5  223.23    3.59
   0  -1   5   39.50    0.76
   0  -1   5   39.81    0.75
   0  -1   5   39.83    0.77
   0  -1  -5   40.18    0.69
   0  -1  -5   39.77    0.65
   0   1   5   39.71    0.71
   0   1   5   39.54    0.74
   0   1  -5   39.89    0.74
   0   1  -5   39.67    0.72
   0   1   5   40.57    0.70
  -1  -1  -5    1.73    0.04
  -1  -1  -5    1.64    0.07
   1  -1   5    1.66    0.12
  -1  -1  -5    1.90    0.08
   1  -1   5    1.71    0.13
   1   1   5    1.84    0.11
   1   1   5    1.50    0.11
   1   1   5    1.70    0.10
  -1   1  -5    1.64    0.11
  -1   1  -5    2.33    0.13
   2  -1   5   19.85    0.49
   2  -1   5   19.76    0.49
  -2  -1  -5   20.14    0.40
   2  -1   5   19.96    0.50
  -2  -1  -5   20.57    0.38
  -2   1  -5   20.33    0.41
   2   1   5   20.21    0.45
   2   1   5   20.34    0.46
  -2   1  -5   19.82    0.45
  -3  -1  -5   17.70    0.37
  -3  -1  -5   17.66    0.39
   3  -1   5   17.50    0.50
   3  -1   5   17.94    0.48
   3   1   5   18.32    0.44
  -3   1  -5   17.89    0.38
   3   1   5   18.81    0.46
  -3   1  -5   17.46    0.44
   3   1   5   17.21    0.46
   4  -1   5    0.77    0.14
   4  -1   5    0.70    0.14
  -4  -1  -5    1.02    0.10
  -4   1  -5    0.89    0.13
  -4   1  -5    0.87    0.08
   4   1   5    0.71    0.13
   4   1   5    0.72    0.12
   4   1   5    0.76    0.09
  -5  -1  -5    8.69    0.27
  -5  -1  -5    8.65    0.25
   5  -1   5    8.47    0.40
   5  -1   5    8.84    0.37
   5   1   5    8.92    0.29
  -5   1  -5    8.78    0.24
   5   1   5    8.87    0.35
  -5   1  -5    8.50    0.32
   5   1   5    8.62    0.39
   6  -1   5   -0.09    0.12
   6  -1   5   -0.03    0.15
  -6   1  -5    0.09    0.05
  -6   1  -5   -0.11    0.10
   6   1   5    0.09    0.15
   6   1   5    0.21    0.08
   6   1   5    0.00    0.12
   7  -1   5    0.92    0.20
   7   1   5    1.17    0.22
  -7   1  -5    1.26    0.10
   7   1   5    0.98    0.20
   8  -1   5    0.03    0.16
   8   1   5    0.04    0.15
   9  -1   5   -0.07    0.18
   9   1   5    0.10    0.18
  10  -1   5    2.06    0.36
  10   1   5    2.02    0.34
  11  -2  -5   -0.21    0.16
  11  -2  -5    0.25    0.14
  11   2  -5    0.57    0.20
  10  -2  -5    1.41    0.23
  10  -2  -5    1.66    0.21
  10   2  -5    1.64    0.24
   9  -2  -5    0.09    0.11
   9  -2  -5    0.05    0.14
   9   2  -5    0.27    0.14
   9   2  -5    0.28    0.10
   8  -2  -5    1.65    0.18
   8  -2  -5    1.59    0.21
   8   2  -5    1.52    0.15
   8   2  -5    1.50    0.19
   7  -2  -5   -0.10    0.06
   7  -2  -5   -0.06    0.06
   7  -2  -5   -0.01    0.09
  -7   2   5    0.04    0.05
   7   2  -5   -0.01    0.07
   7   2  -5   -0.02    0.09
  -7   2   5   -0.07    0.08
   7   2  -5    0.09    0.09
   7   2  -5   -0.03    0.06
   6  -2  -5    7.92    0.33
   6  -2  -5    7.14    0.26
   6  -2  -5    7.19    0.29
  -6  -2   5    7.60    0.33
   6   2  -5    7.35    0.33
   6   2  -5    7.53    0.29
  -6   2   5    7.51    0.35
  -6   2   5    7.48    0.24
   6   2  -5    7.71    0.25
   6   2  -5    7.37    0.28
   5  -2  -5   -0.04    0.05
   5  -2  -5    0.00    0.06
   5  -2  -5    0.02    0.07
  -5  -2   5    0.14    0.06
  -5  -2   5   -0.04    0.06
  -5   2   5   -0.04    0.05
   5   2  -5    0.05    0.05
   5   2  -5    0.10    0.07
  -5   2   5   -0.13    0.04
   5   2  -5   -0.06    0.06
   5   2  -5    0.08    0.07
  -5   2   5   -0.05    0.04
   4  -2  -5  108.18    1.93
   4  -2  -5  107.54    1.87
  -4  -2   5  111.22    1.88
  -4  -2   5  111.78    1.94
   4  -2  -5  110.77    1.84
   4   2  -5  110.51    1.87
   4   2  -5  108.79    1.83
   4   2  -5  112.09    1.88
  -4   2   5  112.37    1.89
  -4   2   5  110.08    1.84
  -4   2   5  112.14    1.97
  -3  -2   5  102.04    1.79
  -3  -2   5  103.69    1.75
   3  -2  -5  105.02    1.69
   3  -2  -5  102.84    1.77
   3  -2  -5  102.37    1.72
  -3   2   5  102.35    1.79
  -3   2   5  104.67    1.74
   3   2  -5   99.79    1.72
  -3   2   5  102.21    1.69
   3   2  -5  102.14    1.73
   2  -2  -5  100.65    1.64
   2  -2  -5  101.59    1.61
  -2  -2   5   98.20    1.70
  -2  -2   5   98.39    1.70
  -2  -2   5   98.62    1.73
  -2   2   5  103.63    1.67
   2   2  -5   98.48    1.66
  -2   2   5  100.17    1.71
   2   2  -5   98.57    1.68
  -2   2   5  101.71    1.66
  -2   2   5  100.74    1.63
  -2   2   5   98.68    1.68
  -1  -2   5  103.94    1.73
   1  -2  -5  103.50    1.60
   1  -2  -5  100.95    1.65
  -1  -2   5   99.64    1.73
   1   2  -5  102.10    1.70
  -1   2   5   99.49    1.63
   1   2  -5   99.87    1.71
  -1   2   5  101.97    1.69
  -1   2   5  102.76    1.67
  -1   2   5  103.62    1.66
   0  -2  -5    4.08    0.10
   0  -2   5    4.40    0.18
   0  -2  -5    4.41    0.09
   0   2  -5    4.12    0.16
   0   2   5    4.30    0.13
   0   2   5    4.24    0.12
   0   2  -5    4.28    0.18
   0   2   5    4.34    0.15
   0   2   5    4.13    0.10
  -1  -2  -5    1.12    0.04
   1  -2   5    1.02    0.12
   1   2   5    1.05    0.08
   1   2   5    1.21    0.08
   1   2   5    1.27    0.07
  -1   2  -5    1.20    0.11
   2  -2   5    2.80    0.18
  -2  -2  -5    2.15    0.07
   2  -2   5    2.24    0.18
   2   2   5    3.20    0.14
   2   2   5    2.86    0.10
   2   2   5    3.05    0.13
  -2   2  -5    2.76    0.16
   3  -2   5   11.74    0.39
  -3  -2  -5   11.87    0.24
   3  -2   5   11.83    0.41
   3   2   5   12.01    0.35
   3   2   5   11.71    0.33
   3   2   5   11.54    0.27
  -3   2  -5   11.61    0.36
   3   2   5   11.79    0.32
   4  -2   5   13.87    0.45
  -4  -2  -5   13.68    0.30
   4  -2   5   13.50    0.48
  -4  -2  -5   13.69    0.29
   4   2   5   14.05    0.38
  -4   2  -5   13.36    0.41
   4   2   5   13.57    0.33
   4   2   5   13.59    0.42
   5  -2   5    0.12    0.12
  -5  -2  -5    0.02    0.06
  -5  -2  -5    0.01    0.03
   5  -2   5   -0.04    0.11
  -5   2  -5   -0.11    0.10
   5   2   5    0.00    0.11
   5   2   5    0.04    0.05
  -5   2  -5   -0.04    0.05
  -5   2  -5   -0.14    0.09
   5   2   5    0.01    0.09
   6  -2   5    3.70    0.30
   6  -2   5    4.06    0.35
  -6  -2  -5    3.98    0.15
   6   2   5    3.79    0.20
   6   2   5    4.26    0.28
  -6   2  -5    4.10    0.28
  -6   2  -5    3.98    0.18
   6   2   5    4.45    0.33
   7  -2   5    1.18    0.23
   7   2   5    1.88    0.24
   7   2   5    1.74    0.24
   8  -2   5   -0.08    0.15
   8   2   5   -0.02    0.15
   9  -2   5   -0.06    0.18
   9   2   5    0.00    0.17
  10  -2   5   -0.19    0.22
  10   2   5    0.05    0.21
  11   3  -5    0.43    0.19
  10  -3  -5    1.31    0.20
  10  -3  -5    1.54    0.25
  10   3  -5    1.34    0.21
   9  -3  -5    3.40    0.30
   9  -3  -5    3.94    0.27
   9   3  -5    3.64    0.29
   8  -3  -5    0.88    0.17
   8  -3  -5    0.95    0.15
   8   3  -5    1.02    0.18
   8   3  -5    1.10    0.13
   8   3  -5    0.70    0.16
   7  -3  -5    9.71    0.38
   7  -3  -5   10.09    0.41
   7  -3  -5   10.03    0.35
  -7   3   5   10.07    0.45
   7   3  -5   10.01    0.36
  -7   3   5   10.30    0.31
   7   3  -5   10.20    0.32
   7   3  -5    9.62    0.41
   7   3  -5    9.96    0.37
   6  -3  -5    0.63    0.11
   6  -3  -5    0.62    0.11
   6  -3  -5    0.90    0.11
   6   3  -5    0.64    0.11
   6   3  -5    0.94    0.10
  -6   3   5    0.85    0.09
   6   3  -5    0.60    0.10
  -6   3   5    0.91    0.16
   6   3  -5    0.80    0.12
   5  -3  -5    7.52    0.27
   5  -3  -5    7.66    0.25
   5  -3  -5    7.87    0.31
  -5  -3   5    8.22    0.27
  -5  -3   5    7.88    0.30
  -5   3   5    7.33    0.23
  -5   3   5    7.77    0.33
   5   3  -5    7.42    0.26
   5   3  -5    7.66    0.23
   5   3  -5    7.79    0.32
  -5   3   5    8.10    0.27
   5   3  -5    7.68    0.27
   4  -3  -5    1.68    0.12
  -4  -3   5    1.40    0.13
   4  -3  -5    1.32    0.13
   4  -3  -5    1.49    0.11
  -4  -3   5    1.66    0.14
   4   3  -5    1.81    0.13
  -4   3   5    1.19    0.13
   4   3  -5    1.45    0.12
  -4   3   5    1.30    0.12
   4   3  -5    1.28    0.14
  -4   3   5    1.37    0.09
   3  -3  -5    0.87    0.09
   3  -3  -5    0.88    0.08
  -3  -3   5    0.88    0.11
  -3  -3   5    1.19    0.13
   3   3  -5    0.70    0.09
   3   3  -5    0.82    0.10
  -3   3   5    1.40    0.11
  -3   3   5    1.28    0.13
   3   3  -5    0.77    0.10
  -3   3   5    0.98    0.08
  -3   3   5    0.95    0.07
  -2  -3   5   35.81    0.71
  -2  -3   5   36.84    0.73
  -2  -3   5   37.55    0.74
   2   3  -5   36.60    0.70
  -2   3   5   36.50    0.69
  -2   3   5   36.59    0.68
  -2   3   5   37.99    0.67
  -2   3   5   36.05    0.71
  -2   3   5   36.56    0.64
   2   3  -5   35.47    0.71
  -1  -3   5    1.74    0.13
   1  -3  -5    1.74    0.06
   1   3  -5    1.96    0.14
  -1   3   5    1.86    0.09
  -1   3   5    1.80    0.10
  -1   3   5    1.80    0.08
   1   3  -5    1.76    0.13
  -1   3   5    1.72    0.06
   0  -3   5    0.76    0.11
   0  -3   5    0.69    0.10
   0   3   5    0.71    0.03
   0   3  -5    0.55    0.09
   0   3   5    0.72    0.05
   0   3   5    0.72    0.05
   0   3  -5    0.71    0.10
   0   3   5    0.63    0.06
   1  -3   5    0.32    0.08
   1  -3   5    0.24    0.09
   1   3   5    0.29    0.03
   1   3   5    0.27    0.04
   1   3   5    0.30    0.04
  -1   3  -5    0.20    0.08
   2  -3   5   44.38    0.93
   2  -3   5   44.15    0.91
   2   3   5   44.39    0.71
  -2   3  -5   42.93    0.88
   2   3   5   44.13    0.78
   2   3   5   43.95    0.77
   3  -3   5   35.85    0.80
   3   3   5   35.02    0.68
  -3   3  -5   34.20    0.77
   3   3   5   34.48    0.66
  -3   3  -5   34.31    0.78
   3   3   5   34.83    0.61
   4  -3   5   13.73    0.46
  -4   3  -5   13.32    0.43
   4   3   5   13.09    0.38
  -4   3  -5   13.82    0.36
   4   3   5   13.11    0.30
   4   3   5   12.93    0.39
   4   3   5   13.19    0.36
  -4   3  -5   12.98    0.44
   5  -3   5    5.63    0.32
   5   3   5    5.69    0.31
  -5   3  -5    5.63    0.32
  -5   3  -5    5.59    0.22
  -5   3  -5    5.89    0.32
   5   3   5    5.33    0.19
   5   3   5    5.68    0.26
   6  -3   5   16.52    0.59
   6   3   5   15.76    0.49
   6   3   5   15.89    0.55
  -6   3  -5   15.10    0.53
   7  -3   5    1.29    0.24
   7   3   5    0.77    0.16
   7   3   5    0.99    0.18
   8  -3   5    0.62    0.22
   8   3   5    0.84    0.29
   8   3   5    0.87    0.20
   9  -3   5    1.41    0.30
   9   3   5    1.55    0.26
  10  -3   5    0.13    0.23
  10   3   5    0.20    0.22
  11   4  -5    0.24    0.19
  10   4  -5    0.95    0.21
   9  -4  -5    1.27    0.23
   9   4  -5    1.48    0.21
   8  -4  -5   10.88    0.45
   8   4  -5   10.97    0.41
   8   4  -5   11.78    0.42
   8   4  -5   11.19    0.42
   7  -4  -5    1.94    0.21
   7  -4  -5    2.03    0.18
   7  -4  -5    1.89    0.22
   7   4  -5    1.88    0.21
  -7   4   5    2.11    0.26
   7   4  -5    2.27    0.20
   7   4  -5    2.10    0.16
   7   4  -5    2.23    0.21
   6  -4  -5    4.52    0.24
   6  -4  -5    4.64    0.26
   6  -4  -5    4.49    0.22
   6   4  -5    4.47    0.22
   6   4  -5    4.15    0.23
  -6   4   5    4.36    0.29
   6   4  -5    4.78    0.28
   6   4  -5    4.44    0.19
  -5  -4   5    0.02    0.06
   5  -4  -5    0.06    0.06
   5  -4  -5    0.08    0.07
   5   4  -5    0.09    0.05
  -5   4   5    0.01    0.07
   5   4  -5   -0.02    0.07
   5   4  -5    0.09    0.07
  -5   4   5    0.10    0.06
   5   4  -5    0.04    0.07
   4  -4  -5   77.71    1.39
   4  -4  -5   77.41    1.42
  -4  -4   5   78.77    1.43
  -4  -4   5   76.83    1.40
  -4   4   5   77.63    1.39
   4   4  -5   79.44    1.38
   4   4  -5   80.33    1.39
  -4   4   5   78.29    1.48
   4   4  -5   78.71    1.48
   3  -4  -5    0.51    0.07
  -3  -4   5    0.86    0.11
  -3  -4   5    0.72    0.09
   3   4  -5    0.67    0.09
  -3   4   5    0.70    0.08
   3   4  -5    0.82    0.11
  -3   4   5    0.69    0.08
  -3   4   5    0.70    0.09
   3   4  -5    0.78    0.09
   2  -4  -5   78.72    1.29
  -2  -4   5   79.51    1.40
  -2  -4   5   78.14    1.37
  -2   4   5   78.82    1.37
  -2   4   5   78.26    1.32
  -2   4   5   76.05    1.29
  -2   4   5   79.36    1.34
   2   4  -5   80.47    1.38
  -2   4   5   78.58    1.31
   2   4  -5   74.29    1.36
  -1  -4   5  161.75    2.72
  -1  -4   5  163.82    2.69
  -1   4   5  164.49    2.62
  -1   4   5  162.69    2.60
   1   4  -5  163.14    2.72
   1   4  -5  163.57    2.70
  -1   4   5  162.54    2.60
  -1   4   5  163.55    2.57
   0  -4   5   43.02    0.87
   0  -4   5   42.78    0.84
   0   4  -5   43.95    0.85
   0   4   5   43.37    0.72
   0   4   5   42.05    0.73
   0   4   5   43.64    0.71
   1  -4   5    8.28    0.29
   1  -4   5    8.39    0.31
   1   4   5    8.42    0.16
   1   4   5    8.27    0.15
  -1   4  -5    7.90    0.29
   1   4   5    7.94    0.16
   2  -4   5    9.10    0.35
   2  -4   5    8.85    0.32
   2   4   5    8.86    0.19
  -2   4  -5    8.89    0.34
  -2   4  -5    8.30    0.32
   2   4   5    8.59    0.19
   2   4   5    8.83    0.21
   3  -4   5    8.48    0.34
   3  -4   5    8.50    0.37
   3   4   5    8.42    0.17
  -3   4  -5    8.47    0.35
   3   4   5    8.55    0.22
  -3   4  -5    8.12    0.33
   3   4   5    8.51    0.24
   4  -4   5   17.81    0.57
   4  -4   5   18.26    0.55
  -4   4  -5   17.78    0.45
   4   4   5   17.56    0.45
   4   4   5   18.30    0.45
   4   4   5   18.11    0.41
  -4   4  -5   17.25    0.53
   4   4   5   17.51    0.35
  -4   4  -5   17.50    0.54
   5  -4   5    2.96    0.29
   5  -4   5    2.21    0.23
   5   4   5    2.68    0.24
  -5   4  -5    2.40    0.25
   5   4   5    2.83    0.18
  -5   4  -5    2.70    0.27
  -5   4  -5    2.56    0.17
   5   4   5    2.52    0.12
   6  -4   5    5.14    0.34
  -6   4  -5    4.51    0.33
   6   4   5    5.50    0.29
   6   4   5    4.91    0.33
   7  -4   5    8.16    0.46
   7   4   5    7.52    0.37
  -7   4  -5    9.08    0.53
   7   4   5    7.57    0.41
   8  -4   5   -0.11    0.16
   8   4   5    0.15    0.15
   8   4   5   -0.03    0.14
   9  -4   5    0.28    0.19
   9   4   5    0.15    0.18
  10  -4   5    0.31    0.24
  10   4   5    0.30    0.22
  11   5  -5   -0.18    0.16
  10   5  -5    1.17    0.22
   9   5  -5    0.36    0.14
   9   5  -5    0.39    0.15
   8  -5  -5    0.09    0.12
   8   5  -5    0.00    0.11
   8   5  -5    0.28    0.13
   7  -5  -5    0.10    0.11
   7   5  -5    0.17    0.11
   7   5  -5    0.05    0.07
   7   5  -5    0.03    0.11
   7   5  -5    0.15    0.10
   6  -5  -5    7.86    0.32
   6   5  -5    7.72    0.35
   6   5  -5    7.99    0.31
   6   5  -5    7.93    0.26
  -6   5   5    7.49    0.38
   6   5  -5    7.71    0.29
   5  -5  -5    8.22    0.30
   5   5  -5    8.53    0.29
   5   5  -5    8.53    0.28
  -5   5   5    8.03    0.35
  -5   5   5    8.28    0.29
   5   5  -5    8.10    0.34
  -4  -5   5    0.76    0.11
   4  -5  -5    0.71    0.10
  -4   5   5    0.67    0.11
   4   5  -5    0.43    0.09
   4   5  -5    0.46    0.10
   4   5  -5    0.56    0.10
   3  -5  -5   18.13    0.40
  -3  -5   5   18.54    0.45
   3   5  -5   17.58    0.48
   3   5  -5   17.88    0.43
   3   5  -5   17.82    0.44
  -3   5   5   18.83    0.47
  -3   5   5   18.28    0.41
  -2  -5   5   15.52    0.39
  -2  -5   5   15.40    0.40
  -2  -5   5   14.86    0.37
   2   5  -5   14.08    0.53
   2   5  -5   15.66    0.39
   2   5  -5   15.23    0.40
  -2   5   5   15.25    0.37
  -2   5   5   15.11    0.33
  -2   5   5   15.04    0.35
  -1  -5   5   40.79    0.80
  -1  -5   5   41.87    0.83
  -1  -5   5   40.43    0.83
  -1   5   5   41.26    0.73
   1   5  -5   40.93    0.82
  -1   5   5   41.26    0.71
   1   5  -5   41.36    0.84
   0  -5   5   40.76    0.84
   0  -5   5   41.12    0.82
   0   5  -5   40.70    0.83
   1  -5   5    0.83    0.13
   1  -5   5    0.83    0.11
  -1   5  -5    0.73    0.12
   2  -5   5    6.14    0.27
   2  -5   5    6.03    0.30
  -2   5  -5    6.21    0.29
  -2   5  -5    5.80    0.29
   2   5   5    5.88    0.13
   3  -5   5   32.81    0.80
   3  -5   5   33.69    0.80
   3   5   5   33.20    0.61
  -3   5  -5   33.60    0.81
   3   5   5   34.29    0.59
  -3   5  -5   33.13    0.79
   4  -5   5    0.78    0.18
   4  -5   5    0.70    0.15
  -4   5  -5    0.54    0.14
   4   5   5    0.88    0.09
   4   5   5    0.76    0.05
  -4   5  -5    0.66    0.15
   4   5   5    0.82    0.11
  -4   5  -5    0.86    0.12
   4   5   5    0.71    0.11
   5  -5   5    7.12    0.40
   5  -5   5    7.02    0.37
  -5   5  -5    7.07    0.37
  -5   5  -5    7.05    0.39
   5   5   5    6.67    0.19
   5   5   5    6.94    0.25
  -5   5  -5    6.66    0.27
   5   5   5    6.89    0.31
   6  -5   5    1.54    0.25
  -6   5  -5    1.56    0.24
   6   5   5    1.29    0.18
   6   5   5    1.33    0.16
   7  -5   5   -0.16    0.15
   7   5   5    0.04    0.13
  -7   5  -5   -0.11    0.15
   7   5   5    0.03    0.12
   8  -5   5    0.90    0.24
   8   5   5    0.73    0.17
   8   5   5    0.53    0.18
   9  -5   5    0.06    0.21
   9   5   5    0.14    0.17
  10  -5   5    0.17    0.26
  10   5   5    0.26    0.22
  11   6  -5   -0.08    0.17
  10   6  -5    0.04    0.15
   9   6  -5    2.41    0.25
   9   6  -5    2.53    0.26
   8   6  -5    0.12    0.12
   8   6  -5   -0.13    0.11
   7  -6  -5    7.36    0.36
   7   6  -5    6.47    0.36
   7   6  -5    6.55    0.30
   7   6  -5    6.84    0.32
   6  -6  -5   16.30    0.49
   6   6  -5   16.81    0.47
   6   6  -5   16.56    0.45
  -6   6   5   16.41    0.58
   6   6  -5   16.42    0.54
   5  -6  -5    1.00    0.14
  -5   6   5    0.85    0.14
   5   6  -5    1.03    0.13
   5   6  -5    1.22    0.14
   5   6  -5    0.74    0.12
   4  -6  -5    0.06    0.06
   4   6  -5   -0.10    0.07
  -4   6   5    0.04    0.06
  -4   6   5   -0.02    0.06
   4   6  -5    0.05    0.06
   4   6  -5   -0.02    0.08
   3  -6  -5   42.82    0.81
  -3   6   5   44.84    0.89
   3   6  -5   41.96    0.85
   3   6  -5   41.72    0.86
  -3   6   5   41.79    0.80
   3   6  -5   42.40    0.84
  -2  -6   5   44.00    0.91
  -2   6   5   43.60    0.81
  -2   6   5   45.57    0.85
   2   6  -5   45.86    0.91
   2   6  -5   46.34    0.90
   2   6  -5   44.68    0.89
  -1  -6   5   39.48    0.81
  -1  -6   5   39.78    0.77
  -1  -6   5   39.68    0.79
   1   6  -5   39.25    0.81
  -1   6   5   38.77    0.69
  -1   6   5   39.35    0.69
   0  -6   5    0.37    0.09
   0  -6   5    0.47    0.11
   0   6  -5    0.28    0.10
   1  -6   5   14.77    0.42
   1  -6   5   15.26    0.46
  -1   6  -5   15.46    0.47
  -1   6  -5   14.72    0.45
   2  -6   5    3.65    0.22
   2  -6   5    3.69    0.25
  -2   6  -5    3.68    0.26
  -2   6  -5    3.03    0.23
   3  -6   5    9.79    0.40
   3  -6   5    9.42    0.37
  -3   6  -5    9.82    0.40
   3   6   5    9.45    0.20
  -3   6  -5    9.22    0.40
   3   6   5    9.35    0.19
   4  -6   5    1.79    0.21
   4  -6   5    1.62    0.20
  -4   6  -5    2.94    0.32
   4   6   5    1.61    0.14
  -4   6  -5    1.91    0.23
   4   6   5    1.95    0.11
   4   6   5    1.69    0.14
   5  -6   5    0.27    0.15
   5  -6   5    0.05    0.12
  -5   6  -5    0.17    0.09
  -5   6  -5    0.28    0.15
   5   6   5    0.31    0.06
   5   6   5    0.27    0.11
   5   6   5    0.18    0.07
   6  -6   5    1.80    0.25
  -6   6  -5    1.87    0.26
   6   6   5    1.43    0.18
   6   6   5    1.57    0.16
   7  -6   5    4.71    0.39
  -7   6  -5    5.25    0.40
   7   6   5    4.98    0.29
   7   6   5    4.51    0.33
   8  -6   5    0.09    0.19
   8   6   5    0.15    0.14
   8   6   5   -0.11    0.14
   9  -6   5    1.07    0.29
   9   6   5    1.33    0.24
  10   6   5    0.38    0.23
  11   7  -5    0.25    0.19
  10   7  -5   -0.19    0.14
   9   7  -5    0.09    0.14
   9   7  -5    0.06    0.12
   8   7  -5    0.06    0.12
   8   7  -5    0.06    0.12
   7   7  -5   -0.20    0.09
   7   7  -5    0.02    0.08
   7   7  -5    0.00    0.11
   6   7  -5    3.05    0.22
   6   7  -5    2.87    0.24
   6   7  -5    2.82    0.23
  -6   7   5    3.04    0.29
  -5   7   5    5.62    0.32
   5   7  -5    6.30    0.27
   5   7  -5    5.97    0.31
   5   7  -5    5.61    0.25
   4  -7  -5    1.77    0.13
  -4   7   5    1.71    0.18
   4   7  -5    1.41    0.14
   4   7  -5    1.79    0.17
   4   7  -5    1.89    0.16
   4   7  -5    1.87    0.18
  -4   7   5    1.74    0.14
  -3   7   5   13.55    0.40
   3   7  -5   12.39    0.38
   3   7  -5   12.82    0.38
   3   7  -5   12.56    0.39
  -3   7   5   12.70    0.34
   2   7  -5   81.65    1.48
  -2   7   5   80.45    1.40
  -2   7   5   83.52    1.44
   2   7  -5   82.62    1.51
   2   7  -5   80.50    1.49
  -1  -7   5   21.32    0.48
  -1   7   5   21.03    0.41
  -1   7   5   20.89    0.41
   1   7  -5   21.94    0.54
   0  -7   5    0.66    0.10
   0   7  -5    0.63    0.13
   1  -7   5    3.22    0.19
   1  -7   5    3.55    0.28
  -1   7  -5    3.16    0.23
  -1   7  -5    3.37    0.25
   2  -7   5   40.52    0.88
   2  -7   5   39.23    0.89
  -2   7  -5   39.72    0.91
  -2   7  -5   38.38    0.92
   3  -7   5   50.75    1.09
   3  -7   5   50.64    1.11
  -3   7  -5   51.62    1.14
  -3   7  -5   49.50    1.11
   4  -7   5   -0.04    0.10
   4  -7   5   -0.11    0.11
  -4   7  -5    0.06    0.15
  -4   7  -5   -0.07    0.11
   4   7   5   -0.01    0.06
   4   7   5   -0.08    0.04
   5  -7   5    4.40    0.32
   5   7   5    4.23    0.23
  -5   7  -5    4.20    0.35
   5   7   5    4.04    0.18
   6  -7   5    0.22    0.17
  -6   7  -5    0.39    0.20
   6   7   5    0.48    0.13
   6   7   5    0.37    0.11
   7  -7   5    0.24    0.18
   7   7   5    0.11    0.11
  -7   7  -5    0.00    0.18
   7   7   5   -0.05    0.11
   8  -7   5    0.32    0.23
   8   7   5    0.23    0.16
   8   7   5    0.37    0.16
   9   7   5   -0.08    0.16
  10   8  -5    0.00    0.16
   9   8  -5    0.14    0.15
   8   8  -5    0.73    0.16
   8   8  -5    0.77    0.16
   7   8  -5    0.10    0.09
   7   8  -5    0.01    0.11
   7   8  -5    0.11    0.11
  -6   8   5    3.99    0.33
   6   8  -5    4.70    0.26
   6   8  -5    4.86    0.26
   6   8  -5    4.64    0.29
   5   8  -5    0.48    0.12
  -5   8   5    0.39    0.12
   5   8  -5    0.41    0.12
   5   8  -5    0.35    0.11
   4   8  -5    9.48    0.33
  -4   8   5    9.21    0.37
   4   8  -5    9.09    0.33
   4   8  -5    9.45    0.37
   3   8  -5    4.27    0.24
   3   8  -5    4.16    0.22
  -3   8   5    4.12    0.19
  -3   8   5    4.00    0.22
   3   8  -5    4.40    0.24
   2   8  -5    1.98    0.16
   2   8  -5    2.66    0.21
  -2   8   5    2.73    0.15
   2   8  -5    2.75    0.22
  -2   8   5    2.53    0.14
  -1  -8   5    0.36    0.07
   1   8  -5    0.17    0.12
  -1   8   5    0.26    0.05
  -1   8   5    0.27    0.05
   0  -8   5    4.71    0.21
   0   8  -5    4.59    0.27
   1  -8   5   -0.02    0.07
  -1   8  -5   -0.12    0.11
  -1   8  -5   -0.12    0.10
   2  -8   5    0.13    0.10
  -2   8  -5   -0.01    0.13
  -2   8  -5   -0.03    0.12
   3  -8   5    3.24    0.25
  -3   8  -5    2.58    0.27
  -3   8  -5    2.40    0.24
   4  -8   5    6.19    0.34
  -4   8  -5    6.89    0.42
   4   8   5    6.47    0.18
   4   8   5    6.30    0.17
   4   8   5    6.40    0.20
  -4   8  -5    6.36    0.39
   5  -8   5    0.87    0.19
   5   8   5    0.79    0.12
  -5   8  -5    0.77    0.21
   5   8   5    0.99    0.10
   6  -8   5    4.73    0.37
   6   8   5    4.82    0.23
   6   8   5    4.39    0.28
  -6   8  -5    4.83    0.40
   7   8   5    1.60    0.18
   7   8   5    1.16    0.19
  -7   8  -5    1.93    0.30
   8   8   5   -0.03    0.13
   8   8   5   -0.02    0.14
   9   8   5    0.02    0.16
  10   9  -5    0.02    0.16
   9   9  -5   -0.04    0.14
   8   9  -5    2.76    0.25
   8   9  -5    3.22    0.27
   7   9  -5    0.93    0.16
   7   9  -5    0.81    0.15
   7   9  -5    0.88    0.16
  -6   9   5    1.29    0.22
   6   9  -5    1.24    0.17
   6   9  -5    1.22    0.17
   6   9  -5    1.25    0.16
  -5   9   5    0.74    0.16
   5   9  -5    0.78    0.14
   5   9  -5    0.65    0.13
   5   9  -5    0.76    0.13
   4   9  -5   14.09    0.43
  -4   9   5   13.52    0.48
   4   9  -5   13.89    0.48
   4   9  -5   13.22    0.43
   3   9  -5   23.00    0.60
   3   9  -5   23.49    0.60
  -3   9   5   23.57    0.61
  -3   9   5   24.11    0.64
   2   9  -5    2.93    0.23
   2   9  -5    3.03    0.24
  -2   9   5    2.59    0.15
   2   9  -5    3.40    0.21
  -2   9   5    3.00    0.17
   1   9  -5    0.65    0.15
  -1   9   5    0.60    0.07
   1   9  -5    0.71    0.18
  -1   9   5    0.58    0.07
   0  -9   5   15.95    0.42
   0   9  -5   18.75    0.56
   0   9  -5   18.76    0.55
   1  -9   5    0.25    0.09
  -1   9  -5    0.33    0.15
  -1   9  -5    0.34    0.13
   2  -9   5    2.77    0.21
  -2   9  -5    2.61    0.27
  -2   9  -5    2.03    0.25
   3  -9   5    8.83    0.38
  -3   9  -5    9.39    0.46
  -3   9  -5    9.16    0.45
   4  -9   5    1.20    0.20
   4   9   5    1.10    0.09
  -4   9  -5    0.99    0.22
   4   9   5    1.00    0.08
   4   9   5    0.90    0.07
   5   9   5    3.26    0.15
   5   9   5    3.11    0.19
  -5   9  -5    3.36    0.34
   6   9   5   -0.03    0.10
   6   9   5   -0.05    0.08
  -6   9  -5   -0.11    0.19
   7   9   5    0.27    0.11
   7   9   5    0.02    0.12
  -7   9  -5    0.19    0.21
   8   9   5    0.23    0.14
   8   9   5    0.38    0.16
   9   9   5    0.02    0.16
  10  10  -5    0.16    0.19
   9  10  -5   -0.31    0.14
   8  10  -5    0.46    0.15
   8  10  -5    0.36    0.16
   7  10  -5    1.39    0.19
   7  10  -5    1.24    0.20
   7  10  -5    1.23    0.18
   6  10  -5    0.17    0.10
   6  10  -5    0.25    0.12
  -6  10   5   -0.07    0.10
   6  10  -5    0.19    0.12
  -5  10   5    1.87    0.23
   5  10  -5    1.67    0.18
   5  10  -5    1.70    0.19
   5  10  -5    1.74    0.18
   4  10  -5    3.34    0.24
  -4  10   5    2.90    0.24
   4  10  -5    2.92    0.24
  -3  10   5    7.67    0.33
   3  10  -5    7.58    0.35
   3  10  -5    7.88    0.34
  -2  10   5   24.72    0.58
  -2  10   5   24.63    0.55
   2  10  -5   24.98    0.65
   2  10  -5   24.67    0.67
  -1  10   5    0.23    0.05
   1  10  -5    0.14    0.14
  -1  10   5    0.23    0.06
   0  10  -5    2.33    0.24
   0  10  -5    1.68    0.19
  -1  10  -5    2.37    0.26
  -1  10  -5    2.25    0.24
  -2  10  -5   14.50    0.55
  -2  10  -5   14.82    0.57
  -3  10  -5    2.95    0.30
  -3  10  -5    2.54    0.26
   4  10   5   12.85    0.27
  -4  10  -5   14.16    0.59
  -5  10  -5    0.28    0.21
   5  10   5   -0.05    0.06
   5  10   5   -0.05    0.07
   5  10   5   -0.04    0.06
  -6  10  -5    0.31    0.23
   6  10   5    0.19    0.09
   6  10   5    0.03    0.10
   7  10   5    0.10    0.10
   7  10   5   -0.01    0.12
  -7  10  -5    0.12    0.23
   8  10   5   -0.03    0.13
   8  10   5    0.04    0.12
   9  11  -5    0.59    0.20
   8  11  -5    0.22    0.15
   7  11  -5    0.67    0.16
   7  11  -5    0.87    0.16
   7  11  -5    0.73    0.15
   6  11  -5    0.19    0.11
   6  11  -5    0.40    0.14
   6  11  -5    0.21    0.13
   5  11  -5    1.67    0.18
   5  11  -5    1.61    0.20
   5  11  -5    1.69    0.19
  -5  11   5    1.53    0.22
   4  11  -5    1.11    0.16
  -4  11   5    1.04    0.16
   4  11  -5    1.15    0.18
   3  11  -5    2.77    0.25
  -3  11   5    2.29    0.21
   3  11  -5    2.40    0.22
   2  11  -5    0.25    0.16
   2  11  -5    0.49    0.15
  -2  11   5    0.31    0.09
  -1  11   5    6.93    0.24
   1  11  -5    6.96    0.36
  -1  11   5    6.42    0.23
   0  11   5    1.64    0.08
   0  11  -5    1.51    0.22
   0  11  -5    1.26    0.19
   0  11   5    1.35    0.08
  -1  11  -5    0.14    0.16
  -1  11  -5    0.01    0.11
  -2  11  -5   -0.02    0.13
  -2  11  -5    0.06    0.17
  -3  11  -5    0.50    0.20
  -4  11  -5    2.23    0.30
  -5  11  -5    5.83    0.46
   5  11   5    5.23    0.22
   5  11   5    5.64    0.19
  -6  11  -5    0.09    0.22
   6  11   5    0.00    0.08
   6  11   5   -0.01    0.09
   7  11   5   -0.08    0.11
  -7  11  -5    0.17    0.23
   7  11   5   -0.15    0.09
   8  11   5    0.32    0.14
   8  11   5   -0.14    0.12
   8  12  -5    0.03    0.15
   7  12  -5    0.41    0.16
   7  12  -5    0.56    0.16
   6  12  -5    0.32    0.14
   6  12  -5    0.07    0.10
   6  12  -5    0.00    0.12
   5  12  -5    0.49    0.15
  -5  12   5    0.04    0.12
   5  12  -5    0.42    0.14
   4  12  -5    0.19    0.13
  -4  12   5   -0.13    0.10
   4  12  -5    0.02    0.12
  -3  12   5    0.27    0.11
   3  12  -5    0.22    0.13
   3  12  -5    0.51    0.16
  -2  12   5    0.20    0.09
   2  12  -5    0.27    0.15
   2  12  -5    0.14    0.15
  -1  12   5   21.37    0.51
   1  12  -5   21.72    0.66
   0  12  -5   10.80    0.48
   0  12   5    9.95    0.26
   0  12  -5   10.64    0.47
  -1  12  -5    5.70    0.37
  -1  12  -5    5.25    0.38
  -2  12  -5    0.42    0.17
  -2  12  -5    0.52    0.21
  -3  12  -5    0.92    0.24
  -4  12  -5    1.83    0.30
   5  12   5    1.55    0.14
  -5  12  -5    1.60    0.32
   5  12   5    1.81    0.12
   6  12   5    0.30    0.11
  -6  12  -5    0.47    0.26
   6  12   5    0.50    0.10
  -7  12  -5    0.65    0.28
   7  12   5    0.11    0.12
   7  12   5    0.39    0.12
   8  13  -5    0.89    0.20
   7  13  -5   -0.05    0.14
   6  13  -5    0.03    0.13
   6  13  -5   -0.09    0.12
   5  13  -5    0.50    0.15
  -5  13   5    0.24    0.14
   5  13  -5    0.10    0.13
  -4  13   5   -0.15    0.10
   4  13  -5   -0.12    0.12
   4  13  -5   -0.02    0.13
   3  13  -5    1.10    0.20
  -3  13   5    1.06    0.17
   3  13  -5    0.77    0.17
  -2  13   5    0.37    0.11
   2  13  -5    0.28    0.17
   2  13  -5    0.41    0.16
  -1  13   5    2.45    0.17
   1  13  -5    3.04    0.30
   0  13  -5    2.78    0.30
   0  13  -5    3.21    0.32
   0  13   5    3.07    0.14
  -1  13  -5    7.63    0.44
  -1  13  -5    7.67    0.44
  -2  13  -5   -0.33    0.17
  -3  13  -5    1.49    0.28
  -4  13  -5    0.52    0.25
  -5  13  -5    0.50    0.26
   6  13   5   -0.04    0.08
  -6  13  -5    0.15    0.24
   6  13   5   -0.06    0.08
   7  13   5    0.26    0.12
   7  13   5    0.30    0.12
   7  14  -5    0.08    0.15
   6  14  -5    1.09    0.19
   5  14  -5    0.52    0.16
   5  14  -5    0.71    0.17
   4  14  -5    0.20    0.15
   4  14  -5   -0.05    0.13
  -4  14   5   -0.22    0.09
   3  14  -5    0.22    0.15
  -3  14   5   -0.04    0.10
   3  14  -5    0.51    0.17
  -2  14   5    0.24    0.11
   2  14  -5    0.22    0.17
   2  14  -5    0.01    0.16
  -1  14   5    1.13    0.14
   1  14  -5    1.36    0.24
   0  14   5    0.40    0.08
   0  14  -5    0.10    0.19
  -1  14  -5    6.29    0.44
  -2  14  -5    1.44    0.28
  -3  14  -5    0.15    0.23
  -4  14  -5    0.12    0.23
   5  14   5    0.16    0.07
  -5  14  -5    0.45    0.27
  -6  14  -5    0.21    0.27
   6  14   5   -0.08    0.08
   6  14   5   -0.03    0.09
   6  15  -5    0.58    0.19
   5  15  -5    0.28    0.16
   4  15  -5    0.10    0.15
   4  15  -5    0.15    0.18
  -4  15   5   -0.08    0.12
  -3  15   5   -0.11    0.11
   3  15  -5   -0.09    0.14
   3  15  -5    0.24    0.16
   2  15  -5    0.11    0.16
  -2  15   5    0.00    0.10
   2  15  -5   -0.15    0.15
   1  15  -5    0.15    0.18
  -1  15   5   -0.03    0.08
   0  15   5    6.91    0.27
   0  15  -5    7.52    0.48
   1  15   5    1.34    0.11
  -1  15  -5    1.36    0.28
  -2  15  -5    0.55    0.26
  -3  15  -5    1.88    0.33
   4  15   5    0.40    0.07
  -4  15  -5    0.47    0.26
   5  15   5    0.06    0.07
   5  15   5   -0.15    0.05
  -5  15  -5    0.03    0.26
   5  16  -5    0.10    0.17
   4  16  -5    0.18    0.17
  -4  16   5    0.07    0.14
  -3  16   5   -0.10    0.10
   3  16  -5    0.13    0.17
   2  16  -5    0.89    0.22
  -2  16   5    0.70    0.17
   1  16  -5    0.13    0.19
  -1  16   5    0.06    0.10
   0  16  -5    0.49    0.23
   0  16   5    0.31    0.10
   1  16   5    3.32    0.19
  -1  16  -5    3.58    0.39
  -2  16  -5    3.10    0.39
   3  16   5   -0.02    0.09
  -3  16  -5    0.34    0.27
  -4  16  -5    0.07    0.27
   4  16   5    0.41    0.09
  -3  17   5   -0.05    0.12
   3  17  -5   -0.05    0.17
   2  17  -5    0.72    0.23
  -2  17   5    0.28    0.15
   1  17  -5    0.03    0.19
  -1  17   5   -0.13    0.11
   0  17  -5    0.47    0.23
   0  17   5    0.02    0.10
   1  17   5   -0.13    0.07
  -1  17  -5   -0.11    0.23
  -2  17  -5    0.64    0.29
  11   0  -6    0.07    0.16
  11   0  -6   -0.11    0.15
  10   0  -6   -0.11    0.14
  10   0  -6   -0.10    0.10
   9   0  -6    0.02    0.13
   9   0  -6    0.00    0.09
   8   0  -6   13.04    0.40
   8   0  -6   13.65    0.46
   7   0  -6   -0.07    0.07
  -7   0   6   -0.07    0.09
   7   0  -6   -0.05    0.08
   7   0  -6    0.05    0.09
   6   0  -6   51.69    1.11
   6   0  -6   52.08    0.96
  -6   0   6   49.77    1.10
   6   0  -6   50.16    1.01
  -5   0   6    0.03    0.05
  -5   0   6    0.05    0.07
   5   0  -6    0.07    0.07
   5   0  -6    0.07    0.07
   5   0  -6    0.05    0.07
   5   0  -6   -0.05    0.05
  -4   0   6    0.43    0.09
   4   0  -6    0.64    0.09
  -4   0   6    0.60    0.09
   4   0  -6    0.53    0.10
   4   0  -6    0.46    0.07
   4   0  -6    0.50    0.09
   3   0  -6    0.01    0.04
   3   0  -6    0.05    0.05
  -3   0   6    0.13    0.05
  -3   0   6    0.00    0.04
   3   0  -6    0.00    0.04
  -3   0   6    0.06    0.06
   2   0  -6    0.39    0.05
  -2   0   6    0.17    0.05
   2   0  -6    0.27    0.06
  -2   0   6    0.25    0.09
   2   0  -6    0.40    0.06
  -2   0   6    0.20    0.06
  -1   0   6    0.02    0.04
  -1   0   6    0.08    0.04
   1   0  -6    0.01    0.02
   1   0  -6    0.07    0.04
  -1   0   6    0.00    0.05
   1   0  -6    0.01    0.03
   0   0   6  121.42    2.05
   0   0   6  119.36    2.03
   0   0  -6  121.71    1.97
   0   0  -6  122.65    1.99
   0   0   6  121.21    2.01
  -1   0  -6    0.03    0.05
  -1   0  -6   -0.01    0.04
   1   0   6   -0.01    0.05
   1   0   6    0.04    0.06
  -2   0  -6   18.62    0.43
   2   0   6   18.85    0.48
   2   0   6   19.10    0.47
  -2   0  -6   19.63    0.42
  -2   0  -6   19.42    0.37
   3   0   6    0.05    0.09
   3   0   6    0.03    0.08
  -3   0  -6    0.03    0.06
   3   0   6   -0.03    0.08
  -3   0  -6    0.01    0.06
  -3   0  -6   -0.04    0.03
  -4   0  -6    1.08    0.12
   4   0   6    1.02    0.16
   4   0   6    1.02    0.15
  -4   0  -6    0.99    0.07
   5   0   6   -0.11    0.13
  -5   0  -6    0.16    0.05
  -5   0  -6   -0.05    0.03
   5   0   6   -0.07    0.10
   6   0   6    0.24    0.15
   6   0   6    0.44    0.16
  -6   0  -6    0.66    0.06
   7   0   6    0.08    0.15
   8   0   6    1.20    0.24
   9   0   6    0.02    0.19
  10   0   6    1.19    0.31
  11  -1  -6    0.39    0.15
  11  -1  -6    0.94    0.22
  11   1  -6    0.95    0.24
  10  -1  -6    0.12    0.15
  10  -1  -6   -0.04    0.11
  10   1  -6    0.00    0.14
  10   1  -6   -0.03    0.10
   9  -1  -6    3.24    0.28
   9  -1  -6    3.25    0.24
   9   1  -6    3.02    0.27
   9   1  -6    2.90    0.23
   8  -1  -6    0.33    0.13
   8  -1  -6    0.28    0.10
   8   1  -6    0.31    0.13
   8   1  -6    0.17    0.09
  -7  -1   6    0.57    0.13
   7  -1  -6    0.52    0.13
   7  -1  -6    0.54    0.12
   7  -1  -6    0.78    0.12
  -7   1   6    0.53    0.09
  -7   1   6    0.44    0.14
   7   1  -6    0.50    0.12
   7   1  -6    0.34    0.10
   7   1  -6    0.59    0.10
   6  -1  -6    0.23    0.09
   6  -1  -6    0.16    0.07
  -6  -1   6    0.15    0.09
   6  -1  -6    0.18    0.09
   6   1  -6    0.22    0.07
   6   1  -6    0.18    0.08
   6   1  -6    0.09    0.09
   6   1  -6    0.17    0.08
  -6   1   6    0.13    0.05
  -6   1   6    0.10    0.07
   5  -1  -6   70.90    1.29
   5  -1  -6   70.67    1.24
  -5  -1   6   70.14    1.38
   5  -1  -6   71.29    1.37
  -5   1   6   70.65    1.29
  -5   1   6   69.44    1.38
   5   1  -6   72.01    1.30
   5   1  -6   71.21    1.39
   5   1  -6   70.96    1.24
  -5   1   6   65.57    1.23
   5   1  -6   71.60    1.29
   4  -1  -6   29.90    0.58
   4  -1  -6   29.29    0.61
  -4  -1   6   29.94    0.69
   4  -1  -6   29.21    0.68
   4  -1  -6   29.50    0.62
  -4  -1   6   28.75    0.62
  -4   1   6   29.29    0.58
   4   1  -6   29.31    0.58
   4   1  -6   29.89    0.62
   4   1  -6   28.83    0.62
  -4   1   6   30.58    0.70
  -4   1   6   29.35    0.62
  -3  -1   6   37.34    0.79
   3  -1  -6   37.54    0.73
  -3  -1   6   37.73    0.76
   3  -1  -6   37.94    0.72
  -3  -1   6   38.28    0.74
   3  -1  -6   38.56    0.69
  -3   1   6   37.26    0.79
  -3   1   6   37.95    0.73
   3   1  -6   38.55    0.70
   3   1  -6   37.97    0.73
  -3   1   6   37.10    0.69
  -3   1   6   38.13    0.76
   3   1  -6   37.53    0.72
  -2  -1   6   23.28    0.50
  -2  -1   6   23.77    0.55
   2  -1  -6   23.51    0.48
   2  -1  -6   24.77    0.47
  -2  -1   6   24.11    0.52
   2  -1  -6   23.42    0.44
   2   1  -6   23.36    0.49
  -2   1   6   23.52    0.47
  -2   1   6   22.54    0.48
  -2   1   6   22.43    0.51
  -2   1   6   23.01    0.53
   2   1  -6   22.90    0.47
   1  -1  -6    1.63    0.07
   1  -1  -6    1.60    0.08
  -1  -1   6    1.58    0.12
   1  -1  -6    1.49    0.09
  -1  -1   6    1.36    0.12
   1   1  -6    1.58    0.11
  -1   1   6    1.55    0.09
   1   1  -6    1.69    0.10
  -1   1   6    1.46    0.12
  -1   1   6    1.60    0.10
   0  -1   6   26.67    0.58
   0  -1  -6   27.40    0.47
   0  -1  -6   27.10    0.50
   0  -1   6   27.81    0.60
   0   1   6   27.05    0.57
   0   1   6   27.26    0.54
   0   1  -6   27.27    0.55
   0   1  -6   27.09    0.54
   0   1   6   28.15    0.53
  -1  -1  -6   83.03    1.29
  -1  -1  -6   82.76    1.36
   1  -1   6   81.03    1.47
  -1  -1  -6   78.95    1.34
  -1  -1  -6   84.60    1.29
  -1   1  -6   82.69    1.43
   1   1   6   81.87    1.41
   1   1   6   81.59    1.44
  -1   1  -6   81.21    1.41
   1   1   6   82.42    1.43
  -2  -1  -6    5.02    0.16
   2  -1   6    4.94    0.25
  -2  -1  -6    5.05    0.15
   2  -1   6    4.79    0.23
  -2   1  -6    5.24    0.17
   2   1   6    5.31    0.20
  -2   1  -6    4.88    0.20
   2   1   6    4.84    0.21
  -2   1  -6    4.89    0.21
   3  -1   6   11.22    0.40
  -3  -1  -6   11.22    0.29
   3  -1   6   11.31    0.39
  -3  -1  -6   11.74    0.27
   3   1   6   11.51    0.38
   3   1   6   11.38    0.36
  -3   1  -6   11.78    0.34
   3   1   6   11.69    0.36
  -3   1  -6   11.76    0.28
  -4  -1  -6    1.44    0.12
   4  -1   6    1.51    0.18
  -4  -1  -6    1.61    0.10
   4  -1   6    1.42    0.19
  -4   1  -6    1.53    0.10
   4   1   6    1.47    0.18
   4   1   6    1.55    0.17
  -4   1  -6    1.44    0.15
  -5  -1  -6    2.14    0.16
   5  -1   6    1.91    0.21
   5  -1   6    1.95    0.23
  -5  -1  -6    2.13    0.13
  -5   1  -6    2.41    0.12
   5   1   6    2.04    0.20
  -5   1  -6    2.24    0.19
   5   1   6    2.49    0.25
   6  -1   6    0.08    0.15
   6  -1   6    0.03    0.14
   6   1   6    0.27    0.14
   6   1   6   -0.01    0.15
  -6   1  -6    0.14    0.05
   7  -1   6    0.50    0.19
   7   1   6    0.81    0.19
   7   1   6    0.65    0.17
  -7   1  -6    0.69    0.08
   8  -1   6    0.07    0.18
   8   1   6   -0.06    0.16
   9  -1   6    1.83    0.31
   9   1   6    1.62    0.30
  10  -1   6    0.30    0.25
  10   1   6    0.31    0.25
  11  -2  -6   -0.03    0.12
  11  -2  -6   -0.08    0.28
  11   2  -6   -0.09    0.15
  10  -2  -6    0.78    0.20
  10  -2  -6    0.88    0.16
  10   2  -6    0.76    0.19
   9  -2  -6    0.15    0.11
   9  -2  -6    0.16    0.14
   9   2  -6   -0.03    0.09
   9   2  -6    0.18    0.14
   8  -2  -6    2.48    0.24
   8  -2  -6    2.57    0.21
   8   2  -6    2.48    0.19
   8   2  -6    2.59    0.23
   7  -2  -6    9.28    0.32
   7  -2  -6    8.42    0.38
   7  -2  -6    8.44    0.34
   7   2  -6    9.21    0.35
  -7   2   6    8.44    0.28
  -7   2   6    8.61    0.41
   7   2  -6    6.51    0.35
   7   2  -6    9.06    0.34
   7   2  -6    8.68    0.29
   6  -2  -6    1.17    0.14
  -6  -2   6    0.88    0.14
   6  -2  -6    1.07    0.11
   6  -2  -6    1.18    0.16
   6   2  -6    1.14    0.14
   6   2  -6    0.84    0.11
  -6   2   6    0.97    0.10
  -6   2   6    0.69    0.12
   6   2  -6    1.39    0.13
   6   2  -6    0.56    0.11
   5  -2  -6    4.96    0.20
   5  -2  -6    4.90    0.25
   5  -2  -6    5.01    0.22
  -5  -2   6    4.65    0.25
   5   2  -6    4.96    0.23
  -5   2   6    4.93    0.18
   5   2  -6    5.06    0.19
  -5   2   6    4.79    0.26
   5   2  -6    4.99    0.21
  -5   2   6    4.86    0.22
   4  -2  -6   60.33    1.17
   4  -2  -6   60.48    1.10
  -4  -2   6   60.56    1.13
  -4  -2   6   62.20    1.19
   4  -2  -6   61.53    1.07
   4   2  -6   60.32    1.07
  -4   2   6   60.69    1.12
  -4   2   6   59.66    1.07
  -4   2   6   62.20    1.21
   4   2  -6   59.63    1.10
   4   2  -6   60.00    1.12
  -3  -2   6  107.66    1.82
   3  -2  -6  103.44    1.76
   3  -2  -6  106.53    1.73
  -3  -2   6  106.92    1.87
  -3   2   6  104.33    1.85
   3   2  -6  106.58    1.79
  -3   2   6  104.13    1.79
  -3   2   6  106.07    1.75
   3   2  -6  103.75    1.78
  -2  -2   6  115.97    1.99
   2  -2  -6  119.47    1.88
   2  -2  -6  116.49    1.92
  -2  -2   6  116.07    1.99
   2  -2  -6  115.68    1.93
  -2  -2   6  117.22    2.03
  -2   2   6  116.81    1.97
  -2   2   6  120.71    1.91
  -2   2   6  114.55    1.94
   2   2  -6  118.87    1.96
  -2   2   6  118.56    1.93
  -2   2   6  115.27    2.00
   2   2  -6  118.53    1.95
  -1  -2   6   16.26    0.40
   1  -2  -6   12.99    0.30
  -1  -2   6   15.13    0.39
   1  -2  -6   15.99    0.27
   1  -2  -6   15.47    0.32
  -1   2   6   15.50    0.33
  -1   2   6   15.51    0.31
   1   2  -6   15.31    0.36
  -1   2   6   15.60    0.37
  -1   2   6   16.15    0.34
   1   2  -6   15.84    0.37
   0  -2   6    0.12    0.07
   0  -2  -6    0.03    0.02
   0   2  -6    0.02    0.06
   0   2   6    0.06    0.03
   0   2   6    0.06    0.05
   0   2  -6    0.34    0.07
   0   2   6    0.09    0.03
   1  -2   6    2.79    0.18
   1   2   6    2.78    0.14
  -1   2  -6    3.01    0.17
   1   2   6    2.95    0.13
   1   2   6    2.88    0.12
  -1   2  -6    2.66    0.16
   2  -2   6   22.34    0.57
   2  -2   6   21.51    0.56
   2   2   6   22.29    0.48
  -2   2  -6   22.04    0.52
   2   2   6   22.07    0.49
  -3  -2  -6    1.37    0.07
   3  -2   6    1.50    0.19
   3  -2   6    1.33    0.17
   3   2   6    1.48    0.13
  -3   2  -6    1.04    0.13
   3   2   6    1.20    0.13
   3   2   6    1.17    0.14
   4  -2   6    1.66    0.19
  -4  -2  -6    1.63    0.08
   4  -2   6    1.90    0.23
  -4  -2  -6    1.40    0.09
   4   2   6    1.90    0.17
   4   2   6    1.74    0.18
   4   2   6    1.63    0.12
   4   2   6    1.74    0.17
  -4   2  -6    1.70    0.17
  -4   2  -6    1.65    0.12
  -5  -2  -6    7.64    0.20
  -5  -2  -6    7.78    0.22
   5  -2   6    7.77    0.38
   5  -2   6    7.49    0.41
   5   2   6    7.71    0.27
   5   2   6    7.79    0.37
  -5   2  -6    7.02    0.33
   5   2   6    7.04    0.32
  -5   2  -6    7.65    0.24
  -6  -2  -6    0.46    0.07
  -6  -2  -6    0.49    0.10
   6  -2   6    0.43    0.19
   6  -2   6    0.41    0.15
  -6   2  -6    0.60    0.09
   6   2   6    0.44    0.16
  -6   2  -6    0.58    0.20
   6   2   6    0.41    0.15
   7  -2   6    1.33    0.24
   7   2   6    1.56    0.23
   7   2   6    1.07    0.20
   8  -2   6   -0.12    0.15
   8   2   6   -0.01    0.16
   9  -2   6    0.88    0.26
   9   2   6    0.40    0.22
  10  -2   6    0.88    0.29
  10   2   6    0.62    0.26
  11   3  -6    0.37    0.19
  10  -3  -6    0.44    0.14
  10  -3  -6    0.27    0.18
  10   3  -6    0.19    0.16
   9  -3  -6    0.52    0.16
   9  -3  -6    0.22    0.11
   9   3  -6    0.12    0.14
   8  -3  -6    1.30    0.19
   8  -3  -6    1.60    0.18
   8   3  -6    1.60    0.20
   8   3  -6    1.63    0.20
   8   3  -6    1.50    0.16
   7  -3  -6    3.87    0.27
   7  -3  -6    4.28    0.23
   7  -3  -6    3.65    0.24
   7   3  -6    3.76    0.24
  -7   3   6    4.18    0.34
   7   3  -6    4.18    0.26
   7   3  -6    3.91    0.28
   7   3  -6    4.00    0.21
   6  -3  -6    0.52    0.10
   6  -3  -6    0.64    0.11
  -6  -3   6    0.39    0.12
   6  -3  -6    0.31    0.09
   6   3  -6    0.70    0.14
  -6   3   6    0.62    0.14
   6   3  -6    0.38    0.07
   6   3  -6    0.40    0.11
   6   3  -6    0.63    0.12
   5  -3  -6    5.52    0.26
   5  -3  -6    5.61    0.21
   5  -3  -6    5.65    0.23
  -5  -3   6    5.76    0.27
   5   3  -6    5.65    0.23
   5   3  -6    5.69    0.28
   5   3  -6    5.68    0.20
  -5   3   6    5.54    0.29
  -5   3   6    5.86    0.24
   5   3  -6    5.54    0.24
  -4  -3   6    0.76    0.10
   4  -3  -6    0.84    0.11
   4  -3  -6    0.85    0.09
   4  -3  -6    0.82    0.08
  -4  -3   6    1.01    0.12
   4   3  -6    0.67    0.09
  -4   3   6    0.77    0.10
   4   3  -6    0.75    0.10
  -4   3   6    1.24    0.15
   4   3  -6    0.92    0.11
  -3  -3   6    1.72    0.15
   3  -3  -6    1.73    0.11
  -3  -3   6    1.62    0.14
   3  -3  -6    1.95    0.10
  -3   3   6    2.10    0.12
   3   3  -6    2.48    0.14
   3   3  -6    1.88    0.14
  -3   3   6    1.90    0.11
  -3   3   6    1.85    0.15
  -2  -3   6    0.05    0.07
   2  -3  -6    0.10    0.04
  -2  -3   6    0.08    0.07
  -2  -3   6    0.08    0.06
  -2   3   6    0.14    0.05
  -2   3   6    0.07    0.05
  -2   3   6    0.10    0.05
  -2   3   6    0.05    0.04
   2   3  -6    0.03    0.07
   2   3  -6    0.17    0.06
  -2   3   6    0.08    0.03
  -1  -3   6   11.56    0.33
   1  -3  -6   11.56    0.22
  -1   3   6   11.60    0.27
   1   3  -6   11.37    0.31
  -1   3   6   11.53    0.26
  -1   3   6   11.24    0.29
  -1   3   6   11.33    0.23
   1   3  -6   11.37    0.33
   0  -3   6    0.40    0.09
   0   3  -6    0.32    0.08
   0   3  -6    0.29    0.07
   0   3   6    0.38    0.03
   0   3   6    0.37    0.05
   0   3   6    0.36    0.05
   0   3   6    0.33    0.06
   1  -3   6   31.16    0.71
   1  -3   6   30.17    0.69
   1   3   6   30.84    0.55
  -1   3  -6   29.93    0.66
   1   3   6   31.41    0.57
   1   3   6   30.94    0.57
   1   3   6   30.47    0.59
   2  -3   6   40.92    0.95
   2  -3   6   34.48    0.79
   2   3   6   34.85    0.61
   2   3   6   34.28    0.66
   2   3   6   34.81    0.68
  -2   3  -6   34.76    0.76
   3  -3   6   36.67    0.86
   3   3   6   38.13    0.68
  -3   3  -6   38.00    0.83
   3   3   6   37.33    0.75
   3   3   6   39.09    0.75
   4  -3   6    1.42    0.19
   4   3   6    1.13    0.09
  -4   3  -6    1.01    0.16
   4   3   6    0.84    0.13
   4   3   6    1.14    0.13
  -4   3  -6    1.31    0.12
   4   3   6    1.17    0.14
   5  -3   6   16.54    0.57
   5   3   6   16.09    0.40
   5   3   6   16.18    0.52
  -5   3  -6   16.37    0.52
   5   3   6   16.01    0.47
   6  -3   6    7.61    0.42
   6   3   6    7.61    0.36
   6   3   6    7.87    0.41
  -6   3  -6    7.45    0.36
   7  -3   6    4.65    0.37
   7   3   6    4.51    0.33
   7   3   6    4.41    0.36
   8  -3   6   -0.26    0.17
   8   3   6   -0.05    0.14
   9  -3   6    0.49    0.24
   9   3   6    0.72    0.22
  10  -3   6    0.12    0.24
  10   3   6   -0.29    0.21
  11   4  -6   -0.03    0.17
  10   4  -6   -0.08    0.14
   9  -4  -6    5.13    0.39
   9   4  -6    4.42    0.31
   9   4  -6    4.94    0.32
   8  -4  -6    4.65    0.27
   8  -4  -6    4.34    0.30
   8   4  -6    4.83    0.24
   8   4  -6    4.68    0.29
   8   4  -6    5.10    0.29
   7  -4  -6   -0.01    0.10
   7  -4  -6    0.00    0.08
   7   4  -6    0.06    0.07
   7   4  -6    0.06    0.11
   7   4  -6    0.11    0.10
   7   4  -6   -0.07    0.10
   6  -4  -6    2.47    0.19
   6  -4  -6    2.41    0.17
   6   4  -6    2.38    0.20
  -6   4   6    2.27    0.23
   6   4  -6    2.68    0.19
   6   4  -6    2.53    0.22
   6   4  -6    2.63    0.15
   5  -4  -6    3.13    0.16
   5  -4  -6    3.10    0.19
  -5  -4   6    3.86    0.23
   5   4  -6    3.32    0.19
   5   4  -6    3.28    0.22
  -5   4   6    3.43    0.18
   5   4  -6    3.37    0.16
  -5   4   6    3.13    0.23
   5   4  -6    3.16    0.19
  -4  -4   6    9.90    0.32
   4  -4  -6    9.69    0.29
  -4  -4   6    9.51    0.33
   4   4  -6    9.77    0.36
  -4   4   6    9.36    0.29
   4   4  -6    9.72    0.30
   4   4  -6    9.95    0.31
  -4   4   6   10.11    0.36
  -3  -4   6   17.58    0.46
  -3  -4   6   17.09    0.45
   3   4  -6   17.46    0.43
  -3   4   6   17.58    0.41
   3   4  -6   17.64    0.42
  -3   4   6   17.31    0.40
  -3   4   6   18.39    0.47
  -2  -4   6   87.48    1.58
  -2  -4   6   87.12    1.54
   2  -4  -6   88.95    1.43
   2   4  -6   86.57    1.55
   2   4  -6   87.60    1.53
  -2   4   6   88.39    1.54
  -2   4   6   88.55    1.51
  -2   4   6   88.13    1.47
  -2   4   6   87.62    1.49
  -1  -4   6   24.90    0.56
  -1   4   6   25.35    0.48
   1   4  -6   25.28    0.58
   1   4  -6   24.54    0.56
  -1   4   6   25.19    0.47
  -1   4   6   25.12    0.50
   0  -4   6   39.74    0.82
   0  -4   6   39.48    0.84
   0   4   6   38.80    0.68
   0   4   6   39.56    0.71
   0   4   6   39.26    0.69
   0   4  -6   39.30    0.81
   0   4  -6   40.58    0.83
   1  -4   6    9.75    0.36
   1  -4   6    9.60    0.34
   1   4   6    9.62    0.21
  -1   4  -6    9.41    0.33
   1   4   6    9.89    0.20
   1   4   6    9.91    0.23
   2  -4   6    9.01    0.34
   2  -4   6    8.96    0.36
   2   4   6    8.73    0.16
   2   4   6    8.19    0.22
   2   4   6    8.61    0.23
  -2   4  -6    8.13    0.32
   2   4   6    8.59    0.21
   3  -4   6    1.94    0.20
   3  -4   6    2.71    0.25
   3   4   6    2.27    0.14
  -3   4  -6    2.37    0.21
   3   4   6    2.21    0.13
   3   4   6    2.29    0.08
   4  -4   6    0.34    0.13
   4  -4   6    0.52    0.17
   4   4   6    0.41    0.06
  -4   4  -6    0.33    0.13
   4   4   6    0.40    0.09
   4   4   6    0.46    0.11
  -4   4  -6    0.47    0.10
   4   4   6    0.50    0.11
   5  -4   6   15.90    0.57
   5  -4   6   16.38    0.60
   5   4   6   16.82    0.42
   5   4   6   15.91    0.50
  -5   4  -6   14.97    0.53
  -5   4  -6   15.76    0.55
   5   4   6   16.07    0.45
  -5   4  -6   15.90    0.43
   6  -4   6   37.52    0.99
  -6   4  -6   35.78    0.92
   6   4   6   36.60    0.91
   6   4   6   36.86    0.85
   7  -4   6    2.37    0.31
   7   4   6    2.10    0.24
   7   4   6    1.72    0.22
   8  -4   6    0.01    0.18
   8   4   6    0.14    0.15
   9  -4   6    0.15    0.21
   9   4   6    0.28    0.20
  10  -4   6    0.23    0.26
  10   4   6    0.64    0.24
  11   5  -6    0.06    0.17
  10   5  -6   -0.06    0.15
   9   5  -6    6.85    0.36
   9   5  -6    6.48    0.36
   8   5  -6    0.38    0.14
   8   5  -6    0.21    0.14
   7  -5  -6   -0.04    0.11
   7   5  -6    0.07    0.11
   7   5  -6    0.09    0.10
   7   5  -6   -0.09    0.07
   7   5  -6   -0.08    0.10
   6  -5  -6   -0.05    0.08
   6   5  -6   -0.02    0.10
   6   5  -6   -0.06    0.09
  -6   5   6   -0.13    0.07
   6   5  -6    0.01    0.08
   6   5  -6   -0.06    0.06
   5  -5  -6    0.71    0.12
   5   5  -6    0.28    0.10
   5   5  -6    0.55    0.12
   5   5  -6    0.28    0.10
  -5   5   6    0.39    0.10
  -5   5   6    0.43    0.08
  -4  -5   6    2.00    0.18
  -4   5   6    1.88    0.14
  -4   5   6    1.98    0.17
   4   5  -6    2.10    0.16
   4   5  -6    1.84    0.17
   4   5  -6    1.72    0.15
   3  -5  -6    4.76    0.16
  -3  -5   6    4.69    0.21
   3   5  -6    4.89    0.21
  -3   5   6    4.57    0.22
  -3   5   6    4.74    0.19
   3   5  -6    4.44    0.22
  -3   5   6    4.66    0.17
  -2  -5   6   42.91    0.87
  -2  -5   6   42.42    0.84
   2   5  -6   42.43    0.86
  -2   5   6   42.94    0.82
  -2   5   6   42.74    0.77
  -2   5   6   42.35    0.80
  -2   5   6   41.59    0.78
  -1  -5   6   90.37    1.65
  -1  -5   6   91.20    1.61
  -1   5   6   90.35    1.50
  -1   5   6   91.61    1.52
   1   5  -6   91.67    1.64
  -1   5   6   91.33    1.49
   1   5  -6   90.34    1.62
   0  -5   6    6.79    0.27
   0  -5   6    7.29    0.30
   0   5   6    7.09    0.18
   0   5  -6    7.32    0.29
   0   5   6    7.60    0.17
   1  -5   6    0.84    0.13
   1  -5   6    0.69    0.14
  -1   5  -6    0.75    0.13
   1   5   6    0.67    0.04
   1   5   6    0.59    0.05
   1   5   6    0.67    0.05
   2  -5   6    2.06    0.19
   2  -5   6    2.20    0.22
   2   5   6    1.85    0.08
   2   5   6    1.88    0.09
  -2   5  -6    1.78    0.19
   2   5   6    1.85    0.07
   3  -5   6    1.73    0.19
   3  -5   6    1.82    0.21
  -3   5  -6    2.06    0.21
   3   5   6    1.78    0.11
   3   5   6    1.83    0.11
  -3   5  -6    1.94    0.21
   4  -5   6   12.64    0.48
   4  -5   6   13.25    0.51
   4   5   6   13.09    0.34
   4   5   6   12.62    0.27
   4   5   6   12.87    0.37
   4   5   6   12.44    0.36
  -4   5  -6   12.32    0.46
  -4   5  -6   13.25    0.49
  -4   5  -6   13.38    0.39
   5  -5   6    1.45    0.29
   5  -5   6    1.26    0.22
  -5   5  -6    1.21    0.20
   5   5   6    1.26    0.17
   5   5   6    1.10    0.14
   6  -5   6    1.59    0.26
   6   5   6    1.61    0.19
  -6   5  -6    1.88    0.25
   6   5   6    1.70    0.21
   7  -5   6   -0.10    0.16
   7   5   6   -0.02    0.14
   7   5   6   -0.21    0.11
   8  -5   6    0.20    0.20
   8   5   6    0.12    0.16
   8   5   6    0.25    0.17
   9  -5   6    0.30    0.24
   9   5   6   -0.02    0.17
  11   6  -6    0.82    0.22
  10   6  -6    0.50    0.20
   9   6  -6    2.08    0.24
   9   6  -6    2.66    0.26
   8   6  -6    5.16    0.31
   8   6  -6    5.50    0.31
   7   6  -6    0.35    0.13
   7   6  -6    0.32    0.12
   7   6  -6    0.43    0.14
   6  -6  -6    4.20    0.25
   6   6  -6    4.30    0.28
   6   6  -6    4.66    0.25
  -6   6   6    4.29    0.30
   6   6  -6    4.54    0.26
   5  -6  -6    0.93    0.13
   5   6  -6    0.60    0.11
  -5   6   6    0.71    0.15
   5   6  -6    0.73    0.12
   5   6  -6    0.71    0.12
  -5   6   6    0.68    0.11
   4  -6  -6    1.49    0.13
   4   6  -6    1.19    0.13
   4   6  -6    1.18    0.15
   4   6  -6    1.14    0.14
  -4   6   6    1.13    0.14
  -4   6   6    1.52    0.12
  -4   6   6    1.02    0.12
   3   6  -6    0.00    0.08
  -3   6   6    0.04    0.04
  -3   6   6    0.08    0.06
   3   6  -6    0.16    0.10
  -2  -6   6   83.15    1.49
  -2  -6   6   81.38    1.46
  -2   6   6   82.30    1.39
  -2   6   6   81.55    1.42
   2   6  -6   82.31    1.49
   2   6  -6   81.61    1.51
  -2   6   6   82.94    1.45
  -1  -6   6   11.93    0.35
  -1  -6   6   11.51    0.38
  -1  -6   6   11.62    0.36
  -1   6   6   11.46    0.26
   1   6  -6   11.77    0.37
   1   6  -6   11.70    0.39
  -1   6   6   12.11    0.28
   0  -6   6    8.41    0.30
   0  -6   6    8.30    0.33
   0   6   6    8.07    0.18
   0   6   6    8.22    0.17
   0   6  -6    7.85    0.31
   1  -6   6   30.80    0.71
   1  -6   6   30.29    0.74
  -1   6  -6   31.22    0.74
   2  -6   6   36.61    0.84
   2  -6   6   36.51    0.87
   2   6   6   36.13    0.60
  -2   6  -6   35.07    0.84
   3  -6   6   10.73    0.44
   3  -6   6   10.29    0.41
   3   6   6   10.35    0.25
  -3   6  -6    9.63    0.41
   3   6   6   10.32    0.24
  -3   6  -6   10.72    0.44
   4  -6   6   -0.11    0.11
   4  -6   6    0.00    0.13
  -4   6  -6   -0.01    0.12
  -4   6  -6   -0.01    0.11
   4   6   6    0.00    0.05
   4   6   6    0.06    0.08
   5  -6   6    3.16    0.30
  -5   6  -6    3.53    0.30
   5   6   6    2.96    0.23
   5   6   6    3.28    0.19
   6  -6   6    9.75    0.50
  -6   6  -6    9.20    0.46
   6   6   6    9.35    0.35
   6   6   6    8.78    0.40
   7  -6   6    1.95    0.30
   7   6   6    1.54    0.21
   7   6   6    2.22    0.23
   8  -6   6    0.19    0.19
   8   6   6    0.16    0.15
   8   6   6    0.13    0.16
   9  -6   6    0.57    0.25
   9   6   6    0.92    0.24
  11   7  -6    0.25    0.19
  10   7  -6   -0.03    0.16
   9   7  -6    1.84    0.26
   9   7  -6    2.33    0.26
   8   7  -6    4.09    0.28
   8   7  -6    3.85    0.29
   7   7  -6    2.98    0.24
   7   7  -6    2.45    0.22
   7   7  -6    2.58    0.26
  -6   7   6    1.14    0.19
   6   7  -6    0.95    0.15
   6   7  -6    0.78    0.14
   6   7  -6    0.82    0.15
   5   7  -6    2.81    0.22
  -5   7   6    2.79    0.25
   5   7  -6    2.86    0.20
   5   7  -6    3.11    0.24
  -4   7   6    3.38    0.18
  -4   7   6    3.47    0.23
   4   7  -6    3.37    0.22
   4   7  -6    4.13    0.22
  -3   7   6    1.19    0.11
  -3   7   6    1.34    0.14
   3   7  -6    1.40    0.16
   3   7  -6    1.15    0.14
  -2  -7   6   11.91    0.33
   2   7  -6   11.46    0.38
  -2   7   6   11.39    0.32
  -2   7   6   11.86    0.31
  -2   7   6   11.35    0.29
   2   7  -6   11.76    0.40
  -1  -7   6    1.43    0.14
  -1   7   6    1.99    0.09
   1   7  -6    1.51    0.16
   1   7  -6    1.20    0.17
  -1   7   6    1.68    0.10
   0  -7   6    0.54    0.11
   0   7  -6    0.56    0.14
   1  -7   6   40.05    0.90
   1  -7   6   38.69    0.86
  -1   7  -6   39.90    0.90
   2  -7   6    2.84    0.26
   2  -7   6    3.07    0.23
  -2   7  -6    2.97    0.27
  -2   7  -6    2.98    0.27
   3  -7   6   15.39    0.54
   3  -7   6   16.40    0.53
   3   7   6   15.13    0.29
  -3   7  -6   15.85    0.56
  -3   7  -6   15.37    0.54
   3   7   6   15.25    0.29
   4  -7   6    3.89    0.33
   4  -7   6    3.88    0.29
   4   7   6    4.15    0.15
   4   7   6    4.25    0.18
  -4   7  -6    3.99    0.32
   5  -7   6    6.21    0.38
   5   7   6    7.00    0.25
   5   7   6    6.58    0.29
  -5   7  -6    7.11    0.42
   6  -7   6    1.09    0.24
   6   7   6    1.12    0.15
   6   7   6    1.04    0.17
  -6   7  -6    1.24    0.24
   7  -7   6    0.20    0.19
   7   7   6    0.23    0.13
  -7   7  -6    0.37    0.21
   7   7   6    0.38    0.15
   8  -7   6    0.08    0.26
   8   7   6    0.47    0.17
   8   7   6    0.20    0.17
   9   7   6   -0.29    0.16
  10   8  -6    1.75    0.25
   9   8  -6    0.44    0.17
   8   8  -6    0.50    0.16
   8   8  -6    0.73    0.17
   7   8  -6    1.38    0.18
   7   8  -6    1.51    0.18
   7   8  -6    1.38    0.19
  -6   8   6    3.29    0.30
   6   8  -6    3.17    0.26
   6   8  -6    3.60    0.25
   6   8  -6    3.66    0.26
   5   8  -6   10.68    0.36
   5   8  -6   10.65    0.37
   5   8  -6   10.45    0.43
  -5   8   6   10.23    0.43
  -4   8   6    0.45    0.11
   4   8  -6    0.55    0.13
   4   8  -6    0.37    0.12
   3   8  -6    2.79    0.23
   3   8  -6    3.27    0.23
  -3   8   6    3.10    0.16
  -3   8   6    3.24    0.20
  -2   8   6    0.20    0.06
  -2   8   6    0.29    0.06
   2   8  -6    0.13    0.11
   2   8  -6    0.30    0.12
  -1  -8   6    3.82    0.19
   1   8  -6    3.32    0.24
  -1   8   6    3.57    0.14
  -1   8   6    3.49    0.13
   0  -8   6   12.85    0.39
   0   8  -6   13.72    0.46
   1  -8   6    9.29    0.34
  -1   8  -6    9.38    0.40
   2  -8   6    5.54    0.30
  -2   8  -6    5.42    0.35
  -2   8  -6    5.48    0.35
   3  -8   6   13.02    0.47
   3   8   6   12.55    0.25
  -3   8  -6   13.40    0.53
  -3   8  -6   11.94    0.50
   4  -8   6    5.89    0.35
   4   8   6    6.86    0.21
   4   8   6    6.65    0.18
  -4   8  -6    6.77    0.41
   5  -8   6    4.31    0.33
   5   8   6    4.40    0.19
   5   8   6    4.00    0.22
  -5   8  -6    4.20    0.36
   6  -8   6    1.07    0.23
   6   8   6    0.39    0.14
  -6   8  -6    0.79    0.23
   6   8   6    0.69    0.12
  -7   8  -6    1.56    0.29
   7   8   6    1.41    0.21
   7   8   6    1.53    0.19
   8   8   6    0.98    0.20
   8   8   6    0.78    0.20
   9   8   6    0.15    0.18
  10   9  -6    0.15    0.17
   9   9  -6    0.27    0.16
   8   9  -6   -0.05    0.12
   8   9  -6    0.01    0.14
   7   9  -6   -0.01    0.12
   7   9  -6    0.00    0.12
   7   9  -6   -0.03    0.09
   6   9  -6    0.26    0.13
   6   9  -6    0.26    0.11
   6   9  -6    0.40    0.13
  -6   9   6    0.03    0.11
   5   9  -6    9.84    0.43
   5   9  -6   10.07    0.37
  -5   9   6    9.37    0.42
   5   9  -6    9.91    0.37
   4   9  -6    0.87    0.16
   4   9  -6    0.85    0.14
  -4   9   6    0.95    0.14
  -3   9   6   12.85    0.42
   3   9  -6   12.95    0.44
   3   9  -6   13.53    0.44
   2   9  -6    1.09    0.17
  -2   9   6    0.95    0.10
  -2   9   6    0.92    0.11
   2   9  -6    1.08    0.17
  -1  -9   6    6.02    0.24
   1   9  -6    8.25    0.36
  -1   9   6    8.08    0.22
  -1   9   6    7.98    0.22
   0  -9   6    0.07    0.08
   0   9  -6   -0.06    0.13
   1  -9   6   17.10    0.48
  -1   9  -6   16.16    0.55
   2  -9   6    0.31    0.13
  -2   9  -6    0.20    0.15
  -2   9  -6    0.09    0.16
   3  -9   6    1.50    0.20
  -3   9  -6    2.00    0.31
  -3   9  -6    1.38    0.23
   4  -9   6    1.71    0.23
  -4   9  -6    1.29    0.23
   4   9   6    1.53    0.11
   4   9   6    1.21    0.09
   5   9   6   -0.03    0.06
   5   9   6   -0.04    0.08
  -5   9  -6   -0.03    0.19
   6   9   6    0.13    0.11
  -6   9  -6    0.27    0.20
   6   9   6    0.08    0.09
   7   9   6   -0.08    0.11
   7   9   6    0.14    0.12
  -7   9  -6   -0.25    0.19
   8   9   6    0.54    0.18
   8   9   6    0.88    0.19
   9  10  -6    0.09    0.17
   8  10  -6    3.30    0.28
   7  10  -6    0.04    0.12
   7  10  -6    0.05    0.13
   6  10  -6    0.30    0.14
   6  10  -6    0.20    0.11
  -6  10   6    0.22    0.14
   6  10  -6    0.18    0.12
  -5  10   6   -0.01    0.09
   5  10  -6    0.04    0.11
   5  10  -6    0.07    0.12
   4  10  -6    1.01    0.16
  -4  10   6    0.90    0.15
   4  10  -6    1.04    0.18
   3  10  -6    6.39    0.34
  -3  10   6    6.56    0.30
   3  10  -6    6.45    0.32
   2  10  -6    2.64    0.25
  -2  10   6    2.76    0.18
   2  10  -6    2.73    0.25
   1  10  -6    1.18    0.19
  -1  10   6    1.06    0.10
  -1  10   6    1.17    0.10
   0  10  -6    0.48    0.17
  -1  10  -6    4.83    0.34
  -1  10  -6    4.64    0.34
  -2  10  -6    8.79    0.45
  -2  10  -6    8.88    0.46
  -3  10  -6    0.57    0.21
   4  10   6    2.46    0.10
   4  10   6    2.62    0.11
   4  10   6    2.67    0.11
  -4  10  -6    2.12    0.29
  -5  10  -6    0.31    0.21
   5  10   6    0.28    0.07
   5  10   6    0.31    0.09
  -6  10  -6    0.14    0.22
   6  10   6    0.36    0.12
   6  10   6    0.41    0.10
  -7  10  -6    0.88    0.28
   7  10   6    0.57    0.13
   7  10   6    0.56    0.16
   8  10   6    0.22    0.14
   8  10   6   -0.23    0.12
   9  11  -6   -0.17    0.16
   8  11  -6    0.94    0.20
   7  11  -6   -0.03    0.12
   7  11  -6    0.01    0.13
   6  11  -6    0.27    0.14
   6  11  -6    0.26    0.13
   6  11  -6    0.19    0.13
   5  11  -6   -0.04    0.12
  -5  11   6   -0.06    0.09
   5  11  -6    0.02    0.12
   4  11  -6   -0.03    0.13
  -4  11   6   -0.01    0.09
   4  11  -6    0.00    0.12
   3  11  -6   16.51    0.53
  -3  11   6   15.75    0.50
   3  11  -6   16.07    0.53
   2  11  -6    4.34    0.30
   2  11  -6    4.34    0.33
  -2  11   6    4.60    0.23
  -1  11   6   11.55    0.32
  -1  11   6   11.77    0.31
   1  11  -6   11.73    0.46
   0  11  -6    0.44    0.17
   0  11   6    0.21    0.05
   0  11   6    0.29    0.05
  -1  11  -6    4.82    0.35
  -1  11  -6    4.77    0.36
  -2  11  -6    0.67    0.21
  -3  11  -6   -0.05    0.19
  -4  11  -6    0.05    0.20
   5  11   6   -0.06    0.08
  -5  11  -6    0.03    0.21
   5  11   6   -0.11    0.06
   6  11   6    4.49    0.27
   6  11   6    4.19    0.22
  -6  11  -6    4.28    0.42
   7  11   6    0.99    0.16
   7  11   6    0.86    0.17
  -7  11  -6    1.41    0.32
   8  12  -6    0.75    0.20
   7  12  -6    0.07    0.15
   6  12  -6    0.13    0.13
   6  12  -6   -0.02    0.12
   5  12  -6   -0.07    0.12
   5  12  -6   -0.14    0.12
  -5  12   6   -0.08    0.10
   4  12  -6    5.71    0.34
   4  12  -6    5.64    0.32
  -4  12   6    4.75    0.31
  -3  12   6   -0.10    0.07
   3  12  -6    0.05    0.14
   3  12  -6    0.03    0.14
  -2  12   6    0.57    0.11
   2  12  -6    0.39    0.18
   2  12  -6    0.41    0.16
   1  12  -6    1.13    0.21
  -1  12   6    1.24    0.12
   0  12   6    9.70    0.25
   0  12  -6   10.74    0.49
  -1  12  -6    5.74    0.38
  -1  12  -6    6.03    0.40
  -2  12  -6    0.95    0.24
  -3  12  -6    0.09    0.19
  -4  12  -6    5.03    0.44
   5  12   6    5.01    0.18
   5  12   6    4.78    0.21
  -5  12  -6    4.43    0.44
   6  12   6    0.00    0.10
  -6  12  -6    0.07    0.23
   6  12   6    0.16    0.09
   7  12   6   -0.23    0.09
   7  12   6   -0.02    0.11
  -7  12  -6    0.04    0.25
   8  13  -6    0.69    0.20
   7  13  -6    0.23    0.16
   6  13  -6   -0.08    0.14
   5  13  -6   -0.14    0.13
   5  13  -6    0.08    0.14
  -5  13   6   -0.19    0.10
   4  13  -6    5.15    0.32
   4  13  -6    5.22    0.34
  -4  13   6    4.55    0.33
  -3  13   6    0.22    0.11
   3  13  -6    0.23    0.16
   3  13  -6    0.17    0.14
  -2  13   6    0.06    0.08
   2  13  -6   -0.20    0.14
   2  13  -6   -0.03    0.16
  -1  13   6    0.62    0.10
   1  13  -6    1.10    0.23
   0  13   6    0.55    0.07
   0  13  -6    0.63    0.20
  -1  13  -6    3.18    0.34
  -2  13  -6    0.32    0.21
  -3  13  -6    2.09    0.32
  -4  13  -6    0.50    0.23
  -5  13  -6    2.74    0.39
   5  13   6    2.38    0.14
  -6  13  -6    1.75    0.37
   6  13   6    1.74    0.15
   6  13   6    1.32    0.16
   7  14  -6    0.15    0.17
   6  14  -6    0.85    0.19
   5  14  -6    0.28    0.16
   4  14  -6    0.44    0.16
  -4  14   6    0.37    0.15
   4  14  -6    0.59    0.17
   3  14  -6    0.80    0.19
   3  14  -6    0.52    0.18
  -3  14   6    0.65    0.15
   2  14  -6    0.72    0.19
  -2  14   6    0.56    0.13
   2  14  -6    0.81    0.21
  -1  14   6    5.33    0.26
   1  14  -6    6.80    0.42
   0  14  -6    1.01    0.24
   0  14   6    1.33    0.12
  -1  14  -6    0.35    0.22
  -2  14  -6    1.49    0.29
  -3  14  -6    0.87    0.27
  -4  14  -6    0.31    0.25
   5  14   6    1.25    0.12
  -5  14  -6    1.44    0.33
   6  15  -6    0.48    0.18
   5  15  -6    0.35    0.18
  -4  15   6    0.03    0.13
   4  15  -6    0.40    0.17
   3  15  -6    0.88    0.20
  -3  15   6    0.57    0.16
   2  15  -6   -0.06    0.20
   2  15  -6    0.01    0.17
  -2  15   6    0.03    0.09
  -1  15   6    1.51    0.17
   1  15  -6    1.39    0.27
   0  15   6   -0.08    0.05
   0  15  -6   -0.04    0.19
  -1  15  -6    0.02    0.22
  -2  15  -6    0.32    0.23
  -3  15  -6    0.06    0.23
  -4  15  -6    0.70    0.27
   5  16  -6    0.48    0.19
  -4  16   6    0.95    0.22
   4  16  -6    1.15    0.22
  -3  16   6    1.51    0.23
   3  16  -6    1.12    0.23
  -2  16   6    0.11    0.12
   2  16  -6    0.63    0.21
  -1  16   6    0.20    0.11
   1  16  -6    0.49    0.22
   0  16  -6    0.15    0.22
   0  16   6   -0.05    0.07
  -1  16  -6    1.67    0.31
  -2  16  -6    0.66    0.28
  -3  16  -6    0.97    0.30
  -3  17   6   -0.04    0.13
   2  17  -6    0.16    0.20
  -2  17   6   -0.04    0.11
   1  17  -6    0.45    0.23
   0  17  -6    0.57    0.27
   0  17   6    0.24    0.10
  -1  17  -6    1.33    0.31
   1  17   6    0.88    0.14
  11   0  -7   -0.03    0.16
  11   0  -7   -0.07    0.11
  10   0  -7   -0.10    0.13
  10   0  -7   -0.06    0.10
   9   0  -7    0.71    0.13
   9   0  -7    0.64    0.16
   8   0  -7    0.14    0.11
   8   0  -7   -0.05    0.08
   7   0  -7    2.49    0.25
   7   0  -7    2.66    0.18
   7   0  -7    2.63    0.20
   6   0  -7    0.01    0.09
  -6   0   7    0.06    0.08
   6   0  -7   -0.02    0.07
   6   0  -7   -0.01    0.11
   6   0  -7   -0.01    0.06
   5   0  -7    1.93    0.18
   5   0  -7    2.01    0.17
  -5   0   7    1.89    0.19
   5   0  -7    1.53    0.14
   5   0  -7    1.73    0.13
   4   0  -7    0.01    0.04
   4   0  -7    0.03    0.07
  -4   0   7   -0.04    0.05
   4   0  -7    0.03    0.05
  -4   0   7   -0.01    0.04
   3   0  -7    9.73    0.28
  -3   0   7   10.35    0.32
   3   0  -7   10.37    0.29
   3   0  -7   10.15    0.26
  -3   0   7    9.69    0.29
  -2   0   7    0.03    0.05
   2   0  -7    0.09    0.05
   1   0  -7   11.05    0.27
  -1   0   7   11.14    0.33
  -1   0   7   11.13    0.31
   1   0  -7   10.98    0.28
   1   0  -7   11.49    0.25
   0   0   7   -0.02    0.05
   0   0   7   -0.07    0.04
   0   0  -7    0.03    0.04
   0   0  -7   -0.01    0.04
   0   0   7   -0.10    0.06
   1   0   7  150.77    2.58
  -1   0  -7  152.87    2.47
  -1   0  -7  152.77    2.50
   1   0   7  152.82    2.55
   2   0   7   -0.07    0.07
   2   0   7    0.12    0.08
  -2   0  -7   -0.03    0.05
  -2   0  -7    0.09    0.04
  -2   0  -7    0.01    0.05
  -3   0  -7    5.36    0.22
   3   0   7    5.02    0.29
  -3   0  -7    5.34    0.15
   3   0   7    5.29    0.27
   4   0   7    0.03    0.10
  -4   0  -7    0.05    0.03
   4   0   7    0.02    0.12
  -4   0  -7    0.01    0.03
  -4   0  -7    0.02    0.07
  -5   0  -7   27.37    0.65
   5   0   7   27.64    0.75
   5   0   7   27.30    0.78
  -5   0  -7   28.06    0.50
  -6   0  -7    0.08    0.03
   6   0   7    0.22    0.17
   6   0   7    0.04    0.15
   7   0   7   10.05    0.51
   8   0   7   -0.35    0.16
   9   0   7   11.46    0.63
  10   0   7   -0.08    0.24
  11  -1  -7   -0.27    0.15
  11  -1  -7   -0.13    0.11
  11   1  -7    0.22    0.17
  10  -1  -7    0.26    0.13
  10  -1  -7    0.49    0.17
  10   1  -7    0.56    0.18
  10   1  -7    0.42    0.13
   9  -1  -7    2.58    0.26
   9  -1  -7    2.39    0.22
   9   1  -7    2.80    0.22
   9   1  -7    2.93    0.27
   8  -1  -7    0.28    0.10
   8  -1  -7    0.70    0.15
   8   1  -7    0.36    0.13
   8   1  -7    0.60    0.11
   7  -1  -7   10.25    0.37
   7  -1  -7   10.48    0.34
   7  -1  -7   10.70    0.44
   7   1  -7   10.25    0.38
   7   1  -7   10.89    0.33
   7   1  -7    9.95    0.37
   7   1  -7   10.83    0.45
   6  -1  -7    3.11    0.17
   6  -1  -7    2.65    0.22
   6  -1  -7    2.88    0.19
  -6  -1   7    2.72    0.22
   6   1  -7    2.86    0.21
  -6   1   7    3.16    0.16
   6   1  -7    2.68    0.19
   6   1  -7    2.96    0.17
  -6   1   7    3.03    0.24
   6   1  -7    2.83    0.23
   5  -1  -7    0.18    0.07
  -5  -1   7    0.24    0.08
   5  -1  -7    0.22    0.07
   5  -1  -7    0.24    0.09
   5  -1  -7    0.19    0.08
  -5   1   7    0.30    0.06
   5   1  -7    0.32    0.09
   5   1  -7    0.24    0.08
   5   1  -7    0.29    0.08
  -5   1   7    0.54    0.12
   5   1  -7    0.21    0.09
  -4  -1   7   12.84    0.36
   4  -1  -7   13.00    0.35
   4  -1  -7   12.18    0.33
   4  -1  -7   12.50    0.31
   4   1  -7   12.37    0.34
   4   1  -7   12.20    0.35
   4   1  -7   12.95    0.32
  -4   1   7   12.65    0.32
  -4   1   7   12.49    0.41
  -4   1   7   12.74    0.35
  -3  -1   7    1.02    0.11
   3  -1  -7    0.89    0.09
  -3  -1   7    0.89    0.11
  -3  -1   7    1.10    0.14
   3  -1  -7    0.91    0.08
  -3   1   7    0.71    0.09
   3   1  -7    0.56    0.07
  -3   1   7    0.70    0.10
   3   1  -7    0.76    0.10
   3   1  -7    0.69    0.09
  -3   1   7    0.93    0.12
   2  -1  -7    2.40    0.13
   2  -1  -7    2.34    0.10
  -2  -1   7    2.28    0.15
   2  -1  -7    2.44    0.12
  -2  -1   7    2.23    0.14
  -2   1   7    2.52    0.13
  -2   1   7    2.51    0.18
   2   1  -7    2.37    0.11
   2   1  -7    2.32    0.12
  -2   1   7    2.37    0.15
   2   1  -7    2.44    0.14
   1  -1  -7   23.03    0.45
   1  -1  -7   22.60    0.46
  -1  -1   7   22.26    0.53
  -1  -1   7   22.00    0.52
   1  -1  -7   22.48    0.42
  -1   1   7   22.87    0.47
   1   1  -7   23.03    0.47
   1   1  -7   22.62    0.48
  -1   1   7   22.82    0.52
  -1   1   7   22.62    0.48
   0  -1  -7   41.53    0.73
   0  -1   7   40.40    0.83
   0  -1  -7   40.85    0.68
   0   1  -7   39.98    0.75
   0   1   7   39.97    0.80
   0   1   7   40.48    0.76
   0   1  -7   40.64    0.78
   0   1   7   39.61    0.77
   1  -1   7    0.70    0.11
  -1  -1  -7    0.92    0.07
  -1  -1  -7    0.97    0.08
  -1  -1  -7    0.94    0.04
  -1  -1  -7    0.89    0.04
   1   1   7    1.06    0.10
   1   1   7    0.85    0.10
  -1   1  -7    1.02    0.11
  -1   1  -7    0.76    0.09
   1   1   7    0.81    0.11
  -2  -1  -7    6.33    0.17
   2  -1   7    6.49    0.28
  -2  -1  -7    6.51    0.19
   2  -1   7    6.20    0.30
   2   1   7    6.18    0.24
  -2   1  -7    6.43    0.23
  -2   1  -7    6.23    0.20
   2   1   7    6.03    0.26
  -2   1  -7    6.67    0.25
  -3  -1  -7   18.09    0.41
  -3  -1  -7   18.69    0.38
   3  -1   7   18.15    0.55
   3  -1   7   18.37    0.53
   3   1   7   18.95    0.52
   3   1   7   17.38    0.49
  -3   1  -7   18.31    0.46
  -3   1  -7   18.26    0.48
  -3   1  -7   18.57    0.39
   3   1   7   18.32    0.49
  -4  -1  -7    4.13    0.15
   4  -1   7    4.41    0.31
  -4  -1  -7    4.41    0.18
   4  -1   7    4.35    0.28
  -4   1  -7    4.50    0.22
   4   1   7    4.20    0.25
   4   1   7    4.08    0.28
  -4   1  -7    4.21    0.15
   4   1   7    4.08    0.26
  -5  -1  -7    4.95    0.21
   5  -1   7    5.24    0.33
   5  -1   7    4.56    0.37
  -5   1  -7    5.13    0.17
  -5   1  -7    5.27    0.26
   5   1   7    5.08    0.35
   5   1   7    5.33    0.32
   6  -1   7    4.87    0.36
   6  -1   7    4.64    0.38
   6   1   7    4.91    0.33
   6   1   7    4.69    0.38
  -6   1  -7    4.64    0.17
   7  -1   7    7.62    0.45
   7   1   7    7.27    0.42
  -7   1  -7    6.98    0.21
   8  -1   7    0.37    0.21
   8   1   7    0.66    0.22
   9  -1   7    1.38    0.29
   9   1   7    1.20    0.28
  10  -1   7    0.66    0.29
  10   1   7    0.00    0.24
  11  -2  -7   -0.05    0.11
  11   2  -7   -0.02    0.16
  10  -2  -7    0.08    0.14
  10  -2  -7    0.23    0.12
  10   2  -7    0.19    0.17
   9  -2  -7    0.32    0.15
   9  -2  -7    0.31    0.13
   9   2  -7    0.33    0.15
   9   2  -7    0.44    0.12
   8  -2  -7   10.55    0.42
   8  -2  -7   11.10    0.38
   8   2  -7   11.59    0.43
   8   2  -7   11.23    0.37
   8   2  -7   11.21    0.42
   7  -2  -7    2.39    0.20
   7  -2  -7    2.42    0.18
  -7  -2   7    2.11    0.32
   7  -2  -7    2.05    0.22
   7   2  -7    2.45    0.18
   7   2  -7    2.25    0.20
  -7   2   7    2.05    0.14
   7   2  -7    2.20    0.21
   7   2  -7    1.69    0.21
   6  -2  -7   -0.05    0.06
   6  -2  -7    0.04    0.07
   6  -2  -7   -0.04    0.06
  -6  -2   7   -0.01    0.06
   6   2  -7   -0.06    0.06
   6   2  -7    0.00    0.07
  -6   2   7    0.03    0.08
   6   2  -7   -0.03    0.08
   6   2  -7    0.04    0.08
  -6   2   7   -0.03    0.04
   5  -2  -7   32.92    0.71
   5  -2  -7   33.96    0.67
  -5  -2   7   32.83    0.79
   5  -2  -7   33.70    0.78
   5   2  -7   32.08    0.80
   5   2  -7   33.82    0.73
   5   2  -7   33.62    0.72
   5   2  -7   33.58    0.68
  -5   2   7   34.15    0.76
  -5   2   7   33.55    0.81
  -4  -2   7   13.09    0.42
   4  -2  -7   12.90    0.35
  -4  -2   7   12.44    0.37
   4  -2  -7   13.27    0.32
   4   2  -7   12.53    0.36
  -4   2   7   13.16    0.42
   4   2  -7   13.45    0.36
  -4   2   7   15.58    0.38
   4   2  -7   13.23    0.33
   3  -2  -7    0.26    0.06
  -3  -2   7    0.33    0.10
   3  -2  -7    0.27    0.06
   3  -2  -7    0.19    0.05
  -3  -2   7    0.11    0.07
  -3  -2   7    0.05    0.06
   3   2  -7    0.10    0.06
  -3   2   7    0.14    0.05
  -3   2   7    0.14    0.06
   3   2  -7    0.16    0.07
  -3   2   7    0.23    0.07
   2  -2  -7    7.70    0.18
  -2  -2   7    7.72    0.29
  -2  -2   7    7.27    0.26
  -2  -2   7    7.48    0.27
   2  -2  -7    7.32    0.21
   2  -2  -7    7.40    0.20
   2   2  -7    7.65    0.25
  -2   2   7    7.38    0.22
   2   2  -7    7.65    0.24
  -2   2   7    7.56    0.25
  -2   2   7    7.42    0.23
   1  -2  -7   14.62    0.32
   1  -2  -7   15.18    0.26
  -1  -2   7   14.90    0.41
   1  -2  -7   14.27    0.31
  -1  -2   7   14.48    0.40
  -1   2   7   15.20    0.34
   1   2  -7   15.00    0.36
  -1   2   7   15.28    0.35
   1   2  -7   15.19    0.38
  -1   2   7   14.82    0.38
   0  -2  -7    2.05    0.09
   0  -2  -7    2.06    0.08
   0  -2   7    2.26    0.17
   0   2   7    2.01    0.12
   0   2  -7    2.20    0.14
   0   2  -7    1.93    0.14
   0   2   7    1.86    0.10
   0   2   7    1.95    0.14
  -1  -2  -7   17.86    0.34
   1  -2   7   17.85    0.49
   1   2   7   17.43    0.43
  -1   2  -7   17.93    0.46
  -1   2  -7   17.60    0.43
   1   2   7   17.68    0.41
   1   2   7   17.67    0.40
   2  -2   7    7.35    0.33
   2  -2   7    7.29    0.31
   2   2   7    7.61    0.27
  -2   2  -7    7.99    0.30
  -2   2  -7    7.38    0.27
   2   2   7    7.39    0.25
   3  -2   7   43.44    0.97
   3  -2   7   42.62    0.98
   3   2   7   42.78    0.88
   3   2   7   43.84    0.90
  -3   2  -7   44.55    0.83
  -3   2  -7   43.60    0.90
   3   2   7   44.31    0.91
  -4  -2  -7    5.98    0.16
   4  -2   7    6.18    0.37
   4  -2   7    5.54    0.32
   4   2   7    5.88    0.28
   4   2   7    5.97    0.28
  -4   2  -7    6.03    0.21
   4   2   7    5.58    0.30
  -4   2  -7    5.78    0.27
   5  -2   7    5.41    0.40
  -5  -2  -7    5.39    0.16
   5  -2   7    5.11    0.34
   5   2   7    5.47    0.35
  -5   2  -7    5.35    0.29
  -5   2  -7    5.48    0.20
   5   2   7    5.63    0.30
  -6  -2  -7    2.48    0.12
   6  -2   7    2.36    0.28
   6   2   7    2.48    0.27
  -6   2  -7    2.85    0.18
   6   2   7    2.51    0.26
   7  -2   7   -0.10    0.15
   7   2   7   -0.02    0.15
   7   2   7   -0.08    0.13
   8  -2   7    5.05    0.44
   8   2   7    4.40    0.39
   9  -2   7    0.32    0.24
   9   2   7    0.35    0.23
  11  -3  -7    0.15    0.13
  11   3  -7   -0.02    0.17
  10  -3  -7    0.44    0.13
  10   3  -7    0.17    0.16
   9  -3  -7    1.12    0.20
   9  -3  -7    1.10    0.16
   9   3  -7    1.11    0.17
   9   3  -7    1.56    0.22
   8  -3  -7    5.22    0.27
   8  -3  -7    5.00    0.30
   8   3  -7    4.92    0.30
   8   3  -7    4.99    0.25
   8   3  -7    5.38    0.30
   7  -3  -7    1.54    0.15
   7  -3  -7    1.29    0.16
   7   3  -7    1.75    0.21
   7   3  -7    1.54    0.15
   7   3  -7    1.45    0.17
   7   3  -7    1.90    0.20
   6  -3  -7    4.88    0.24
  -6  -3   7    4.68    0.27
   6  -3  -7    4.79    0.22
   6  -3  -7    5.12    0.34
   6   3  -7    4.92    0.26
   6   3  -7    4.54    0.28
  -6   3   7    4.84    0.30
   6   3  -7    5.01    0.22
   6   3  -7    4.68    0.24
   5  -3  -7    3.82    0.18
  -5  -3   7    4.30    0.25
   5  -3  -7    4.44    0.35
   5  -3  -7    3.90    0.20
  -5   3   7    3.90    0.25
   5   3  -7    4.46    0.23
   5   3  -7    3.89    0.18
   5   3  -7    3.98    0.21
  -5   3   7    4.16    0.21
   4  -3  -7    0.61    0.07
  -4  -3   7    0.75    0.12
   4  -3  -7    0.81    0.09
   4   3  -7    0.64    0.11
   4   3  -7    0.72    0.10
  -4   3   7    0.70    0.09
  -4   3   7    0.63    0.12
   3  -3  -7    0.21    0.04
  -3  -3   7    0.28    0.08
  -3  -3   7    0.22    0.08
  -3  -3   7    0.12    0.07
   3  -3  -7    0.28    0.05
  -3   3   7    0.25    0.08
   3   3  -7    0.28    0.08
  -3   3   7    0.26    0.06
   3   3  -7    0.13    0.06
  -3   3   7    0.20    0.06
  -3   3   7    0.21    0.08
  -2  -3   7    0.21    0.09
  -2  -3   7    0.20    0.07
  -2  -3   7    0.20    0.08
   2  -3  -7    0.15    0.04
  -2   3   7    0.15    0.06
   2   3  -7    0.14    0.07
   2   3  -7    0.01    0.07
  -2   3   7    0.22    0.05
  -2   3   7    0.23    0.06
   1  -3  -7    0.05    0.02
  -1  -3   7    0.12    0.08
  -1   3   7    0.11    0.06
  -1   3   7    0.08    0.04
   1   3  -7   -0.03    0.07
   1   3  -7    0.09    0.07
  -1   3   7    0.10    0.04
   0  -3   7   37.23    0.80
   0   3  -7   37.24    0.77
   0   3   7   37.77    0.73
   0   3  -7   38.59    0.79
   0   3   7   37.93    0.68
   0   3   7   37.62    0.69
   1  -3   7    0.59    0.12
   1  -3   7    0.27    0.09
  -1   3  -7    0.63    0.11
   1   3   7    0.44    0.08
   1   3   7    0.53    0.07
  -1   3  -7    0.65    0.12
   1   3   7    0.52    0.06
   2  -3   7   11.91    0.41
  -2   3  -7   12.25    0.38
   2   3   7   11.90    0.31
   2   3   7   12.16    0.34
   3  -3   7    3.77    0.25
  -3   3  -7    4.20    0.24
   3   3   7    3.70    0.20
   3   3   7    4.23    0.20
   4  -3   7    5.71    0.32
   4  -3   7    4.81    0.35
  -4   3  -7    4.79    0.28
   4   3   7    5.26    0.20
   4   3   7    5.34    0.26
   4   3   7    5.22    0.26
   4   3   7    5.51    0.29
   5  -3   7    0.24    0.17
   5  -3   7    0.32    0.17
  -5   3  -7    0.36    0.09
   5   3   7    0.19    0.14
  -5   3  -7    0.49    0.15
   5   3   7    0.20    0.12
   6  -3   7   -0.30    0.15
   6   3   7    0.24    0.15
   6   3   7   -0.05    0.13
   7  -3   7    3.53    0.36
   7   3   7    2.25    0.27
   7   3   7    3.18    0.30
   8  -3   7    0.70    0.24
   8   3   7    0.51    0.21
   9  -3   7    0.22    0.24
   9   3   7    0.17    0.20
  11   4  -7    0.20    0.19
  10   4  -7    0.97    0.21
   9  -4  -7    5.96    0.32
   9   4  -7    6.46    0.36
   9   4  -7    5.81    0.35
   8  -4  -7    3.13    0.26
   8  -4  -7    3.16    0.24
   8   4  -7    3.81    0.27
   8   4  -7    3.38    0.27
   8   4  -7    3.42    0.22
   7  -4  -7    9.90    0.38
   7  -4  -7   10.24    0.35
   7   4  -7   10.22    0.34
   7   4  -7   10.99    0.40
   7   4  -7    9.86    0.45
   7   4  -7   10.07    0.38
   6  -4  -7    2.32    0.16
   6  -4  -7    2.13    0.18
   6   4  -7    1.97    0.18
   6   4  -7    2.35    0.22
  -6   4   7    2.32    0.23
   6   4  -7    2.00    0.15
   6   4  -7    2.18    0.20
  -5  -4   7   -0.01    0.07
   5  -4  -7    0.07    0.06
   5  -4  -7    0.11    0.07
  -5   4   7    0.03    0.06
   5   4  -7    0.04    0.08
   5   4  -7    0.04    0.08
   5   4  -7    0.22    0.06
   5   4  -7    0.10    0.08
  -5   4   7   -0.07    0.07
   4  -4  -7    0.69    0.09
  -4  -4   7    1.11    0.14
   4   4  -7    0.71    0.11
  -4   4   7    0.65    0.11
   4   4  -7    0.62    0.10
  -4   4   7    0.92    0.11
   3  -4  -7    5.22    0.18
  -3  -4   7    5.73    0.25
  -3  -4   7    5.93    0.26
  -3  -4   7    5.40    0.23
  -3   4   7    5.43    0.23
  -3   4   7    5.44    0.20
  -3   4   7    5.48    0.19
   3   4  -7    5.39    0.22
   3   4  -7    5.42    0.23
  -3   4   7    5.43    0.24
   2  -4  -7   25.63    0.46
  -2  -4   7   24.44    0.57
  -2  -4   7   24.29    0.60
  -2   4   7   24.34    0.51
  -2   4   7   25.07    0.54
  -2   4   7   24.90    0.51
   2   4  -7   25.04    0.57
   2   4  -7   24.11    0.55
  -1  -4   7  172.19    2.88
  -1   4   7  168.97    2.75
  -1   4   7  173.70    2.81
   1   4  -7  171.02    2.88
  -1   4   7  169.86    2.77
   1   4  -7  171.18    2.86
   0  -4   7   23.48    0.58
   0  -4   7   23.55    0.61
   0   4   7   23.17    0.49
   0   4  -7   23.26    0.58
   0   4  -7   23.47    0.56
   0   4   7   23.29    0.44
   0   4   7   23.27    0.45
   1  -4   7   17.80    0.52
   1  -4   7   17.44    0.50
  -1   4  -7   17.77    0.48
   1   4   7   17.42    0.37
  -1   4  -7   17.92    0.50
   1   4   7   17.64    0.40
   1   4   7   17.34    0.35
   2  -4   7    1.07    0.18
   2  -4   7    1.29    0.16
  -2   4  -7    0.99    0.14
   2   4   7    1.05    0.10
   2   4   7    1.14    0.09
   2   4   7    1.14    0.10
   2   4   7    1.16    0.06
   3  -4   7    0.02    0.10
   3  -4   7    0.07    0.12
   3   4   7    0.09    0.07
   3   4   7    0.13    0.08
   3   4   7    0.14    0.04
  -3   4  -7    0.12    0.11
   4  -4   7    4.05    0.30
   4  -4   7    4.19    0.35
   4   4   7    4.43    0.26
   4   4   7    4.56    0.17
  -4   4  -7    5.01    0.23
  -4   4  -7    4.44    0.29
   4   4   7    4.33    0.24
   4   4   7    4.36    0.23
   5  -4   7   15.65    0.59
   5   4   7   15.71    0.48
   5   4   7   15.24    0.51
  -5   4  -7   15.78    0.54
   6  -4   7    5.33    0.39
   6   4   7    4.33    0.30
   6   4   7    4.14    0.34
   7  -4   7    1.24    0.25
   7   4   7    0.91    0.19
   7   4   7    1.18    0.21
   8  -4   7    0.64    0.24
   8   4   7    0.54    0.21
   9  -4   7    0.36    0.23
   9   4   7    0.01    0.20
  11   5  -7    0.07    0.18
  10   5  -7    0.26    0.17
   9   5  -7    1.92    0.24
   9   5  -7    1.75    0.23
   8   5  -7    1.40    0.20
   8   5  -7    1.50    0.21
   7  -5  -7    0.66    0.17
   7   5  -7    0.39    0.13
   7   5  -7    0.48    0.12
   7   5  -7    0.40    0.10
   7   5  -7    0.39    0.14
   6  -5  -7    1.29    0.16
   6   5  -7    1.16    0.18
  -6   5   7    0.79    0.14
   6   5  -7    1.48    0.17
   6   5  -7    0.96    0.15
   6   5  -7    1.21    0.12
   5  -5  -7    9.71    0.32
  -5   5   7    9.17    0.39
  -5   5   7    9.09    0.32
   5   5  -7    9.30    0.32
   5   5  -7    9.15    0.34
   5   5  -7    9.72    0.40
  -4  -5   7   20.85    0.55
   4   5  -7   21.26    0.51
  -4   5   7   19.90    0.50
  -4   5   7   21.45    0.58
   4   5  -7   21.73    0.53
   3  -5  -7    0.38    0.06
  -3  -5   7    0.35    0.09
   3   5  -7    0.31    0.10
  -3   5   7    0.21    0.07
   3   5  -7    0.30    0.09
  -3   5   7    0.31    0.06
  -3   5   7    0.28    0.07
  -2  -5   7   49.30    0.99
  -2  -5   7   52.03    1.04
   2   5  -7   50.96    0.99
  -2   5   7   51.19    0.95
  -2   5   7   50.75    0.98
  -2   5   7   50.81    0.92
  -2   5   7   50.30    0.91
   2   5  -7   50.92    1.01
  -1  -5   7  107.18    1.94
  -1  -5   7  105.80    1.90
   1   5  -7  108.67    1.90
   1   5  -7  108.94    1.92
  -1   5   7  109.20    1.82
  -1   5   7  107.36    1.79
  -1   5   7  108.55    1.77
   0  -5   7   19.08    0.54
   0  -5   7   19.42    0.51
   0   5  -7   19.56    0.53
   0   5   7   19.32    0.38
   0   5   7   19.16    0.41
   0   5  -7   18.50    0.51
   0   5   7   19.50    0.37
   1  -5   7    7.73    0.35
   1  -5   7    7.46    0.32
   1   5   7    7.87    0.18
   1   5   7    7.24    0.21
   1   5   7    7.58    0.19
  -1   5  -7    7.82    0.32
   2  -5   7   37.45    0.89
   2  -5   7   37.78    0.87
  -2   5  -7   37.26    0.85
   2   5   7   36.40    0.69
   2   5   7   36.47    0.67
   2   5   7   37.83    0.70
   3  -5   7    0.05    0.10
   3  -5   7    0.18    0.15
  -3   5  -7    0.24    0.13
   3   5   7    0.16    0.07
   3   5   7    0.17    0.07
   3   5   7    0.25    0.03
   4  -5   7    2.31    0.26
   4  -5   7    2.48    0.28
   4   5   7    2.30    0.20
   4   5   7    2.13    0.10
   4   5   7    2.08    0.16
  -4   5  -7    2.40    0.18
   4   5   7    2.24    0.18
  -4   5  -7    2.03    0.24
   5  -5   7    3.16    0.32
   5   5   7    3.07    0.26
  -5   5  -7    2.57    0.26
   5   5   7    2.88    0.22
   6  -5   7   13.09    0.57
   6   5   7   11.55    0.48
   6   5   7   10.85    0.43
  -6   5  -7   12.08    0.51
   7  -5   7   -0.18    0.15
   7   5   7    0.05    0.14
   7   5   7    0.17    0.15
   8  -5   7    0.15    0.21
   8   5   7    0.51    0.19
   9  -5   7    0.32    0.25
   9   5   7    0.71    0.23
  11   6  -7    0.11    0.18
  10   6  -7    0.13    0.18
   9   6  -7    3.32    0.30
   9   6  -7    3.53    0.30
   8   6  -7    1.13    0.18
   8   6  -7    1.27    0.20
   7   6  -7    1.26    0.17
   7   6  -7    1.01    0.20
   7   6  -7    1.48    0.20
   6   6  -7    0.67    0.14
   6   6  -7    0.40    0.12
   6   6  -7    0.54    0.13
  -6   6   7    0.59    0.15
   5   6  -7   29.30    0.77
   5   6  -7   29.02    0.66
  -5   6   7   29.04    0.76
   5   6  -7   29.26    0.68
  -5   6   7   26.94    0.66
   4  -6  -7   57.65    1.04
  -4   6   7   58.69    1.19
  -4   6   7   56.02    1.09
   4   6  -7   57.80    1.10
   4   6  -7   58.83    1.13
  -4   6   7   54.42    1.08
  -3   6   7    1.77    0.15
   3   6  -7    1.52    0.16
  -3   6   7    1.68    0.12
   3   6  -7    1.68    0.17
  -3   6   7    1.74    0.13
  -2  -6   7   14.21    0.40
  -2  -6   7   14.53    0.42
  -2  -6   7   13.12    0.47
   2   6  -7   13.35    0.41
  -2   6   7   13.28    0.32
   2   6  -7   13.33    0.42
  -2   6   7   13.37    0.33
  -2   6   7   13.48    0.36
  -2   6   7   13.82    0.38
  -1  -6   7    2.40    0.21
  -1  -6   7    2.39    0.18
   1   6  -7    2.45    0.20
  -1   6   7    2.19    0.11
   1   6  -7    1.65    0.17
  -1   6   7    2.19    0.10
  -1   6   7    2.40    0.13
   0  -6   7    3.39    0.25
   0  -6   7    3.79    0.22
   0   6   7    3.63    0.12
   0   6  -7    3.59    0.24
   0   6  -7    3.58    0.25
   0   6   7    3.64    0.11
   0   6   7    3.53    0.14
   1  -6   7   19.81    0.55
   1  -6   7   19.63    0.58
  -1   6  -7   19.88    0.56
   1   6   7   19.74    0.39
   1   6   7   19.42    0.36
   1   6   7   19.85    0.37
   2  -6   7   22.01    0.62
   2  -6   7   22.67    0.66
   2   6   7   21.90    0.43
   2   6   7   22.08    0.41
  -2   6  -7   21.98    0.63
   2   6   7   22.39    0.43
   3  -6   7    0.86    0.17
   3  -6   7    0.97    0.20
   3   6   7    1.01    0.10
  -3   6  -7    1.13    0.18
   3   6   7    0.99    0.09
   4  -6   7    0.08    0.13
   4  -6   7    0.17    0.21
   4   6   7   -0.02    0.07
   4   6   7    0.23    0.10
  -4   6  -7    0.07    0.13
   5  -6   7    0.44    0.18
  -5   6  -7    0.53    0.18
   5   6   7    0.27    0.11
   5   6   7    0.08    0.11
   6  -6   7    1.63    0.27
   6   6   7    1.49    0.20
   6   6   7    1.28    0.18
  -6   6  -7    1.16    0.22
   7  -6   7   -0.02    0.18
   7   6   7    0.49    0.16
   7   6   7    0.15    0.15
   8  -6   7   -0.17    0.20
   8   6   7    0.10    0.16
   8   6   7    0.06    0.16
   9  -6   7    0.68    0.30
   9   6   7    0.26    0.22
  10   7  -7    0.23    0.18
   9   7  -7    1.34    0.23
   8   7  -7    0.46    0.15
   8   7  -7    0.31    0.14
   7   7  -7    1.04    0.17
   7   7  -7    1.22    0.18
   6   7  -7    2.10    0.23
   6   7  -7    2.32    0.21
  -6   7   7    1.68    0.20
   6   7  -7    2.23    0.21
  -5   7   7    1.26    0.17
   5   7  -7    1.15    0.16
  -5   7   7    1.52    0.16
   5   7  -7    1.46    0.16
   5   7  -7    1.58    0.18
  -4   7   7    3.41    0.24
   4   7  -7    3.95    0.24
  -4   7   7    3.29    0.19
   4   7  -7    3.76    0.23
   3   7  -7    1.05    0.15
  -3   7   7    0.99    0.12
   3   7  -7    1.16    0.15
  -3   7   7    0.97    0.10
  -3   7   7    1.07    0.11
  -2  -7   7    1.87    0.16
  -2   7   7    1.60    0.11
   2   7  -7    1.50    0.17
  -2   7   7    1.67    0.13
  -2   7   7    1.92    0.14
   2   7  -7    1.68    0.18
  -1  -7   7    4.10    0.24
  -1  -7   7    4.06    0.22
  -1   7   7    3.79    0.14
   1   7  -7    3.96    0.26
  -1   7   7    3.94    0.16
   1   7  -7    4.13    0.26
   0  -7   7    7.90    0.31
   0   7  -7    7.80    0.35
   0   7   7    7.72    0.18
   0   7   7    7.83    0.19
   0   7   7    7.86    0.20
   1  -7   7   35.43    0.87
   1  -7   7   36.76    0.83
   1   7   7   35.59    0.60
   1   7   7   35.80    0.61
  -1   7  -7   35.05    0.85
   1   7   7   36.55    0.59
   2  -7   7   14.54    0.49
   2  -7   7   14.88    0.53
  -2   7  -7   13.94    0.50
   2   7   7   14.63    0.26
   2   7   7   14.08    0.28
   2   7   7   13.88    0.27
   3  -7   7   10.28    0.43
   3  -7   7    9.98    0.46
   3   7   7    9.77    0.24
  -3   7  -7   10.03    0.45
   3   7   7   10.09    0.24
   4  -7   7    6.94    0.38
  -4   7  -7    6.40    0.39
   4   7   7    6.48    0.23
   4   7   7    7.09    0.32
   5  -7   7    7.29    0.42
   5   7   7    7.03    0.28
   5   7   7    7.19    0.32
  -5   7  -7    7.20    0.43
   6  -7   7    0.42    0.20
   6   7   7    0.30    0.12
  -6   7  -7    0.34    0.20
   6   7   7    0.20    0.13
   7  -7   7    4.58    0.43
   7   7   7    4.61    0.31
   7   7   7    4.26    0.35
   8   7   7    0.15    0.17
   8   7   7    0.41    0.18
   9   7   7    0.65    0.23
  10   8  -7   -0.10    0.17
   9   8  -7   -0.09    0.16
   8   8  -7    1.03    0.18
   8   8  -7    0.86    0.18
   7   8  -7    0.02    0.12
   7   8  -7    0.27    0.13
   6   8  -7    0.39    0.13
   6   8  -7    0.30    0.14
   6   8  -7    0.15    0.13
  -6   8   7    0.14    0.11
   5   8  -7    0.16    0.12
  -5   8   7    0.16    0.08
   5   8  -7    0.09    0.12
  -5   8   7    0.27    0.12
   4   8  -7    2.65    0.22
  -4   8   7    2.65    0.22
   4   8  -7    2.98    0.23
   3   8  -7    4.84    0.27
   3   8  -7    5.18    0.29
  -3   8   7    5.38    0.26
  -2  -8   7   18.38    0.47
   2   8  -7   18.30    0.53
   2   8  -7   18.26    0.54
  -2   8   7   18.39    0.44
  -2   8   7   17.44    0.41
  -2   8   7   18.36    0.46
  -1  -8   7   23.07    0.57
  -1   8   7   23.12    0.46
  -1   8   7   22.65    0.48
   1   8  -7   23.81    0.65
   1   8  -7   23.90    0.64
   0  -8   7   44.99    0.94
   0   8   7   43.95    0.75
   0   8   7   44.14    0.77
   0   8  -7   45.58    1.01
   1  -8   7    0.39    0.12
  -1   8  -7    0.42    0.17
   2  -8   7    8.57    0.37
  -2   8  -7    8.22    0.42
   3  -8   7   20.25    0.63
   3   8   7   20.07    0.38
  -3   8  -7   20.44    0.66
   3   8   7   20.07    0.38
   3   8   7   20.20    0.49
   4  -8   7    6.30    0.37
   4   8   7    6.41    0.21
  -4   8  -7    6.69    0.41
   5  -8   7    0.35    0.18
  -5   8  -7   -0.08    0.17
   5   8   7   -0.01    0.09
   5   8   7    0.09    0.08
   6  -8   7   -0.03    0.16
   6   8   7    0.09    0.12
   6   8   7   -0.07    0.10
  -6   8  -7    0.41    0.21
   7   8   7    1.45    0.20
   7   8   7    1.37    0.21
   8   8   7   -0.09    0.14
   8   8   7    0.10    0.16
  10   9  -7    0.14    0.19
   9   9  -7   -0.23    0.15
   8   9  -7    1.20    0.23
   8   9  -7    1.29    0.20
   7   9  -7   -0.02    0.12
   7   9  -7   -0.07    0.12
   6   9  -7    1.10    0.17
  -6   9   7    0.78    0.16
   6   9  -7    1.42    0.18
   6   9  -7    1.32    0.18
  -5   9   7    9.29    0.42
   5   9  -7    9.19    0.36
   5   9  -7    9.24    0.38
   4   9  -7   16.24    0.51
  -4   9   7   15.87    0.51
   4   9  -7   15.20    0.48
  -3   9   7    0.98    0.14
   3   9  -7    1.15    0.18
   3   9  -7    1.02    0.17
   2   9  -7    0.22    0.14
  -2   9   7    0.27    0.08
  -2   9   7    0.26    0.07
   2   9  -7    0.39    0.14
  -1  -9   7   -0.01    0.08
   1   9  -7   -0.21    0.12
  -1   9   7    0.01    0.06
  -1   9   7    0.04    0.05
   1   9  -7   -0.23    0.13
   0  -9   7    1.93    0.18
   0   9   7    1.62    0.08
   0   9  -7    1.77    0.22
   0   9   7    1.83    0.10
   1  -9   7    7.39    0.33
  -1   9  -7    7.56    0.40
   2  -9   7    2.09    0.22
  -2   9  -7    2.01    0.25
   3  -9   7   -0.08    0.12
  -3   9  -7    0.07    0.16
   4  -9   7    4.59    0.48
   4   9   7    4.17    0.15
  -4   9  -7    4.36    0.37
   5   9   7    1.72    0.15
  -5   9  -7    1.92    0.29
   5   9   7    1.79    0.18
   6   9   7   -0.17    0.09
  -6   9  -7    0.10    0.20
   6   9   7   -0.12    0.11
   7   9   7    0.27    0.15
   7   9   7    0.23    0.14
   8   9   7   -0.16    0.14
   8   9   7   -0.24    0.14
   9  10  -7    0.07    0.17
   8  10  -7    0.26    0.16
   7  10  -7    0.05    0.13
   7  10  -7   -0.14    0.13
  -6  10   7    0.25    0.14
   6  10  -7    0.34    0.14
   6  10  -7    0.17    0.14
   5  10  -7    0.47    0.14
  -5  10   7    0.39    0.13
   5  10  -7    0.49    0.15
   4  10  -7   -0.01    0.13
  -4  10   7   -0.01    0.09
   4  10  -7    0.04    0.14
  -3  10   7    9.51    0.37
   3  10  -7   10.04    0.42
   3  10  -7   10.15    0.41
   2  10  -7   29.03    0.77
  -2  10   7   28.58    0.66
   2  10  -7   30.30    0.76
   1  10  -7    7.70    0.41
  -1  10   7    7.43    0.23
   1  10  -7    8.50    0.39
  -1  10   7    7.48    0.24
   0  10   7    0.06    0.04
   0  10   7    0.12    0.05
   0  10  -7   -0.31    0.13
  -1  10  -7    1.23    0.22
  -2  10  -7   11.25    0.51
  -3  10  -7    7.65    0.45
  -4  10  -7    0.39    0.21
   4  10   7    0.39    0.06
   5  10   7    0.10    0.08
  -5  10  -7    0.15    0.20
   5  10   7    0.14    0.08
  -6  10  -7    1.75    0.31
   6  10   7    1.40    0.18
   6  10   7    1.36    0.16
   7  10   7   -0.15    0.11
   7  10   7   -0.07    0.12
   9  11  -7    0.46    0.20
   8  11  -7   -0.05    0.15
   7  11  -7   -0.12    0.21
   7  11  -7    0.12    0.15
   6  11  -7    0.24    0.15
   6  11  -7    0.30    0.15
  -5  11   7    0.46    0.15
   5  11  -7    0.47    0.16
   5  11  -7    0.31    0.15
  -4  11   7    3.39    0.26
   4  11  -7    3.48    0.29
   4  11  -7    3.66    0.30
   3  11  -7    8.53    0.41
  -3  11   7    8.92    0.36
   3  11  -7    9.08    0.42
   2  11  -7   19.55    0.60
  -2  11   7   18.35    0.50
   2  11  -7   18.60    0.62
   1  11  -7    6.73    0.38
  -1  11   7    6.40    0.23
   1  11  -7    6.85    0.40
   0  11   7    1.10    0.09
   0  11   7    1.04    0.08
   0  11  -7    1.07    0.22
  -1  11  -7    0.06    0.17
  -2  11  -7   -0.01    0.16
  -3  11  -7    0.29    0.20
  -4  11  -7    0.12    0.21
   4  11   7    0.34    0.05
   5  11   7    1.48    0.14
   5  11   7    1.42    0.12
  -5  11  -7    1.62    0.30
   6  11   7    0.96    0.16
   6  11   7    0.88    0.13
  -6  11  -7    1.10    0.29
   7  11   7    0.01    0.12
   7  11   7   -0.05    0.12
   8  12  -7    0.66    0.20
   7  12  -7    0.24    0.16
   6  12  -7    2.48    0.25
   6  12  -7    2.74    0.26
   5  12  -7    4.47    0.30
  -5  12   7    4.21    0.33
   5  12  -7    4.24    0.31
  -4  12   7    1.87    0.23
   4  12  -7    1.63    0.22
   4  12  -7    2.19    0.24
   3  12  -7    1.39    0.21
  -3  12   7    1.01    0.16
   3  12  -7    1.07    0.21
  -2  12   7   -0.04    0.06
   2  12  -7   -0.07    0.14
   2  12  -7    0.41    0.17
   1  12  -7    1.11    0.22
  -1  12   7    1.29    0.13
   0  12   7    2.12    0.12
   0  12   7    2.41    0.18
   0  12  -7    1.97    0.26
  -1  12  -7    0.00    0.17
  -2  12  -7   -0.13    0.18
  -3  12  -7    4.82    0.43
  -4  12  -7    0.38    0.23
  -5  12  -7    0.58    0.25
   5  12   7    0.08    0.08
   5  12   7    0.02    0.07
   6  12   7    0.06    0.09
   6  12   7   -0.17    0.09
  -6  12  -7   -0.22    0.22
   7  13  -7    0.09    0.17
   6  13  -7    0.26    0.16
  -5  13   7    0.23    0.15
   5  13  -7    0.53    0.18
   5  13  -7    0.58    0.18
   4  13  -7    4.47    0.33
  -4  13   7    3.74    0.30
   4  13  -7    4.07    0.33
   3  13  -7    2.38    0.27
   3  13  -7    2.17    0.25
  -3  13   7    2.24    0.23
   2  13  -7   -0.10    0.15
   2  13  -7    0.06    0.16
  -2  13   7    0.03    0.07
  -1  13   7    0.14    0.07
   1  13  -7    0.22    0.18
   0  13  -7    0.41    0.20
  -1  13  -7    1.43    0.26
  -2  13  -7    2.25    0.33
  -3  13  -7    0.36    0.22
  -4  13  -7    0.55    0.25
   5  13   7    1.74    0.13
  -5  13  -7    2.13    0.36
   6  13   7    0.12    0.09
  -6  13  -7    0.26    0.26
   6  13   7    0.13    0.10
   7  14  -7    1.97    0.26
   6  14  -7    0.04    0.16
   5  14  -7    0.32    0.17
  -4  14   7    0.16    0.13
   4  14  -7    0.13    0.17
  -3  14   7    1.60    0.21
   3  14  -7    2.24    0.27
   3  14  -7    2.16    0.27
   2  14  -7    4.63    0.37
   2  14  -7    5.23    0.39
  -2  14   7    4.69    0.27
  -1  14   7    0.11    0.07
   1  14  -7   -0.05    0.17
   1  14  -7    0.22    0.18
   0  14  -7    1.46    0.27
   0  14   7    1.65    0.12
  -1  14  -7    0.41    0.22
  -2  14  -7    0.69    0.25
  -3  14  -7    0.85    0.27
  -4  14  -7   -0.05    0.24
  -5  14  -7   -0.08    0.24
   5  14   7    0.31    0.07
   6  15  -7    2.20    0.27
   5  15  -7   -0.03    0.17
   4  15  -7    1.60    0.24
  -4  15   7    1.55    0.25
  -3  15   7   -0.12    0.09
   3  15  -7    0.03    0.17
   2  15  -7    0.54    0.21
  -2  15   7    0.52    0.13
  -1  15   7    0.72    0.13
   1  15  -7    0.88    0.24
   0  15   7   -0.03    0.05
   0  15  -7   -0.04    0.20
  -1  15  -7    0.44    0.22
  -2  15  -7    0.71    0.27
  -3  15  -7    0.93    0.28
  -4  15  -7    0.27    0.27
  -4  16   7    0.70    0.20
   4  16  -7    1.36    0.25
  -3  16   7   -0.18    0.10
   3  16  -7    0.06    0.18
  -2  16   7   -0.11    0.09
   2  16  -7    0.13    0.19
  -1  16   7   -0.19    0.07
   1  16  -7   -0.02    0.20
   0  16   7   -0.12    0.06
   0  16  -7   -0.11    0.20
  -1  16  -7    0.76    0.28
  -2  16  -7   -0.02    0.24
  -1  17   7    0.44    0.13
  11   0  -8    0.02    0.12
  11   0  -8    0.15    0.17
  10   0  -8    0.34    0.13
  10   0  -8    0.51    0.17
   9   0  -8    0.10    0.13
   9   0  -8    0.00    0.09
   8   0  -8    3.14    0.21
   8   0  -8    3.51    0.25
   7   0  -8    0.02    0.08
   7   0  -8   -0.06    0.07
   6   0  -8    9.30    0.30
   6   0  -8    9.50    0.33
   6   0  -8    9.08    0.39
  -6   0   8    9.17    0.40
   6   0  -8    9.62    0.35
  -5   0   8    0.05    0.08
   5   0  -8    0.02    0.07
   5   0  -8    0.06    0.06
   5   0  -8    0.03    0.09
   4   0  -8   40.53    0.75
   4   0  -8   38.59    0.79
   4   0  -8   39.81    0.81
  -4   0   8   38.89    0.81
  -3   0   8    0.05    0.05
   3   0  -8   -0.06    0.05
  -3   0   8    0.05    0.07
   3   0  -8    0.07    0.05
  -3   0   8   -0.11    0.07
   3   0  -8    0.00    0.06
   2   0  -8    6.73    0.20
  -2   0   8    6.56    0.24
   2   0  -8    6.53    0.21
  -2   0   8    6.80    0.26
   2   0  -8    6.55    0.22
   1   0  -8    0.02    0.05
   1   0  -8   -0.03    0.04
   1   0  -8   -0.03    0.03
  -1   0   8   -0.02    0.06
  -1   0   8   -0.02    0.07
   0   0  -8    1.13    0.10
   0   0  -8    1.04    0.09
   0   0   8    0.97    0.12
   0   0  -8    1.05    0.07
   0   0   8    1.02    0.13
  -1   0  -8   -0.03    0.04
   1   0   8   -0.01    0.08
  -1   0  -8   -0.16    0.04
  -2   0  -8   46.80    0.88
  -2   0  -8   49.23    0.83
   2   0   8   48.99    1.02
  -2   0  -8   48.51    0.91
  -3   0  -8   -0.08    0.06
   3   0   8    0.05    0.10
  -3   0  -8   -0.01    0.02
   3   0   8   -0.06    0.10
  -3   0  -8    0.03    0.03
   4   0   8   57.75    1.24
  -4   0  -8   59.19    0.95
  -4   0  -8   56.64    1.10
   4   0   8   56.39    1.24
   5   0   8    0.08    0.14
  -5   0  -8   -0.13    0.08
  -5   0  -8   -0.02    0.03
   5   0   8    0.03    0.15
   6   0   8   47.46    1.15
   6   0   8   45.35    1.17
   7   0   8    0.17    0.19
   8   0   8    0.79    0.26
   9   0   8    0.18    0.24
  11  -1  -8    0.70    0.17
  11   1  -8    0.72    0.22
  10  -1  -8   -0.15    0.09
  10  -1  -8   -0.11    0.13
  10   1  -8    0.04    0.10
  10   1  -8    0.02    0.15
   9  -1  -8    3.98    0.29
   9  -1  -8    4.17    0.26
   9   1  -8    3.67    0.24
   9   1  -8    3.96    0.29
   8  -1  -8    0.48    0.13
   8  -1  -8    0.46    0.11
   8   1  -8    0.33    0.13
   8   1  -8    0.32    0.10
   7  -1  -8    0.05    0.07
   7  -1  -8    0.28    0.10
   7   1  -8    0.20    0.08
   7   1  -8    0.16    0.10
   7   1  -8    0.16    0.11
  -6  -1   8    1.10    0.16
   6  -1  -8    1.75    0.16
   6  -1  -8    1.66    0.14
   6  -1  -8    1.20    0.17
   6   1  -8    1.69    0.18
   6   1  -8    1.38    0.17
  -6   1   8    1.68    0.20
   6   1  -8    1.32    0.15
   6   1  -8    1.41    0.13
  -5  -1   8    2.75    0.22
   5  -1  -8    2.81    0.17
   5  -1  -8    3.03    0.19
   5  -1  -8    2.81    0.16
  -5   1   8    4.36    0.33
   5   1  -8    2.86    0.16
   5   1  -8    3.01    0.19
   5   1  -8    2.76    0.20
  -4  -1   8   14.74    0.45
   4  -1  -8   13.87    0.38
   4  -1  -8   13.96    0.34
  -4  -1   8   14.12    0.45
   4  -1  -8   13.73    0.37
   4   1  -8   14.07    0.35
  -4   1   8   13.19    0.38
   4   1  -8   14.12    0.38
   4   1  -8   13.95    0.39
  -4   1   8   13.97    0.45
  -3  -1   8   13.37    0.42
   3  -1  -8   13.85    0.31
  -3  -1   8   13.46    0.39
   3  -1  -8   13.20    0.35
   3  -1  -8   13.59    0.34
  -3  -1   8   13.17    0.38
  -3   1   8   13.35    0.39
  -3   1   8   13.50    0.42
   3   1  -8   14.18    0.33
   3   1  -8   13.09    0.36
   3   1  -8   13.57    0.35
  -3   1   8   12.74    0.36
  -2  -1   8   33.65    0.74
  -2  -1   8   34.85    0.73
   2  -1  -8   33.64    0.62
   2  -1  -8   33.94    0.66
   2  -1  -8   34.77    0.68
  -2   1   8   33.44    0.69
   2   1  -8   33.66    0.68
   2   1  -8   34.46    0.67
   2   1  -8   34.69    0.65
  -2   1   8   34.36    0.73
   1  -1  -8   48.49    0.87
   1  -1  -8   48.69    0.83
  -1  -1   8   48.00    0.97
  -1  -1   8   47.69    0.97
   1  -1  -8   49.09    0.88
   1   1  -8   48.79    0.90
  -1   1   8   49.49    0.96
  -1   1   8   48.59    0.93
  -1   1   8   50.49    0.91
   1   1  -8   49.70    0.91
   0  -1  -8    5.50    0.13
   0  -1   8    5.52    0.25
   0  -1  -8    5.65    0.18
   0   1  -8    5.51    0.19
   0   1   8    5.20    0.23
   0   1   8    5.84    0.22
   0   1   8    5.38    0.20
   0   1  -8    5.29    0.21
  -1  -1  -8   13.48    0.29
  -1  -1  -8   13.33    0.23
  -1  -1  -8   12.69    0.23
  -1  -1  -8   13.34    0.30
   1  -1   8   13.13    0.41
   1   1   8   12.81    0.39
   1   1   8   12.73    0.36
  -1   1  -8   13.15    0.34
  -1   1  -8   12.97    0.36
   2  -1   8    0.31    0.11
   2  -1   8    0.58    0.14
  -2  -1  -8    0.52    0.06
  -2  -1  -8    0.36    0.06
   2   1   8    0.48    0.10
  -2   1  -8    0.40    0.07
  -2   1  -8    0.48    0.10
  -2   1  -8    0.36    0.08
   2   1   8    0.37    0.11
  -3  -1  -8   12.65    0.29
  -3  -1  -8   11.85    0.31
   3  -1   8   12.71    0.45
   3  -1   8   12.10    0.46
  -3   1  -8   12.84    0.30
   3   1   8   12.57    0.44
  -3   1  -8   12.60    0.38
   3   1   8   12.78    0.41
  -3   1  -8   12.43    0.36
   3   1   8   12.26    0.42
   4  -1   8    7.12    0.37
  -4  -1  -8    7.46    0.25
   4  -1   8    7.41    0.41
   4   1   8    8.32    0.40
  -4   1  -8    7.47    0.32
  -4   1  -8    7.34    0.28
  -4   1  -8    7.75    0.21
   4   1   8    7.69    0.36
  -5  -1  -8    2.75    0.17
   5  -1   8    2.58    0.27
   5  -1   8    2.11    0.25
   5   1   8    2.89    0.27
   5   1   8    1.96    0.23
  -5   1  -8    3.04    0.23
  -5   1  -8    2.79    0.13
   6  -1   8   15.92    0.62
  -6   1  -8   15.34    0.34
   6   1   8   17.10    0.61
   6   1   8   15.32    0.62
   7  -1   8    1.22    0.26
   7   1   8    1.47    0.26
  -7   1  -8    1.37    0.09
   8  -1   8   -0.08    0.19
   8   1   8    0.10    0.18
   9  -1   8    0.31    0.24
   9   1   8   -0.22    0.20
  11  -2  -8    0.03    0.11
  11   2  -8   -0.03    0.16
  10  -2  -8    0.46    0.14
  10   2  -8    0.52    0.18
  10   2  -8    0.77    0.15
   9  -2  -8    3.81    0.26
   9  -2  -8    3.93    0.30
   9   2  -8    3.94    0.25
   9   2  -8    3.91    0.30
   8  -2  -8    4.66    0.25
   8  -2  -8    3.66    0.27
   8   2  -8    4.03    0.29
   8   2  -8    4.14    0.24
   8   2  -8    4.31    0.28
   7  -2  -8    0.85    0.12
   7  -2  -8    0.85    0.14
   7   2  -8    1.02    0.16
   7   2  -8    0.74    0.11
   7   2  -8    0.93    0.16
   6  -2  -8    0.00    0.07
   6  -2  -8    0.10    0.09
  -6  -2   8    0.01    0.08
   6  -2  -8   -0.08    0.06
  -6   2   8    0.02    0.09
   6   2  -8   -0.15    0.09
   6   2  -8    0.05    0.07
   6   2  -8    0.13    0.09
   6   2  -8    0.06    0.08
   5  -2  -8    9.74    0.28
   5  -2  -8   10.05    0.32
  -5  -2   8    9.11    0.37
  -5   2   8    9.33    0.39
   5   2  -8    9.36    0.29
   5   2  -8    9.86    0.34
   5   2  -8    9.10    0.31
   4  -2  -8    0.02    0.05
   4  -2  -8    0.05    0.06
  -4  -2   8    0.04    0.07
  -4   2   8    0.08    0.06
  -4   2   8    0.00    0.07
   4   2  -8   -0.03    0.06
   4   2  -8   -0.03    0.05
   4   2  -8   -0.08    0.07
  -3  -2   8    3.36    0.20
   3  -2  -8    3.29    0.15
  -3  -2   8    3.39    0.21
  -3  -2   8    3.24    0.19
   3  -2  -8    3.30    0.13
   3  -2  -8    3.40    0.17
   3   2  -8    3.38    0.15
  -3   2   8    3.56    0.17
   3   2  -8    3.30    0.18
  -3   2   8    3.90    0.22
  -3   2   8    3.42    0.19
   3   2  -8    3.45    0.17
  -2  -2   8   10.72    0.35
   2  -2  -8   11.14    0.24
   2  -2  -8   10.78    0.27
   2  -2  -8   10.91    0.29
  -2  -2   8   10.97    0.35
  -2   2   8   10.74    0.34
   2   2  -8   10.88    0.31
  -2   2   8   11.27    0.29
  -2   2   8   10.48    0.30
   2   2  -8   11.16    0.32
  -1  -2   8   56.28    1.10
   1  -2  -8   57.21    0.90
   1  -2  -8   55.25    0.96
  -1  -2   8   55.54    1.10
   1  -2  -8   56.41    0.98
   1   2  -8   56.44    1.05
   1   2  -8   55.15    1.02
  -1   2   8   55.88    1.00
  -1   2   8   55.70    1.02
  -1   2   8   55.19    1.06
   0  -2   8    6.89    0.28
   0  -2  -8    6.48    0.16
   0  -2  -8    6.30    0.18
   0   2  -8    6.43    0.23
   0   2   8    6.26    0.22
   0   2   8    6.22    0.21
   0   2  -8    6.81    0.25
   0   2   8    6.48    0.25
  -1  -2  -8    5.28    0.15
   1  -2   8    4.77    0.26
  -1   2  -8    5.23    0.22
   1   2   8    5.47    0.20
  -1   2  -8    5.20    0.23
   1   2   8    5.32    0.22
   1   2   8    5.10    0.23
   2  -2   8   10.01    0.40
   2  -2   8   10.04    0.39
  -2   2  -8   10.41    0.33
   2   2   8   10.60    0.35
  -2   2  -8   10.29    0.35
   2   2   8   10.19    0.32
   3  -2   8   18.25    0.57
   3  -2   8   18.25    0.58
  -3   2  -8   18.27    0.49
   3   2   8   18.00    0.51
  -3   2  -8   18.20    0.43
   3   2   8   18.63    0.50
  -3   2  -8   17.66    0.52
  -4  -2  -8   23.13    0.43
   4  -2   8   22.51    0.68
   4  -2   8   22.82    0.71
  -4   2  -8   22.11    0.58
   4   2   8   22.78    0.64
   4   2   8   23.20    0.63
  -4   2  -8   23.17    0.50
  -5  -2  -8    1.22    0.08
   5  -2   8    1.06    0.22
   5  -2   8    1.07    0.23
  -5   2  -8    1.14    0.11
   5   2   8    1.15    0.19
   5   2   8    1.05    0.19
   6  -2   8    0.54    0.21
   6   2   8    0.40    0.17
   6   2   8    0.73    0.20
   7  -2   8    4.54    0.40
   7   2   8    4.78    0.38
   8  -2   8    0.99    0.26
   8   2   8    1.52    0.28
   9  -2   8    0.44    0.26
   9   2   8    0.08    0.24
  11  -3  -8    0.21    0.12
  11   3  -8    0.14    0.18
  10  -3  -8    0.21    0.12
  10   3  -8   -0.10    0.13
   9  -3  -8    0.30    0.12
   9   3  -8    0.23    0.14
   9   3  -8    0.36    0.11
   9   3  -8   -0.02    0.13
   8  -3  -8    3.14    0.23
   8  -3  -8    3.16    0.25
   8   3  -8    3.31    0.27
   8   3  -8    3.07    0.26
   8   3  -8    3.48    0.22
   7  -3  -8    1.16    0.16
   7  -3  -8    1.41    0.16
   7   3  -8    0.98    0.16
   7   3  -8    1.18    0.14
   7   3  -8    0.96    0.16
  -6  -3   8   -0.03    0.07
   6  -3  -8   -0.12    0.06
   6  -3  -8    0.01    0.07
   6   3  -8   -0.06    0.09
   6   3  -8   -0.06    0.06
  -6   3   8    0.04    0.09
   6   3  -8   -0.10    0.08
   6   3  -8    0.06    0.07
  -5  -3   8   13.06    0.45
   5  -3  -8   12.98    0.38
   5  -3  -8   13.85    0.35
   5   3  -8   13.27    0.41
   5   3  -8   13.54    0.39
   5   3  -8   13.71    0.36
  -5   3   8   13.11    0.47
   4  -3  -8    2.76    0.14
   4  -3  -8    2.49    0.15
  -4  -3   8    2.51    0.20
   4   3  -8    2.66    0.18
   4   3  -8    2.43    0.17
  -4   3   8    2.84    0.17
   4   3  -8    2.60    0.15
  -4   3   8    2.71    0.21
   3  -3  -8   47.55    0.83
   3  -3  -8   46.46    0.87
  -3  -3   8   46.70    0.96
  -3  -3   8   51.28    1.08
  -3  -3   8   47.86    1.01
   3   3  -8   47.17    0.91
   3   3  -8   46.66    0.93
  -3   3   8   47.10    0.95
  -3   3   8   47.94    0.91
  -3   3   8   47.41    0.99
   2  -3  -8    3.31    0.13
  -2  -3   8    3.24    0.20
  -2  -3   8    3.46    0.22
  -2  -3   8    3.59    0.21
   2   3  -8    3.20    0.17
  -2   3   8    3.28    0.19
  -2   3   8    3.05    0.15
  -2   3   8    3.38    0.15
   2   3  -8    3.78    0.20
   1  -3  -8    2.70    0.10
  -1  -3   8    2.31    0.18
  -1   3   8    2.43    0.13
  -1   3   8    2.69    0.16
   1   3  -8    2.48    0.18
  -1   3   8    2.65    0.12
   1   3  -8    2.30    0.16
   0  -3   8    9.19    0.34
   0   3  -8    9.17    0.32
   0   3   8    8.96    0.26
   0   3   8    9.21    0.24
   0   3  -8    8.90    0.30
   0   3   8    9.13    0.29
   1  -3   8    1.56    0.18
   1  -3   8    1.00    0.13
   1   3   8    1.63    0.11
   1   3   8    1.84    0.14
   1   3   8    1.59    0.12
  -1   3  -8    1.63    0.15
  -1   3  -8    1.64    0.16
   2  -3   8    6.01    0.31
   2   3   8    6.51    0.23
   2   3   8    6.27    0.26
  -2   3  -8    6.33    0.27
  -2   3  -8    5.74    0.29
   3  -3   8   11.21    0.47
   3  -3   8   13.00    0.48
  -3   3  -8   12.63    0.42
   3   3   8   12.41    0.38
   3   3   8   12.45    0.40
   4  -3   8   16.52    0.60
   4  -3   8   16.09    0.57
   4   3   8   15.58    0.51
  -4   3  -8   15.59    0.49
  -4   3  -8   15.65    0.41
   4   3   8   15.73    0.49
   5  -3   8   39.91    1.03
  -5   3  -8   39.47    0.94
   5   3   8   37.81    0.94
   5   3   8   39.39    0.93
   6  -3   8    3.28    0.35
   6   3   8    3.25    0.30
   6   3   8    3.50    0.34
   7  -3   8    0.35    0.20
   7   3   8    0.07    0.16
   7   3   8    0.57    0.19
   8  -3   8    0.52    0.25
   8   3   8    0.42    0.20
   9  -3   8    0.10    0.25
   9   3   8    0.19    0.24
  11   4  -8    0.23    0.19
  10   4  -8   -0.01    0.16
   9  -4  -8    0.89    0.16
   9   4  -8    1.02    0.20
   9   4  -8    1.22    0.21
   8  -4  -8    0.10    0.09
   8   4  -8   -0.06    0.13
   8   4  -8    0.23    0.10
   8   4  -8    0.10    0.13
   7  -4  -8    0.19    0.09
   7  -4  -8    0.21    0.11
   7   4  -8    0.06    0.09
   7   4  -8    0.06    0.12
   7   4  -8   -0.12    0.11
   6  -4  -8    0.15    0.09
   6  -4  -8   -0.04    0.06
  -6   4   8   -0.16    0.08
   6   4  -8    0.07    0.07
   6   4  -8   -0.05    0.10
   6   4  -8    0.03    0.10
   6   4  -8    0.16    0.09
   5  -4  -8    1.34    0.14
   5  -4  -8    1.38    0.12
  -5  -4   8    1.47    0.18
   5   4  -8    1.01    0.14
  -5   4   8    1.42    0.18
   5   4  -8    1.85    0.15
   5   4  -8    1.29    0.15
   4  -4  -8   -0.03    0.05
  -4  -4   8    0.03    0.07
  -4   4   8   -0.04    0.05
  -4   4   8   -0.01    0.07
   4   4  -8    0.02    0.08
   4   4  -8    0.08    0.08
  -3  -4   8    0.75    0.12
   3  -4  -8    0.96    0.09
  -3  -4   8    1.14    0.15
   3   4  -8    0.73    0.11
  -3   4   8    0.75    0.11
  -3   4   8    0.90    0.10
  -3   4   8    0.68    0.11
  -3   4   8    0.78    0.10
   3   4  -8    0.90    0.12
  -2  -4   8    3.15    0.20
  -2  -4   8    3.12    0.21
  -2   4   8    3.29    0.15
   2   4  -8    3.04    0.18
  -2   4   8    3.25    0.15
  -2   4   8    3.42    0.18
   2   4  -8    3.14    0.20
  -1  -4   8    0.30    0.10
  -1   4   8    0.16    0.08
   1   4  -8    0.14    0.09
   1   4  -8    0.01    0.07
  -1   4   8    0.22    0.05
  -1   4   8    0.11    0.05
   0  -4   8    9.46    0.35
   0  -4   8    9.45    0.38
   0   4   8    9.49    0.24
   0   4   8    9.15    0.29
   0   4   8    9.76    0.25
   0   4  -8    9.13    0.32
   0   4  -8    9.64    0.35
   1  -4   8    5.75    0.29
   1  -4   8    5.18    0.30
  -1   4  -8    5.48    0.28
   1   4   8    4.98    0.18
   1   4   8    5.06    0.21
  -1   4  -8    5.37    0.26
   1   4   8    5.09    0.17
   2  -4   8    4.10    0.27
   2  -4   8    4.04    0.30
   2   4   8    4.39    0.20
   2   4   8    4.42    0.21
   2   4   8    4.36    0.18
  -2   4  -8    4.41    0.25
   3  -4   8    9.76    0.42
   3  -4   8    9.17    0.44
  -3   4  -8    9.64    0.38
   3   4   8    9.48    0.31
   3   4   8    9.09    0.33
   4  -4   8    8.17    0.46
   4  -4   8    8.43    0.43
  -4   4  -8    9.62    0.40
   4   4   8    9.19    0.35
   4   4   8    9.07    0.37
  -4   4  -8    9.09    0.32
   5  -4   8   10.46    0.50
   5   4   8    9.48    0.42
  -5   4  -8   10.36    0.44
   5   4   8   10.22    0.41
   6  -4   8    0.27    0.19
   6   4   8    0.36    0.15
   6   4   8    0.35    0.16
   7  -4   8   -0.23    0.16
   7   4   8   -0.24    0.13
   7   4   8    0.01    0.15
   8  -4   8   -0.05    0.20
   8   4   8    0.03    0.17
   9  -4   8    0.02    0.23
   9   4   8    0.00    0.22
  11   5  -8   -0.24    0.17
  10   5  -8   -0.09    0.15
   9   5  -8    0.64    0.19
   9   5  -8    0.48    0.18
   8   5  -8    0.94    0.18
   8   5  -8    0.81    0.18
   7   5  -8   -0.07    0.11
   7   5  -8    0.05    0.09
   7   5  -8    0.11    0.12
   6  -5  -8    0.57    0.21
   6   5  -8    0.59    0.14
   6   5  -8    0.88    0.12
   6   5  -8    0.61    0.14
  -6   5   8    0.82    0.17
   6   5  -8    0.61    0.14
   5  -5  -8    0.09    0.08
   5   5  -8    0.02    0.10
  -5   5   8   -0.04    0.07
   5   5  -8    0.09    0.10
  -5   5   8    0.03    0.10
  -4  -5   8    5.91    0.29
   4  -5  -8    6.17    0.22
   4   5  -8    6.40    0.27
  -4   5   8    5.71    0.24
  -4   5   8    6.70    0.31
   4   5  -8    5.69    0.27
  -3  -5   8    5.82    0.28
  -3  -5   8    5.46    0.26
  -3   5   8    5.56    0.26
  -3   5   8    5.41    0.25
  -3   5   8    5.58    0.22
   3   5  -8    5.32    0.24
  -3   5   8    5.48    0.21
   3   5  -8    5.65    0.26
  -2  -5   8   16.81    0.47
  -2  -5   8   16.71    0.49
  -2   5   8   16.42    0.38
   2   5  -8   16.09    0.46
   2   5  -8   15.98    0.45
  -2   5   8   16.45    0.39
  -2   5   8   16.08    0.42
  -1  -5   8    4.19    0.27
  -1  -5   8    4.08    0.23
  -1   5   8    3.89    0.16
  -1   5   8    4.13    0.19
  -1   5   8    3.99    0.15
   1   5  -8    4.18    0.23
   1   5  -8    4.19    0.24
   0  -5   8    3.21    0.22
   0  -5   8    3.08    0.25
   0   5  -8    3.21    0.23
   0   5   8    3.35    0.13
   0   5  -8    2.91    0.20
   0   5   8    3.22    0.16
   0   5   8    3.05    0.13
   1  -5   8    0.12    0.11
   1  -5   8    0.18    0.12
  -1   5  -8    0.20    0.13
   1   5   8    0.21    0.05
   1   5   8    0.20    0.05
   1   5   8    0.20    0.07
  -1   5  -8    0.18    0.12
   2  -5   8   15.96    0.52
   2  -5   8   15.99    0.55
   2   5   8   15.49    0.36
   2   5   8   15.47    0.38
   2   5   8   15.46    0.31
   2   5   8   15.73    0.40
  -2   5  -8   15.56    0.50
   3  -5   8   48.56    1.10
   3  -5   8   47.75    1.12
   3   5   8   47.27    0.93
   3   5   8   45.77    0.90
  -3   5  -8   46.77    1.05
   3   5   8   46.04    0.83
   4  -5   8    0.76    0.20
   4   5   8    0.84    0.13
   4   5   8    0.63    0.13
  -4   5  -8    0.72    0.18
   5  -5   8    1.53    0.26
   5   5   8    1.62    0.19
  -5   5  -8    2.03    0.25
   5   5   8    1.45    0.19
   6  -5   8    0.40    0.20
   6   5   8    0.12    0.14
   6   5   8   -0.02    0.13
   7  -5   8    0.33    0.20
   7   5   8   -0.10    0.14
   7   5   8    0.18    0.15
   8  -5   8    0.49    0.25
   8   5   8    0.45    0.20
   9  -5   8    0.49    0.28
   9   5   8   -0.02    0.21
  11   6  -8    0.14    0.19
  10   6  -8   -0.04    0.17
   9   6  -8    1.97    0.31
   9   6  -8    1.84    0.24
   8   6  -8    0.02    0.13
   8   6  -8   -0.16    0.11
   7   6  -8   -0.13    0.11
   7   6  -8   -0.10    0.11
  -6   6   8    0.22    0.12
   6   6  -8    0.34    0.13
   6   6  -8    0.27    0.13
   6   6  -8    0.23    0.12
   5   6  -8    8.87    0.35
  -5   6   8    8.26    0.38
   5   6  -8    8.62    0.34
  -5   6   8    8.21    0.35
   4   6  -8   25.49    0.61
  -4   6   8   24.62    0.59
  -4   6   8   25.67    0.67
   4   6  -8   26.14    0.63
  -3  -6   8    3.56    0.23
  -3  -6   8    3.43    0.21
  -3   6   8    3.14    0.17
  -3   6   8    3.11    0.19
   3   6  -8    3.27    0.23
  -3   6   8    3.13    0.20
  -3   6   8    3.20    0.16
   3   6  -8    3.33    0.22
  -2  -6   8   20.36    0.58
  -2  -6   8   20.09    0.55
  -2  -6   8   20.51    0.53
  -2   6   8   20.17    0.46
   2   6  -8   19.88    0.55
  -2   6   8   19.46    0.44
   2   6  -8   20.14    0.53
  -2   6   8   20.72    0.49
  -1  -6   8    0.15    0.12
  -1  -6   8    0.22    0.11
   1   6  -8    0.08    0.10
  -1   6   8    0.27    0.05
   1   6  -8    0.10    0.11
  -1   6   8    0.37    0.06
  -1   6   8    0.33    0.08
   0  -6   8   16.04    0.53
   0  -6   8   16.04    0.48
   0   6   8   15.86    0.34
   0   6   8   16.18    0.35
   0   6  -8   16.00    0.49
   0   6   8   15.77    0.38
   0   6  -8   16.80    0.52
   1  -6   8    0.77    0.15
   1  -6   8    1.44    0.19
   1   6   8    1.01    0.09
   1   6   8    1.23    0.11
  -1   6  -8    0.81    0.16
   1   6   8    1.02    0.08
   2  -6   8   18.85    0.58
   2  -6   8   18.15    0.61
   2   6   8   17.71    0.40
   2   6   8   17.90    0.42
   2   6   8   17.90    0.38
  -2   6  -8   19.27    0.58
   3  -6   8    8.83    0.42
   3  -6   8    8.76    0.46
  -3   6  -8    8.58    0.40
   3   6   8    8.66    0.29
   3   6   8    8.62    0.27
   4  -6   8    4.76    0.35
  -4   6  -8    4.32    0.31
   4   6   8    4.83    0.24
   5  -6   8    1.33    0.24
  -5   6  -8    1.14    0.22
   5   6   8    0.66    0.15
   5   6   8    0.70    0.14
   6  -6   8    3.73    0.38
   6   6   8    3.61    0.28
   6   6   8    3.37    0.30
   7  -6   8    0.52    0.22
   7   6   8    0.13    0.16
   7   6   8    0.38    0.17
   8  -6   8    0.63    0.27
   8   6   8    0.51    0.20
  10   7  -8    0.47    0.20
   9   7  -8   -0.27    0.15
   8   7  -8    0.51    0.16
   8   7  -8    0.63    0.17
   7   7  -8    0.01    0.12
   7   7  -8    0.05    0.12
  -6   7   8    2.75    0.29
   6   7  -8    2.76    0.23
   6   7  -8    1.84    0.20
   5   7  -8    0.83    0.14
   5   7  -8    1.40    0.18
  -5   7   8    0.93    0.14
  -5   7   8    0.95    0.16
  -4   7   8    3.31    0.19
   4   7  -8    4.24    0.26
   4   7  -8    3.88    0.24
  -4   7   8    4.06    0.25
  -3   7   8    0.96    0.11
  -3   7   8    1.28    0.15
   3   7  -8    1.01    0.16
   3   7  -8    1.06    0.16
  -3   7   8    1.00    0.14
  -2  -7   8    0.12    0.10
  -2   7   8    0.15    0.06
  -2   7   8    0.15    0.06
   2   7  -8    0.02    0.12
  -2   7   8    0.25    0.09
   2   7  -8    0.09    0.12
  -2   7   8    0.00    0.06
  -1  -7   8    5.05    0.27
  -1  -7   8    4.86    0.26
   1   7  -8    4.85    0.29
  -1   7   8    4.98    0.21
   1   7  -8    4.75    0.29
  -1   7   8    4.85    0.16
  -1   7   8    4.88    0.17
   0  -7   8   24.20    0.74
   0  -7   8   23.84    0.63
   0   7   8   23.52    0.50
   0   7   8   24.05    0.47
   0   7  -8   23.46    0.64
   0   7   8   23.86    0.45
   0   7  -8   23.30    0.67
   1  -7   8    0.66    0.15
   1  -7   8    0.40    0.16
  -1   7  -8    0.37    0.15
   1   7   8    0.64    0.07
   1   7   8    0.56    0.08
   1   7   8    0.57    0.06
   2  -7   8    7.74    0.42
   2  -7   8    8.18    0.38
   2   7   8    7.80    0.19
   2   7   8    7.43    0.21
   2   7   8    7.92    0.23
  -2   7  -8    8.17    0.39
   3  -7   8   15.85    0.56
   3   7   8   16.10    0.37
   3   7   8   15.96    0.39
  -3   7  -8   15.48    0.56
   4  -7   8    0.07    0.15
  -4   7  -8    0.39    0.19
   4   7   8    0.19    0.09
   5  -7   8    4.56    0.38
  -5   7  -8    4.84    0.38
   5   7   8    4.49    0.28
   5   7   8    4.57    0.26
   6  -7   8    0.02    0.18
   6   7   8    0.13    0.13
   6   7   8   -0.08    0.11
   7  -7   8   -0.01    0.20
   7   7   8   -0.03    0.14
   7   7   8    0.05    0.15
   8   7   8    0.16    0.18
  10   8  -8    2.06    0.29
   9   8  -8    0.16    0.17
   8   8  -8    0.32    0.14
   8   8  -8    0.19    0.15
   7   8  -8    2.19    0.23
   7   8  -8    2.11    0.22
  -6   8   8    0.08    0.11
   6   8  -8    0.23    0.14
   6   8  -8   -0.01    0.12
   5   8  -8    2.99    0.26
   5   8  -8    2.82    0.23
  -5   8   8    3.04    0.26
   4   8  -8    0.50    0.15
   4   8  -8    0.43    0.13
  -4   8   8    0.65    0.13
  -4   8   8    0.71    0.11
   3   8  -8    1.17    0.18
  -3   8   8    1.24    0.13
   3   8  -8    0.74    0.16
  -3   8   8    1.50    0.16
  -2  -8   8   42.26    0.89
   2   8  -8   44.47    0.96
  -2   8   8   43.73    0.85
  -2   8   8   41.64    0.80
  -2   8   8   42.10    0.81
   2   8  -8   42.09    0.96
  -2   8   8   41.23    0.86
  -1  -8   8    6.35    0.29
   1   8  -8    5.73    0.33
  -1   8   8    5.89    0.19
   1   8  -8    6.24    0.33
  -1   8   8    5.97    0.19
  -1   8   8    6.04    0.22
   0  -8   8    0.30    0.12
   0   8   8    0.37    0.06
   0   8  -8    0.23    0.15
   0   8   8    0.33    0.05
   0   8   8    0.37    0.08
   0   8  -8    0.21    0.15
   1  -8   8    6.43    0.32
   1   8   8    6.38    0.17
   1   8   8    6.47    0.16
  -1   8  -8    6.46    0.36
   1   8   8    6.36    0.19
   2  -8   8    7.20    0.36
   2   8   8    7.03    0.17
   2   8   8    6.89    0.19
  -2   8  -8    7.09    0.40
   2   8   8    6.84    0.21
   3  -8   8    0.89    0.20
  -3   8  -8    0.82    0.20
   3   8   8    0.89    0.09
   3   8   8    1.01    0.09
   4  -8   8    7.62    0.43
   4   8   8    7.80    0.27
  -4   8  -8    8.01    0.45
   5  -8   8    0.18    0.19
   5   8   8    0.48    0.12
  -5   8  -8    0.69    0.22
   5   8   8    0.36    0.12
   6  -8   8    0.83    0.29
   6   8   8    0.55    0.14
   6   8   8    0.40    0.14
  -6   8  -8    0.68    0.23
   7   8   8    0.32    0.16
   7   8   8    0.09    0.15
   8   8   8   -0.17    0.16
   8   8   8    0.14    0.17
  10   9  -8    0.86    0.24
   9   9  -8    0.17    0.18
   8   9  -8   -0.04    0.15
   7   9  -8    0.05    0.13
   7   9  -8    0.17    0.14
  -6   9   8    1.92    0.24
   6   9  -8    1.82    0.20
   6   9  -8    2.44    0.23
   5   9  -8    1.33    0.19
  -5   9   8    1.10    0.18
   5   9  -8    1.01    0.17
   4   9  -8    3.00    0.26
  -4   9   8    2.67    0.23
   4   9  -8    2.98    0.25
   3   9  -8    3.89    0.30
   3   9  -8    4.04    0.29
  -3   9   8    4.04    0.24
  -2   9   8    2.31    0.18
   2   9  -8    2.38    0.24
  -2   9   8    2.29    0.17
   2   9  -8    1.91    0.23
  -1  -9   8   17.41    0.69
  -1   9   8   17.45    0.39
  -1   9   8   18.39    0.43
   1   9  -8   18.10    0.58
   1   9  -8   18.95    0.61
   0  -9   8   11.59    0.41
   0   9   8   11.30    0.29
   0   9  -8   12.09    0.48
   0   9   8   11.49    0.26
   0   9   8   11.79    0.30
   1  -9   8    2.26    0.23
   1   9   8    2.01    0.10
  -1   9  -8    2.40    0.27
   1   9   8    2.22    0.08
   2  -9   8    0.57    0.17
  -2   9  -8    0.58    0.19
   3  -9   8    1.58    0.24
   3   9   8    1.50    0.10
  -3   9  -8    1.55    0.25
   3   9   8    1.35    0.09
  -4   9  -8    1.56    0.27
   4   9   8    1.53    0.13
  -5   9  -8    1.81    0.29
   5   9   8    1.72    0.17
   5   9   8    1.66    0.16
  -6   9  -8    0.18    0.21
   6   9   8    0.18    0.12
   6   9   8    0.12    0.12
   7   9   8    0.01    0.14
   7   9   8    0.25    0.15
   9  10  -8    0.92    0.23
   8  10  -8    0.45    0.18
   7  10  -8    0.49    0.17
   7  10  -8    0.65    0.17
   6  10  -8    0.40    0.15
   6  10  -8    0.53    0.16
  -5  10   8    0.63    0.15
   5  10  -8    0.76    0.16
   5  10  -8    0.46    0.16
   4  10  -8    0.84    0.18
  -4  10   8    0.98    0.16
   4  10  -8    0.47    0.16
   3  10  -8    5.69    0.34
  -3  10   8    5.85    0.30
   3  10  -8    5.37    0.33
   2  10  -8    6.68    0.36
  -2  10   8    6.32    0.27
   2  10  -8    5.68    0.36
   1  10  -8    3.63    0.32
  -1  10   8    3.71    0.19
   1  10  -8    3.67    0.31
   0  10   8   11.81    0.26
   0  10   8   12.08    0.29
   0  10  -8   12.15    0.50
  -1  10  -8   16.43    0.60
  -2  10  -8    2.21    0.28
   3  10   8    0.78    0.06
  -3  10  -8    0.82    0.23
   3  10   8    0.82    0.07
   4  10   8    1.30    0.11
  -4  10  -8    1.09    0.25
   5  10   8    0.22    0.10
   5  10   8    0.13    0.09
  -5  10  -8    0.77    0.25
  -6  10  -8    1.44    0.28
   6  10   8    0.86    0.15
   6  10   8    0.91    0.17
   7  10   8   -0.35    0.12
   7  10   8   -0.05    0.13
   9  11  -8    0.10    0.18
   8  11  -8    0.32    0.17
   7  11  -8    0.05    0.15
   6  11  -8    2.78    0.26
   6  11  -8    2.93    0.27
   5  11  -8    2.81    0.27
   5  11  -8    3.27    0.29
  -5  11   8    3.39    0.30
   4  11  -8    0.94    0.19
   4  11  -8    0.93    0.18
  -4  11   8    1.06    0.18
   3  11  -8    0.01    0.15
   3  11  -8   -0.10    0.14
  -3  11   8   -0.06    0.07
  -2  11   8    4.05    0.23
   2  11  -8    3.69    0.32
   2  11  -8    3.80    0.31
  -1  11   8    1.97    0.15
  -1  11   8    1.88    0.14
   1  11  -8    2.50    0.28
   1  11  -8    1.93    0.27
   0  11   8    4.33    0.18
   0  11   8    3.65    0.16
   0  11  -8    4.51    0.35
  -1  11  -8    0.53    0.20
  -2  11  -8    0.55    0.20
  -3  11  -8    0.50    0.21
   4  11   8    0.25    0.07
  -4  11  -8    0.21    0.22
  -5  11  -8    2.40    0.34
   5  11   8    2.61    0.19
   5  11   8    2.81    0.18
   6  11   8   -0.03    0.10
   6  11   8   -0.02    0.12
  -6  11  -8    0.15    0.22
   7  11   8    0.72    0.16
   8  12  -8   -0.03    0.16
   7  12  -8    0.15    0.16
   6  12  -8    0.03    0.15
   5  12  -8    0.72    0.18
  -5  12   8    0.61    0.17
   5  12  -8    0.81    0.19
   4  12  -8    2.53    0.26
   4  12  -8    2.40    0.25
  -4  12   8    2.49    0.26
   3  12  -8    0.99    0.21
  -3  12   8    0.96    0.15
   3  12  -8    0.92    0.20
  -2  12   8    1.15    0.14
   2  12  -8    1.14    0.22
   2  12  -8    0.82    0.20
   1  12  -8    3.92    0.34
   1  12  -8    3.58    0.34
  -1  12   8    3.55    0.19
   0  12   8    2.48    0.14
   0  12  -8    2.45    0.29
  -1  12  -8    0.04    0.18
  -2  12  -8    3.01    0.33
  -3  12  -8   -0.11    0.20
   4  12   8    0.50    0.07
  -4  12  -8    0.79    0.26
   5  12   8    0.03    0.08
   5  12   8    0.18    0.08
  -5  12  -8    0.19    0.23
  -6  12  -8    0.11    0.23
   6  12   8   -0.17    0.09
   6  12   8    0.14    0.11
   7  13  -8    0.17    0.17
   6  13  -8    0.03    0.16
   5  13  -8    2.16    0.26
  -5  13   8    2.28    0.29
   4  13  -8    2.35    0.26
   4  13  -8    2.58    0.28
  -4  13   8    1.93    0.24
   3  13  -8    0.34    0.17
   3  13  -8    0.06    0.16
  -3  13   8    0.05    0.10
   2  13  -8    1.50    0.24
   2  13  -8    1.35    0.24
  -2  13   8    1.44    0.17
   1  13  -8    0.72    0.22
   1  13  -8    0.88    0.23
  -1  13   8    0.78    0.11
   0  13   8    3.18    0.16
   0  13  -8    3.40    0.34
  -1  13  -8    0.17    0.20
  -2  13  -8    6.35    0.46
  -3  13  -8    0.86    0.26
  -4  13  -8    1.44    0.31
   5  13   8    0.02    0.08
   5  13   8    0.07    0.07
  -5  13  -8    0.05    0.24
   6  14  -8    2.03    0.26
   5  14  -8    0.43    0.19
   4  14  -8    1.84    0.26
  -4  14   8    1.69    0.23
  -3  14   8    2.25    0.24
   3  14  -8    2.55    0.29
   2  14  -8    1.04    0.23
  -2  14   8    0.85    0.14
  -1  14   8    0.31    0.09
   1  14  -8    0.24    0.20
   0  14  -8    1.41    0.27
   0  14   8    1.18    0.12
   1  14   8    2.56    0.12
  -1  14  -8    2.92    0.36
  -2  14  -8    0.73    0.25
  -3  14  -8    0.74    0.27
  -4  14  -8    0.97    0.29
   5  15  -8    1.14    0.23
   4  15  -8   -0.20    0.17
  -4  15   8   -0.20    0.11
  -3  15   8    0.37    0.14
   3  15  -8    0.41    0.20
   2  15  -8    0.05    0.18
  -2  15   8    0.01    0.09
   1  15  -8    0.18    0.21
  -1  15   8   -0.06    0.07
   0  15  -8    0.28    0.22
  -1  15  -8    0.35    0.24
  -2  15  -8    0.45    0.24
  -3  15  -8    0.12    0.25
   3  16  -8    0.03    0.20
  -3  16   8   -0.05    0.11
  -2  16   8   -0.14    0.10
   2  16  -8   -0.09    0.19
  -1  16   8    0.18    0.09
   1  16  -8    0.14    0.22
   0  16  -8    0.43    0.24
  -1  16  -8    1.06    0.28
  11   0  -9    0.35    0.14
  10   0  -9   -0.11    0.10
  10   0  -9    0.09    0.14
   9   0  -9    1.04    0.16
   9   0  -9    1.37    0.21
   8   0  -9    0.06    0.09
   8   0  -9   -0.04    0.10
   7   0  -9   -0.06    0.07
   7   0  -9   -0.04    0.09
   6   0  -9   -0.07    0.06
  -6   0   9    0.01    0.09
   6   0  -9   -0.02    0.08
   6   0  -9   -0.01    0.09
  -5   0   9   19.43    0.60
   5   0  -9   20.16    0.51
   5   0  -9   20.15    0.52
   5   0  -9   19.97    0.46
  -4   0   9    0.01    0.12
   4   0  -9   -0.01    0.07
   4   0  -9   -0.01    0.07
   4   0  -9    0.02    0.05
   3   0  -9   68.26    1.24
   3   0  -9   69.59    1.26
   3   0  -9   70.81    1.21
  -3   0   9   69.75    1.30
  -3   0   9   67.97    1.32
  -3   0   9   68.94    1.37
  -2   0   9   -0.04    0.08
  -2   0   9    0.06    0.07
   2   0  -9    0.02    0.04
   2   0  -9   -0.04    0.05
   2   0  -9    0.02    0.05
   1   0  -9   14.33    0.35
   1   0  -9   14.53    0.36
  -1   0   9   14.60    0.41
   1   0  -9   14.55    0.32
  -1   0   9   14.86    0.43
   0   0   9    0.07    0.07
   0   0  -9   -0.03    0.05
   0   0   9    0.02    0.09
   0   0  -9    0.01    0.04
   0   0  -9   -0.01    0.03
  -1   0  -9   21.95    0.49
   1   0   9   22.28    0.60
  -1   0  -9   22.09    0.47
  -1   0  -9   22.50    0.43
   2   0   9   -0.09    0.09
  -2   0  -9    0.00    0.04
  -2   0  -9    0.02    0.03
  -2   0  -9    0.13    0.07
   3   0   9    6.34    0.36
   3   0   9    5.87    0.33
  -3   0  -9    6.48    0.25
  -3   0  -9    6.32    0.16
  -4   0  -9   -0.05    0.08
   4   0   9   -0.17    0.13
  -4   0  -9   -0.03    0.03
   4   0   9   -0.02    0.15
   5   0   9    1.04    0.23
   5   0   9    1.11    0.22
  -5   0  -9    1.55    0.17
   6   0   9   -0.10    0.17
   7   0   9    2.85    0.35
   8   0   9   -0.12    0.21
   9   0   9    0.41    0.27
  11  -1  -9   -0.02    0.11
  11   1  -9   -0.14    0.11
  11   1  -9   -0.11    0.16
  10  -1  -9   -0.14    0.21
  10  -1  -9    0.13    0.12
  10   1  -9    0.12    0.11
  10   1  -9    0.04    0.15
   9  -1  -9    0.02    0.10
   9  -1  -9    0.09    0.13
   9   1  -9    0.01    0.13
   9   1  -9    0.00    0.09
   8  -1  -9    1.30    0.15
   8  -1  -9    1.29    0.18
   8   1  -9    1.41    0.18
   8   1  -9    1.25    0.15
   7  -1  -9    0.07    0.10
   7  -1  -9    0.01    0.07
   7   1  -9    0.19    0.11
   7   1  -9    0.23    0.09
   7   1  -9    0.08    0.11
   6  -1  -9    0.03    0.08
  -6  -1   9    0.12    0.09
   6  -1  -9    0.10    0.07
  -6   1   9    0.20    0.12
   6   1  -9    0.18    0.08
   6   1  -9    0.22    0.11
   6   1  -9    0.04    0.09
  -5  -1   9   21.28    0.63
   5  -1  -9   22.36    0.55
   5  -1  -9   21.12    0.53
   5  -1  -9   22.26    0.49
   5   1  -9   22.01    0.54
   5   1  -9   21.83    0.56
   5   1  -9   22.32    0.50
  -5   1   9   22.31    0.64
   4  -1  -9    1.22    0.11
   4  -1  -9    0.99    0.12
   4  -1  -9    1.00    0.11
  -4  -1   9    0.64    0.12
  -4   1   9    1.01    0.13
   4   1  -9    0.99    0.12
  -4   1   9    0.94    0.15
   4   1  -9    0.85    0.12
   4   1  -9    0.88    0.10
  -3  -1   9    2.87    0.19
   3  -1  -9    2.93    0.17
   3  -1  -9    3.13    0.16
  -3  -1   9    3.04    0.21
  -3  -1   9    3.07    0.22
   3  -1  -9    3.03    0.14
   3   1  -9    2.88    0.17
   3   1  -9    3.00    0.18
  -3   1   9    2.91    0.22
   3   1  -9    2.88    0.15
  -3   1   9    2.77    0.20
  -3   1   9    2.81    0.17
   2  -1  -9   62.91    1.07
  -2  -1   9   62.20    1.21
   2  -1  -9   62.63    1.11
  -2  -1   9   62.87    1.22
   2  -1  -9   62.24    1.13
   2   1  -9   61.63    1.10
   2   1  -9   63.04    1.15
  -2   1   9   61.35    1.20
  -2   1   9   64.14    1.17
   2   1  -9   63.00    1.14
   1  -1  -9    7.88    0.19
  -1  -1   9    7.93    0.31
   1  -1  -9    8.06    0.24
  -1  -1   9    7.66    0.31
   1  -1  -9    8.04    0.23
  -1   1   9    7.82    0.28
   1   1  -9    8.43    0.27
   1   1  -9    7.86    0.25
  -1   1   9    8.44    0.31
   0  -1  -9   13.76    0.27
   0  -1  -9   14.13    0.33
   0  -1   9   14.01    0.44
   0   1   9   13.66    0.42
   0   1   9   14.03    0.40
   0   1  -9   13.81    0.35
   0   1  -9   13.69    0.37
   0   1   9   13.89    0.38
   1  -1   9   24.71    0.64
  -1  -1  -9   24.81    0.50
  -1  -1  -9   24.88    0.48
  -1   1  -9   24.26    0.53
   1   1   9   23.39    0.57
  -1   1  -9   25.30    0.56
   1   1   9   24.40    0.62
   2  -1   9    0.84    0.16
  -2  -1  -9    0.60    0.06
  -2  -1  -9    0.57    0.08
   2  -1   9    0.45    0.14
  -2   1  -9    0.50    0.11
   2   1   9    0.54    0.13
  -2   1  -9    0.50    0.09
  -2   1  -9    0.46    0.07
   2   1   9    0.42    0.10
   3  -1   9   14.92    0.52
  -3  -1  -9   15.07    0.36
  -3  -1  -9   14.49    0.35
   3  -1   9   13.67    0.52
   3   1   9   13.81    0.50
  -3   1  -9   14.77    0.34
   3   1   9   14.48    0.48
  -3   1  -9   13.83    0.42
  -3   1  -9   13.94    0.39
   4  -1   9    0.63    0.18
  -4  -1  -9    0.95    0.10
   4  -1   9    0.69    0.18
   4   1   9    0.94    0.18
  -4   1  -9    0.57    0.13
  -4   1  -9    0.87    0.08
   4   1   9    0.84    0.18
   5  -1   9    0.55    0.20
   5  -1   9    0.48    0.20
   5   1   9    0.49    0.18
  -5   1  -9    0.48    0.13
   5   1   9    0.61    0.19
  -5   1  -9    0.39    0.06
   6  -1   9    0.54    0.22
  -6   1  -9    0.32    0.06
   6   1   9    0.09    0.16
   6   1   9    0.36    0.23
   7  -1   9    0.12    0.19
   7   1   9    0.65    0.22
   8  -1   9    0.13    0.22
   8   1   9    0.05    0.21
   9  -1   9    0.66    0.29
   9   1   9    0.13    0.24
  11  -2  -9    0.31    0.13
  11   2  -9    0.20    0.18
  10  -2  -9    0.69    0.16
  10   2  -9    0.69    0.15
  10   2  -9    0.70    0.19
   9  -2  -9    0.21    0.18
   9  -2  -9    0.27    0.12
   9   2  -9    0.23    0.14
   9   2  -9    0.16    0.10
   8  -2  -9    0.86    0.14
   8  -2  -9    1.30    0.18
   8   2  -9    1.17    0.15
   8   2  -9    1.09    0.18
   8   2  -9    1.56    0.21
   7  -2  -9    0.05    0.10
   7  -2  -9    0.20    0.09
   7   2  -9    0.15    0.12
   7   2  -9    0.17    0.12
   7   2  -9    0.28    0.10
   6  -2  -9    0.11    0.09
   6  -2  -9   -0.02    0.07
  -6  -2   9    0.02    0.14
   6   2  -9    0.07    0.08
   6   2  -9    0.13    0.11
   6   2  -9   -0.02    0.10
  -6   2   9    0.12    0.11
   5  -2  -9   13.68    0.36
  -5  -2   9   12.45    0.47
   5  -2  -9   13.69    0.39
  -5   2   9   14.72    0.50
   5   2  -9   13.73    0.41
   5   2  -9   13.59    0.42
   5   2  -9   14.18    0.38
  -4  -2   9    8.84    0.37
   4  -2  -9    9.09    0.25
   4  -2  -9    8.98    0.28
   4  -2  -9    9.22    0.30
   4   2  -9    8.58    0.27
  -4   2   9    9.02    0.31
   4   2  -9    8.90    0.31
   4   2  -9    8.88    0.30
  -4   2   9    9.06    0.37
   3  -2  -9   29.92    0.56
   3  -2  -9   29.29    0.62
   3  -2  -9   29.31    0.60
  -3  -2   9   29.87    0.70
  -3  -2   9   29.76    0.74
   3   2  -9   29.91    0.65
  -3   2   9   28.93    0.64
   3   2  -9   29.09    0.63
  -3   2   9   29.23    0.72
  -3   2   9   30.00    0.69
   3   2  -9   30.97    0.61
  -2  -2   9    1.50    0.17
   2  -2  -9    1.21    0.09
   2  -2  -9    1.58    0.12
   2  -2  -9    1.34    0.08
  -2  -2   9    1.62    0.16
  -2   2   9    1.34    0.15
   2   2  -9    1.47    0.13
  -2   2   9    1.63    0.13
   2   2  -9    1.25    0.13
  -1  -2   9   51.71    1.09
   1  -2  -9   55.27    0.86
  -1  -2   9   53.93    1.09
   1  -2  -9   53.32    0.95
   1  -2  -9   53.96    0.94
  -1   2   9   53.76    0.99
   1   2  -9   53.09    1.02
   1   2  -9   53.63    1.00
  -1   2   9   53.84    1.06
  -1   2   9   53.30    1.01
   0  -2  -9    0.21    0.05
   0  -2  -9    0.22    0.04
   0  -2   9    0.26    0.11
   0   2   9    0.16    0.06
   0   2  -9    0.21    0.08
   0   2  -9    0.20    0.07
   0   2   9    0.33    0.08
   0   2   9    0.23    0.10
   1  -2   9    6.40    0.31
  -1  -2  -9    6.68    0.18
   1   2   9    6.28    0.26
  -1   2  -9    6.56    0.25
   1   2   9    6.55    0.29
   1   2   9    6.81    0.25
  -1   2  -9    6.88    0.28
   2  -2   9   63.08    1.31
   2  -2   9   62.32    1.32
  -2   2  -9   62.43    1.22
   2   2   9   62.65    1.21
   2   2   9   63.31    1.25
  -2   2  -9   63.81    1.20
   3  -2   9    5.31    0.33
   3  -2   9    3.94    0.34
  -3   2  -9    4.51    0.19
  -3   2  -9    4.82    0.27
  -3   2  -9    4.61    0.24
   3   2   9    4.23    0.27
  -4  -2  -9    2.11    0.09
  -4  -2  -9    2.03    0.10
   4  -2   9    1.96    0.24
   4  -2   9    2.17    0.26
  -4   2  -9    2.62    0.23
   4   2   9    1.78    0.21
   4   2   9    2.17    0.23
  -4   2  -9    2.13    0.14
  -4   2  -9    2.30    0.22
   5  -2   9    5.88    0.40
   5   2   9    5.59    0.37
   5   2   9    5.59    0.36
  -5   2  -9    5.18    0.31
  -5   2  -9    5.29    0.21
   6  -2   9    0.45    0.21
   6   2   9    0.25    0.18
   6   2   9    0.39    0.19
   7  -2   9    1.12    0.27
   7   2   9    1.29    0.25
   8  -2   9   -0.04    0.21
   8   2   9    0.04    0.19
   9  -2   9    2.54    0.40
   9   2   9    3.12    0.41
  11  -3  -9    0.01    0.11
  11   3  -9    0.07    0.18
  10  -3  -9    0.69    0.15
  10   3  -9    0.53    0.18
   9  -3  -9    6.21    0.31
   9   3  -9    5.58    0.29
   9   3  -9    5.30    0.34
   9   3  -9    6.10    0.36
   8  -3  -9    0.75    0.14
   8   3  -9    0.89    0.18
   8   3  -9    0.98    0.18
   8   3  -9    0.87    0.14
   7  -3  -9    2.40    0.19
   7  -3  -9    2.08    0.19
   7   3  -9    1.82    0.16
   7   3  -9    2.42    0.23
   7   3  -9    1.90    0.21
   6  -3  -9    1.93    0.16
   6  -3  -9    2.16    0.18
   6   3  -9    1.93    0.19
   6   3  -9    2.03    0.20
   6   3  -9    2.01    0.17
  -6   3   9    1.91    0.22
  -5  -3   9    7.17    0.34
   5  -3  -9    7.00    0.24
   5  -3  -9    6.96    0.27
  -5   3   9    6.78    0.35
   5   3  -9    6.77    0.30
   5   3  -9    7.04    0.29
   5   3  -9    7.01    0.26
   4  -3  -9   20.45    0.44
   4  -3  -9   20.77    0.48
  -4  -3   9   19.91    0.59
   4   3  -9   20.38    0.47
   4   3  -9   20.59    0.52
  -4   3   9   20.85    0.59
  -4   3   9   19.94    0.50
   4   3  -9   20.14    0.50
  -3  -3   9    0.75    0.14
  -3  -3   9    0.64    0.11
   3  -3  -9    0.82    0.07
  -3   3   9    0.74    0.13
   3   3  -9    0.58    0.11
  -3   3   9    0.82    0.13
   3   3  -9    0.75    0.11
  -3   3   9    1.04    0.12
  -2  -3   9   16.34    0.47
   2  -3  -9   16.06    0.35
  -2   3   9   16.21    0.40
  -2   3   9   15.82    0.39
  -2   3   9   15.82    0.44
   2   3  -9   15.62    0.41
   2   3  -9   16.32    0.44
  -1  -3   9    0.91    0.14
   1   3  -9    0.91    0.13
  -1   3   9    1.11    0.11
  -1   3   9    1.02    0.13
   1   3  -9    0.82    0.11
  -1   3   9    1.05    0.10
   0  -3   9   56.04    1.15
   0   3  -9   56.43    1.08
   0   3   9   55.51    1.02
   0   3   9   56.99    1.09
   0   3  -9   55.01    1.10
   0   3   9   54.63    1.03
   1  -3   9    3.96    0.26
   1   3   9    3.67    0.19
  -1   3  -9    4.18    0.24
   1   3   9    3.62    0.17
  -1   3  -9    3.89    0.22
   1   3   9    3.44    0.21
   2  -3   9    0.41    0.14
   2  -3   9    0.17    0.13
  -2   3  -9    0.50    0.13
   2   3   9    0.44    0.12
   2   3   9    0.31    0.09
  -2   3  -9    0.35    0.10
   3  -3   9    0.84    0.20
   3  -3   9    0.40    0.16
  -3   3  -9    0.45    0.09
  -3   3  -9    0.37    0.13
  -3   3  -9    0.59    0.13
   3   3   9    0.52    0.13
   4  -3   9    7.93    0.46
   4  -3   9    8.93    0.44
   4   3   9    7.99    0.39
   4   3   9    7.79    0.37
  -4   3  -9    8.17    0.30
  -4   3  -9    7.45    0.35
  -4   3  -9    8.01    0.38
   5  -3   9    1.72    0.27
   5   3   9    1.30    0.21
   5   3   9    1.29    0.21
   6  -3   9    0.17    0.18
   6   3   9   -0.20    0.13
   6   3   9   -0.06    0.14
   7  -3   9    1.17    0.26
   7   3   9    0.83    0.23
   8  -3   9    0.81    0.26
   8   3   9    0.58    0.24
   9  -3   9    0.25    0.25
   9   3   9    0.22    0.24
  11   4  -9   -0.07    0.17
  10   4  -9   -0.04    0.16
   9  -4  -9    0.24    0.11
   9   4  -9    0.14    0.15
   9   4  -9    0.14    0.15
   8  -4  -9   -0.07    0.09
   8   4  -9    0.02    0.09
   8   4  -9   -0.09    0.13
   8   4  -9   -0.02    0.13
   7  -4  -9   -0.07    0.07
   7   4  -9    0.05    0.12
   7   4  -9    0.02    0.09
   7   4  -9    0.01    0.12
   6  -4  -9    6.98    0.30
   6  -4  -9    7.23    0.27
   6   4  -9    7.37    0.28
   6   4  -9    7.62    0.34
  -6   4   9    7.24    0.38
   6   4  -9    6.90    0.32
   5  -4  -9    1.52    0.13
  -5  -4   9    1.69    0.18
   5  -4  -9    1.45    0.14
  -5   4   9    1.08    0.15
   5   4  -9    1.36    0.16
   5   4  -9    1.39    0.15
   5   4  -9    1.93    0.16
  -4  -4   9    5.53    0.30
  -4   4   9    4.93    0.22
  -4   4   9    4.94    0.28
   4   4  -9    5.23    0.26
   4   4  -9    4.68    0.24
  -3  -4   9   14.17    0.47
  -3  -4   9   13.32    0.43
   3  -4  -9   13.67    0.33
  -3   4   9   14.13    0.38
   3   4  -9   13.70    0.41
  -3   4   9   13.96    0.41
  -3   4   9   14.08    0.44
  -3   4   9   13.57    0.36
   3   4  -9   13.61    0.40
  -2  -4   9    7.10    0.33
  -2  -4   9    7.38    0.31
   2   4  -9    7.70    0.28
  -2   4   9    7.38    0.25
  -2   4   9    6.85    0.28
  -2   4   9    7.36    0.24
   2   4  -9    7.95    0.30
  -1  -4   9    1.75    0.19
   1   4  -9    1.70    0.16
  -1   4   9    1.82    0.17
   1   4  -9    2.13    0.19
  -1   4   9    1.88    0.12
  -1   4   9    1.69    0.12
   0  -4   9    8.97    0.39
   0  -4   9    9.15    0.36
   0   4  -9    9.07    0.35
   0   4   9    9.15    0.27
   0   4   9    9.05    0.25
   0   4  -9    8.91    0.33
   0   4   9    9.06    0.31
   1  -4   9    0.59    0.15
   1  -4   9    0.42    0.15
  -1   4  -9    0.54    0.14
   1   4   9    0.46    0.08
   1   4   9    0.20    0.07
   1   4   9    0.50    0.10
  -1   4  -9    0.46    0.12
   2  -4   9   10.97    0.44
   2  -4   9   11.24    0.47
   2   4   9   11.11    0.37
  -2   4  -9   10.66    0.42
   2   4   9   11.05    0.33
  -2   4  -9   10.86    0.39
   3  -4   9    4.42    0.33
   3  -4   9    4.64    0.36
   3   4   9    4.64    0.26
  -3   4  -9    4.64    0.29
  -3   4  -9    4.40    0.31
   4  -4   9    0.09    0.17
   4   4   9    0.24    0.14
  -4   4  -9    0.28    0.14
   4   4   9    0.21    0.13
   5  -4   9    0.99    0.23
   5   4   9    0.85    0.18
   5   4   9    0.96    0.19
   6  -4   9    0.30    0.20
   6   4   9    0.35    0.16
   6   4   9    0.32    0.16
   7  -4   9    0.30    0.21
   7   4   9    0.09    0.17
   8  -4   9    0.00    0.20
   8   4   9    0.02    0.19
  11   5  -9    0.10    0.18
  10   5  -9    0.51    0.20
   9   5  -9    0.15    0.16
   9   5  -9    0.18    0.16
   8   5  -9    0.65    0.16
   8   5  -9    0.60    0.17
   7   5  -9    1.32    0.19
   7   5  -9    1.37    0.15
   7   5  -9    1.40    0.19
   6   5  -9    0.61    0.14
   6   5  -9    0.51    0.15
   6   5  -9    0.59    0.11
  -6   5   9    0.65    0.15
   5   5  -9    3.33    0.23
  -5   5   9    3.33    0.27
   5   5  -9    3.53    0.25
   4  -5  -9   25.54    0.55
  -4  -5   9   23.87    0.65
  -4   5   9   23.10    0.57
   4   5  -9   25.25    0.61
  -4   5   9   24.27    0.66
   4   5  -9   23.33    0.59
  -3  -5   9    0.23    0.10
  -3  -5   9    0.27    0.10
  -3   5   9    0.38    0.11
   3   5  -9    0.27    0.11
   3   5  -9    0.20    0.12
  -3   5   9    0.42    0.09
  -3   5   9    0.29    0.09
  -2  -5   9   74.57    1.42
  -2  -5   9   73.97    1.46
   2   5  -9   74.50    1.40
   2   5  -9   71.84    1.37
  -2   5   9   72.16    1.29
  -2   5   9   73.68    1.35
  -2   5   9   71.94    1.30
  -1  -5   9    0.19    0.13
  -1  -5   9    0.20    0.11
  -1   5   9    0.02    0.04
  -1   5   9    0.12    0.05
   1   5  -9   -0.09    0.10
   1   5  -9   -0.03    0.09
  -1   5   9    0.11    0.09
   0  -5   9    3.72    0.25
   0  -5   9    3.50    0.28
   0   5   9    3.44    0.15
   0   5  -9    4.11    0.26
   0   5   9    3.68    0.20
   0   5   9    3.71    0.15
   0   5  -9    3.61    0.23
   1  -5   9   16.19    0.56
   1  -5   9   16.43    0.53
   1   5   9   16.23    0.39
  -1   5  -9   16.31    0.52
   1   5   9   16.26    0.37
  -1   5  -9   16.16    0.50
   1   5   9   16.96    0.44
   2  -5   9    0.29    0.15
   2  -5   9    0.16    0.16
   2   5   9    0.05    0.10
  -2   5  -9    0.25    0.14
   2   5   9    0.16    0.07
   2   5   9    0.20    0.08
  -2   5  -9   -0.12    0.11
   3  -5   9   33.91    0.90
   3  -5   9   33.81    1.11
  -3   5  -9   33.53    0.84
   3   5   9   33.89    0.76
   4  -5   9   12.36    0.53
  -4   5  -9   12.27    0.48
   4   5   9   12.92    0.45
   4   5   9   13.12    0.44
   5  -5   9    1.15    0.24
   5   5   9    1.23    0.20
   5   5   9    1.02    0.18
   6  -5   9    1.08    0.26
   6   5   9    1.00    0.19
   6   5   9    1.17    0.20
   7  -5   9    0.23    0.21
   7   5   9    0.24    0.18
   7   5   9    0.34    0.19
   8  -5   9    0.67    0.28
   8   5   9    0.53    0.24
  10   6  -9    0.48    0.21
   9   6  -9    1.58    0.24
   8   6  -9    0.58    0.17
   8   6  -9    0.66    0.17
   7   6  -9    0.14    0.14
   7   6  -9    0.54    0.16
   6   6  -9    0.08    0.12
  -6   6   9    0.16    0.12
   6   6  -9    0.19    0.10
   6   6  -9    0.15    0.12
   5   6  -9    7.93    0.33
  -5   6   9    7.63    0.38
   5   6  -9    7.52    0.34
  -4   6   9    1.81    0.16
   4   6  -9    1.15    0.16
  -4   6   9    1.94    0.20
   4   6  -9    1.79    0.19
  -3  -6   9    1.21    0.16
  -3  -6   9    1.00    0.15
   3   6  -9    1.14    0.16
  -3   6   9    1.11    0.13
  -3   6   9    0.97    0.14
   3   6  -9    0.93    0.15
  -3   6   9    0.93    0.13
  -2  -6   9    7.81    0.34
  -2  -6   9    7.59    0.32
  -2  -6   9    6.97    0.36
  -2   6   9    7.69    0.25
   2   6  -9    7.21    0.33
   2   6  -9    7.42    0.31
  -2   6   9    7.55    0.24
  -2   6   9    7.25    0.28
  -1  -6   9   12.20    0.42
  -1  -6   9   12.30    0.47
  -1   6   9   12.10    0.30
  -1   6   9   12.50    0.36
   1   6  -9   12.52    0.42
   1   6  -9   12.25    0.44
  -1   6   9   12.11    0.32
   0  -6   9    1.56    0.20
   0  -6   9    1.48    0.19
   0   6   9    1.49    0.14
   0   6   9    1.39    0.10
   0   6  -9    1.44    0.20
   0   6   9    1.52    0.11
   0   6  -9    1.42    0.17
   1  -6   9    3.05    0.25
   1  -6   9    1.99    0.21
   1   6   9    2.80    0.18
  -1   6  -9    3.12    0.27
  -1   6  -9    2.23    0.22
   1   6   9    2.44    0.12
   1   6   9    2.69    0.14
   2  -6   9    2.18    0.28
   2  -6   9    2.27    0.25
  -2   6  -9    1.95    0.22
   2   6   9    1.84    0.15
   2   6   9    1.93    0.13
   2   6   9    1.77    0.16
   3  -6   9    3.05    0.30
  -3   6  -9    3.02    0.27
   3   6   9    2.59    0.20
   4  -6   9    0.00    0.16
  -4   6  -9    0.34    0.15
   4   6   9    0.20    0.11
   5  -6   9    8.54    0.48
  -5   6  -9    7.65    0.43
   5   6   9    7.53    0.37
   5   6   9    7.08    0.35
   6  -6   9    2.41    0.33
   6   6   9    1.87    0.24
   6   6   9    1.97    0.24
   7  -6   9    0.02    0.21
   7   6   9    0.04    0.16
   7   6   9   -0.07    0.16
   8  -6   9   -0.12    0.22
   8   6   9    0.00    0.19
  10   7  -9    0.15    0.18
   9   7  -9    1.87    0.25
   8   7  -9    0.19    0.15
   8   7  -9   -0.01    0.14
   7   7  -9   -0.20    0.12
   7   7  -9   -0.06    0.12
   6   7  -9   -0.11    0.11
  -6   7   9    0.05    0.11
   6   7  -9    0.11    0.13
   5   7  -9    6.92    0.33
  -5   7   9    7.59    0.38
   5   7  -9    6.98    0.34
   4   7  -9    1.18    0.17
  -4   7   9    1.00    0.15
  -4   7   9    0.88    0.12
   4   7  -9    1.03    0.17
  -3  -7   9    3.04    0.22
   3   7  -9    3.14    0.24
  -3   7   9    2.82    0.17
  -3   7   9    3.28    0.22
   3   7  -9    3.08    0.25
  -3   7   9    3.08    0.21
  -2  -7   9    5.17    0.28
   2   7  -9    5.20    0.30
  -2   7   9    5.78    0.31
  -2   7   9    6.00    0.22
   2   7  -9    6.06    0.32
  -2   7   9    5.91    0.26
  -1  -7   9   29.12    0.72
  -1   7   9   28.58    0.58
   1   7  -9   29.40    0.74
   1   7  -9   29.62    0.76
  -1   7   9   30.10    0.64
  -1   7   9   29.01    0.59
   0  -7   9   -0.05    0.10
   0  -7   9   -0.03    0.13
   0   7   9    0.07    0.05
   0   7  -9   -0.06    0.12
   0   7   9   -0.02    0.08
   0   7  -9    0.04    0.13
   0   7   9    0.13    0.05
   1  -7   9   11.63    0.45
   1  -7   9   11.93    0.51
  -1   7  -9   12.06    0.49
   1   7   9   11.62    0.29
   1   7   9   11.89    0.28
   1   7   9   11.67    0.33
  -1   7  -9   12.17    0.47
   2  -7   9    0.12    0.14
  -2   7  -9   -0.01    0.15
   2   7   9    0.10    0.09
   2   7   9   -0.04    0.05
   3  -7   9   -0.10    0.14
  -3   7  -9    0.14    0.15
   3   7   9   -0.07    0.08
   4  -7   9   -0.07    0.16
  -4   7  -9    0.20    0.18
   4   7   9    0.11    0.11
   5  -7   9    8.17    0.48
  -5   7  -9    8.44    0.46
   5   7   9    7.84    0.37
   5   7   9    7.68    0.35
   6  -7   9    0.44    0.21
   6   7   9    0.02    0.14
   6   7   9    0.13    0.13
   7  -7   9    0.42    0.23
   7   7   9    0.30    0.18
   7   7   9    0.10    0.16
   8   7   9    0.22    0.20
  10   8  -9    0.27    0.20
   9   8  -9    0.05    0.18
   8   8  -9    2.26    0.26
   7   8  -9    0.93    0.17
   7   8  -9    0.69    0.17
   6   8  -9    0.30    0.14
   6   8  -9    0.59    0.16
  -6   8   9    0.37    0.14
   5   8  -9    0.28    0.14
  -5   8   9   -0.04    0.09
   5   8  -9   -0.03    0.13
   4   8  -9   10.59    0.40
   4   8  -9   10.45    0.41
  -4   8   9   10.67    0.42
  -3   8   9   26.85    0.67
  -3   8   9   24.91    0.68
   3   8  -9   27.14    0.71
   3   8  -9   25.67    0.68
  -2  -8   9    5.70    0.29
  -2   8   9    5.86    0.27
  -2   8   9    5.58    0.24
   2   8  -9    5.99    0.34
   2   8  -9    5.79    0.33
  -2   8   9    6.12    0.26
  -1  -8   9   15.41    0.49
   1   8  -9   15.79    0.52
  -1   8   9   14.94    0.40
  -1   8   9   15.32    0.40
  -1   8   9   14.65    0.36
   1   8  -9   15.26    0.54
   0  -8   9   10.92    0.42
   0   8   9   10.91    0.27
   0   8  -9   10.80    0.46
   0   8  -9   11.12    0.46
   0   8   9   11.16    0.32
   0   8   9   10.40    0.38
   1  -8   9    0.18    0.13
  -1   8  -9    0.48    0.18
  -1   8  -9    0.45    0.17
   1   8   9    0.44    0.06
   1   8   9    0.43    0.09
   2  -8   9    1.97    0.24
  -2   8  -9    1.71    0.24
   2   8   9    1.62    0.10
   2   8   9    1.70    0.14
   3  -8   9   -0.06    0.15
  -3   8  -9    0.00    0.15
   3   8   9   -0.06    0.08
   4  -8   9    4.64    0.38
   4   8   9    4.84    0.25
  -4   8  -9    4.80    0.38
   5  -8   9    3.69    0.38
   5   8   9    3.70    0.27
   5   8   9    3.77    0.26
  -5   8  -9    4.27    0.38
   6   8   9    0.49    0.16
   6   8   9    0.24    0.14
   7   8   9    0.11    0.16
   7   8   9    0.22    0.17
   9   9  -9   -0.17    0.16
   8   9  -9    0.31    0.18
   7   9  -9    0.17    0.15
   7   9  -9    0.13    0.14
   6   9  -9    0.18    0.15
   6   9  -9    0.44    0.15
  -5   9   9    1.48    0.21
   5   9  -9    1.25    0.19
   5   9  -9    1.41    0.20
   4   9  -9    1.82    0.22
  -4   9   9    1.55    0.20
   4   9  -9    1.45    0.19
  -3   9   9   15.29    0.49
   3   9  -9   15.69    0.53
   3   9  -9   14.97    0.51
  -2   9   9    6.58    0.28
   2   9  -9    7.02    0.37
  -2   9   9    6.29    0.28
   2   9  -9    6.53    0.37
   1   9  -9   -0.03    0.15
   1   9  -9    0.05    0.15
  -1   9   9   -0.04    0.08
   0  -9   9    4.72    0.42
   0   9  -9    4.90    0.34
   0   9  -9    4.26    0.34
   0   9   9    4.83    0.20
   0   9   9    4.34    0.16
   1  -9   9    0.20    0.15
   1   9   9    0.34    0.08
  -1   9  -9    0.26    0.15
   1   9   9    0.39    0.06
   2  -9   9    0.15    0.16
   2   9   9    0.20    0.08
   2   9   9    0.27    0.07
  -2   9  -9    0.28    0.17
   3   9   9    1.77    0.15
  -3   9  -9    1.69    0.27
  -4   9  -9    0.17    0.19
   4   9   9    0.08    0.09
   5   9   9    0.45    0.13
   5   9   9    0.29    0.13
   6   9   9    4.32    0.32
   6   9   9    4.74    0.31
   7   9   9    0.90    0.21
   7   9   9    1.14    0.22
   9  10  -9   -0.02    0.19
   8  10  -9    1.00    0.22
   7  10  -9    0.26    0.16
   6  10  -9    0.30    0.16
   6  10  -9    0.41    0.16
   5  10  -9    0.00    0.14
   5  10  -9   -0.02    0.14
  -5  10   9   -0.01    0.10
  -4  10   9    6.01    0.33
   4  10  -9    5.64    0.35
   4  10  -9    6.17    0.35
   3  10  -9    0.54    0.18
   3  10  -9    0.64    0.18
  -3  10   9    0.64    0.12
   2  10  -9    3.25    0.29
   2  10  -9    2.01    0.24
  -2  10   9    2.19    0.19
  -2  10   9    2.39    0.19
  -1  10   9    0.48    0.10
   1  10  -9    0.61    0.18
   1  10  -9    0.55    0.18
   0  10  -9   17.57    0.63
   0  10  -9   18.01    0.62
   0  10   9   17.05    0.41
  -1  10  -9    1.28    0.23
   1  10   9    1.36    0.10
   1  10   9    1.68    0.12
  -2  10  -9    4.56    0.37
   2  10   9    3.76    0.16
   3  10   9    0.14    0.07
  -3  10  -9   -0.08    0.16
  -4  10  -9    3.36    0.35
   4  10   9    3.29    0.19
   5  10   9    1.00    0.15
  -5  10  -9    1.75    0.29
   5  10   9    1.05    0.16
   6  10   9    0.23    0.14
   6  10   9    0.65    0.16
   7  10   9    0.61    0.19
   7  10   9    0.31    0.16
   8  11  -9   -0.12    0.17
   7  11  -9    2.58    0.27
   6  11  -9    1.12    0.31
   6  11  -9    1.12    0.21
  -5  11   9    0.74    0.16
   5  11  -9    0.96    0.19
   5  11  -9    1.18    0.20
  -4  11   9    6.60    0.36
   4  11  -9    6.16    0.36
   4  11  -9    7.14    0.38
  -3  11   9    0.90    0.15
   3  11  -9    0.97    0.20
   3  11  -9    1.12    0.20
   2  11  -9    1.13    0.21
   2  11  -9    1.83    0.25
  -2  11   9    1.38    0.15
   1  11  -9    1.64    0.24
   1  11  -9    1.57    0.25
  -1  11   9    1.67    0.15
   0  11  -9    1.32    0.23
   0  11  -9    0.97    0.23
   0  11   9    1.24    0.12
  -1  11  -9   -0.13    0.16
   1  11   9    0.11    0.07
   2  11   9    0.35    0.07
  -2  11  -9    0.45    0.21
   3  11   9    1.39    0.12
  -3  11  -9    1.45    0.28
   4  11   9   -0.02    0.08
  -4  11  -9    0.17    0.21
  -5  11  -9    2.46    0.35
   5  11   9    2.39    0.21
   5  11   9    2.43    0.21
   6  11   9    0.24    0.13
   6  11   9    0.06    0.11
   8  12  -9   -0.11    0.16
   7  12  -9    0.42    0.19
   6  12  -9   -0.13    0.15
  -5  12   9    0.41    0.16
   5  12  -9    0.36    0.19
  -4  12   9    0.02    0.10
   4  12  -9   -0.05    0.15
   4  12  -9   -0.04    0.15
   3  12  -9    0.30    0.17
   3  12  -9    0.38    0.17
  -3  12   9    0.21    0.10
   2  12  -9    1.99    0.26
   2  12  -9    1.74    0.24
  -2  12   9    1.57    0.17
  -1  12   9    4.85    0.23
   1  12  -9    5.09    0.38
  -1  12   9    4.85    0.23
   1  12  -9    5.41    0.40
   0  12   9    0.53    0.10
   0  12  -9    0.39    0.20
   0  12  -9    0.45    0.21
   1  12   9   -0.05    0.06
  -1  12  -9    0.17    0.20
  -2  12  -9    1.24    0.27
   3  12   9    1.97    0.12
  -3  12  -9    2.25    0.33
  -4  12  -9    0.21    0.23
   4  12   9    0.08    0.08
   5  12   9    0.21    0.08
   5  12   9    0.24    0.10
  -5  12  -9    0.16    0.23
   7  13  -9    0.15    0.18
   6  13  -9    0.85    0.21
   5  13  -9    0.31    0.18
  -5  13   9   -0.03    0.12
   4  13  -9    3.93    0.34
  -4  13   9    3.42    0.29
   3  13  -9    2.86    0.30
  -3  13   9    2.84    0.25
   2  13  -9    0.76    0.22
   2  13  -9    1.00    0.21
  -2  13   9    0.56    0.12
   1  13  -9    0.65    0.21
   1  13  -9    0.94    0.23
  -1  13   9    0.72    0.11
   0  13   9    0.84    0.11
   0  13  -9    0.91    0.24
   0  13  -9    0.90    0.30
  -1  13  -9    5.65    0.44
   1  13   9    5.22    0.19
  -2  13  -9    0.54    0.24
  -3  13  -9    0.38    0.23
  -4  13  -9    0.18    0.22
   4  13   9    0.18    0.07
  -5  13  -9    0.68    0.26
   5  13   9    0.39    0.10
   5  13   9    0.42    0.08
   6  14  -9    0.74    0.22
   5  14  -9    0.01    0.18
  -4  14   9    1.15    0.21
   4  14  -9    1.78    0.27
  -3  14   9    0.55    0.14
   3  14  -9    0.72    0.22
  -2  14   9    0.05    0.08
   2  14  -9    0.10    0.18
  -1  14   9    0.18    0.08
   1  14  -9   -0.14    0.18
   0  14   9   -0.02    0.05
   0  14  -9   -0.02    0.20
  -1  14  -9    0.41    0.23
  -2  14  -9    2.75    0.38
  -3  14  -9    0.16    0.23
   4  14   9    1.17    0.10
  -4  14  -9    1.07    0.29
   5  15  -9   -0.13    0.17
   4  15  -9    1.25    0.25
  -4  15   9    0.85    0.20
  -3  15   9   -0.11    0.09
   3  15  -9   -0.22    0.18
   2  15  -9    0.64    0.23
  -1  15   9    0.32    0.10
   1  15  -9    0.72    0.24
   0  15   9    1.79    0.15
   0  15  -9    1.95    0.31
  -1  15  -9    0.37    0.24
  -2  15  -9    0.33    0.25
   2  16  -9   -0.05    0.20
  -2  16   9   -0.13    0.08
  -1  16   9    0.58    0.13
   1  16  -9    0.91    0.27
   0  16   9    1.06    0.14
   0  16  -9    1.00    0.30
  11   0 -10    0.14    0.13
  10   0 -10    1.55    0.36
  10   0 -10    1.20    0.17
   9   0 -10   -0.02    0.09
   9   0 -10   -0.03    0.13
   8   0 -10    5.14    0.26
   8   0 -10    5.15    0.31
   7   0 -10    0.02    0.10
   7   0 -10    0.08    0.08
   7   0 -10   -0.10    0.10
   6   0 -10    4.72    0.27
   6   0 -10    5.03    0.23
   6   0 -10    4.99    0.25
   5   0 -10   -0.03    0.07
   5   0 -10    0.01    0.09
   5   0 -10   -0.02    0.08
  -5   0  10   -0.01    0.08
  -4   0  10    0.06    0.09
   4   0 -10    0.06    0.08
   4   0 -10    0.03    0.07
   4   0 -10    0.04    0.06
  -4   0  10    0.06    0.09
   3   0 -10    0.04    0.05
  -3   0  10    0.00    0.08
   3   0 -10   -0.02    0.06
   3   0 -10   -0.01    0.07
  -3   0  10    0.00    0.09
  -3   0  10    0.12    0.10
   2   0 -10    0.10    0.05
   2   0 -10    0.06    0.06
  -2   0  10    0.11    0.08
  -2   0  10    0.05    0.09
   2   0 -10    0.18    0.07
  -1   0  10    0.01    0.08
   1   0 -10    0.05    0.05
   1   0 -10   -0.01    0.04
  -1   0  10   -0.01    0.10
   1   0 -10   -0.02    0.06
   0   0 -10   23.60    0.45
   0   0  10   22.65    0.61
   0   0  10   22.42    0.60
   0   0 -10   22.76    0.49
   0   0 -10   23.27    0.51
  -1   0 -10   -0.02    0.03
  -1   0 -10   -0.01    0.05
  -1   0 -10    0.00    0.05
  -1   0 -10   -0.05    0.04
   1   0  10   -0.04    0.09
   2   0  10   18.39    0.57
  -2   0 -10   18.05    0.36
  -2   0 -10   19.22    0.36
  -2   0 -10   17.79    0.44
   3   0  10   -0.01    0.13
  -3   0 -10    0.08    0.03
  -3   0 -10   -0.06    0.08
  -3   0 -10   -0.06    0.03
   3   0  10   -0.02    0.13
   4   0  10    2.07    0.27
  -4   0 -10    2.08    0.17
   4   0  10    1.87    0.25
   5   0  10   -0.33    0.15
   5   0  10   -0.08    0.20
   6   0  10    1.48    0.28
   7   0  10   -0.08    0.19
   8   0  10   -0.07    0.21
  11  -1 -10    0.69    0.16
  11   1 -10    0.81    0.18
  10  -1 -10   -0.01    0.10
  10   1 -10   -0.04    0.10
  10   1 -10    0.12    0.16
   9  -1 -10    1.49    0.24
   9  -1 -10    1.78    0.19
   9   1 -10    1.33    0.17
   9   1 -10    1.71    0.23
   8  -1 -10    0.00    0.09
   8  -1 -10    0.05    0.11
   8   1 -10    0.04    0.12
   8   1 -10   -0.06    0.08
   8   1 -10   -0.01    0.11
   7  -1 -10   -0.03    0.08
   7  -1 -10    0.44    0.12
   7   1 -10    0.12    0.12
   7   1 -10    0.32    0.13
   7   1 -10    0.18    0.09
   6  -1 -10    2.06    0.17
   6  -1 -10    2.52    0.22
   6  -1 -10    2.10    0.19
   6   1 -10    2.46    0.20
   6   1 -10    2.61    0.22
   6   1 -10    2.38    0.18
   5  -1 -10   21.23    0.48
   5  -1 -10   20.48    0.54
   5  -1 -10   20.91    0.52
  -5  -1  10   20.08    0.62
   5   1 -10   20.45    0.49
  -5   1  10   20.78    0.63
   5   1 -10   19.90    0.53
   5   1 -10   20.30    0.55
  -4  -1  10    1.16    0.16
   4  -1 -10    1.21    0.14
  -4  -1  10    1.25    0.18
   4  -1 -10    1.14    0.12
   4  -1 -10    1.19    0.11
   4   1 -10    1.18    0.13
   4   1 -10    1.09    0.14
  -4   1  10    1.11    0.16
  -4   1  10    0.88    0.14
   4   1 -10    1.43    0.13
   3  -1 -10   13.03    0.31
  -3  -1  10   12.99    0.43
  -3  -1  10   13.47    0.46
   3  -1 -10   12.80    0.35
   3  -1 -10   12.91    0.37
   3   1 -10   12.78    0.37
   3   1 -10   12.67    0.36
   3   1 -10   13.26    0.34
  -3   1  10   12.99    0.45
  -3   1  10   13.04    0.42
  -3   1  10   12.24    0.38
   2  -1 -10   14.72    0.33
   2  -1 -10   14.96    0.39
  -2  -1  10   14.99    0.47
   2  -1 -10   15.17    0.37
  -2  -1  10   15.12    0.46
   2   1 -10   15.31    0.36
  -2   1  10   15.36    0.46
   2   1 -10   14.69    0.39
   2   1 -10   15.00    0.40
  -2   1  10   14.37    0.42
   1  -1 -10    7.98    0.24
  -1  -1  10    7.82    0.32
   1  -1 -10    7.70    0.25
   1  -1 -10    7.69    0.19
  -1  -1  10    8.02    0.33
   1   1 -10    8.21    0.28
   1   1 -10    7.68    0.25
   1   1 -10    7.75    0.23
  -1   1  10    8.01    0.33
  -1   1  10    7.82    0.30
   0  -1 -10   12.92    0.25
   0  -1 -10   13.16    0.33
   0  -1  10   12.87    0.44
   0   1  10   12.78    0.40
   0   1 -10   12.59    0.34
   0   1 -10   12.98    0.36
   0   1  10   12.81    0.42
  -1  -1 -10    2.63    0.14
  -1  -1 -10    2.42    0.12
   1  -1  10    2.29    0.23
  -1   1 -10    2.18    0.15
  -1   1 -10    2.14    0.16
   1   1  10    2.39    0.21
  -2  -1 -10    1.07    0.10
   2  -1  10    1.20    0.19
   2  -1  10    1.07    0.18
  -2  -1 -10    1.35    0.12
   2   1  10    1.31    0.18
  -2   1 -10    1.27    0.11
  -2   1 -10    1.10    0.13
  -2   1 -10    1.36    0.13
   3  -1  10    1.43    0.22
   3  -1  10    1.35    0.22
  -3  -1 -10    1.37    0.12
  -3   1 -10    1.60    0.11
   3   1  10    1.24    0.20
   3   1  10    1.31    0.20
  -3   1 -10    1.48    0.16
   4  -1  10    1.06    0.22
   4  -1  10    1.47    0.24
  -4   1 -10    1.28    0.16
  -4   1 -10    1.11    0.09
   4   1  10    1.44    0.22
   4   1  10    1.03    0.20
   5  -1  10    0.80    0.22
  -5   1 -10    0.65    0.07
   5   1  10    0.46    0.17
   5   1  10    0.62    0.20
   6  -1  10    1.25    0.28
   6   1  10    1.31    0.26
   7  -1  10    0.33    0.21
   7   1  10    0.63    0.24
   8  -1  10    0.00    0.22
   8   1  10    0.12    0.22
  11  -2 -10    0.11    0.11
  11   2 -10   -0.07    0.17
  10  -2 -10    0.06    0.12
  10   2 -10    0.06    0.11
  10   2 -10    0.06    0.15
   9  -2 -10   -0.02    0.10
   9   2 -10    0.11    0.10
   9   2 -10   -0.02    0.14
   8  -2 -10    3.82    0.24
   8   2 -10    3.86    0.29
   8   2 -10    3.41    0.27
   8   2 -10    3.53    0.23
   7  -2 -10    0.10    0.09
   7  -2 -10   -0.09    0.09
   7   2 -10    0.02    0.11
   7   2 -10    0.09    0.09
   7   2 -10   -0.08    0.11
   6  -2 -10    0.23    0.10
   6  -2 -10    0.18    0.08
   6   2 -10    0.11    0.09
   6   2 -10    0.26    0.13
   6   2 -10    0.23    0.12
   5  -2 -10    2.47    0.18
  -5  -2  10    2.29    0.24
   5  -2 -10    2.35    0.15
   5   2 -10    2.53    0.19
  -5   2  10    2.44    0.24
   5   2 -10    2.22    0.20
   5   2 -10    2.41    0.17
   4  -2 -10    0.16    0.08
   4  -2 -10    0.12    0.06
   4  -2 -10    0.06    0.06
  -4  -2  10    0.24    0.11
  -4  -2  10    0.15    0.10
   4   2 -10    0.04    0.07
  -4   2  10    0.28    0.11
   4   2 -10    0.07    0.09
   4   2 -10    0.02    0.07
  -4   2  10    0.23    0.11
  -3  -2  10    7.08    0.34
   3  -2 -10    6.68    0.23
   3  -2 -10    6.33    0.19
  -3  -2  10    6.59    0.31
   3  -2 -10    6.67    0.24
  -3   2  10    6.96    0.32
  -3   2  10    6.28    0.26
   3   2 -10    6.80    0.27
   3   2 -10    6.55    0.25
   3   2 -10    6.46    0.23
  -3   2  10    6.45    0.29
  -2  -2  10    3.66    0.24
   2  -2 -10    3.94    0.18
   2  -2 -10    3.85    0.12
   2   2 -10    4.05    0.22
  -2   2  10    3.64    0.23
  -2   2  10    3.86    0.20
   2   2 -10    3.60    0.19
   1  -2 -10   10.38    0.26
   1  -2 -10   10.02    0.27
  -1  -2  10   10.09    0.38
  -1   2  10   10.43    0.37
   1   2 -10   10.06    0.33
  -1   2  10   10.70    0.32
   1   2 -10    9.97    0.31
  -1   2  10   10.08    0.33
   0  -2  10    1.87    0.20
   0  -2 -10    2.04    0.11
   0  -2 -10    2.01    0.10
   0   2  10    2.17    0.17
   0   2  10    2.08    0.14
   0   2 -10    1.98    0.14
   0   2  10    1.96    0.18
   0   2 -10    1.85    0.17
   1  -2  10    1.83    0.21
  -1  -2 -10    2.04    0.11
  -1   2 -10    2.04    0.16
   1   2  10    1.70    0.18
   1   2  10    2.14    0.16
  -1   2 -10    1.93    0.18
   1   2  10    2.40    0.19
   2  -2  10    7.42    0.40
   2  -2  10    7.96    0.39
  -2   2 -10    7.73    0.29
  -2   2 -10    8.11    0.32
   2   2  10    8.07    0.36
  -3  -2 -10    0.90    0.07
   3  -2  10    1.18    0.21
   3  -2  10    1.07    0.20
  -3   2 -10    1.16    0.15
   3   2  10    0.85    0.17
  -3   2 -10    1.05    0.11
  -3   2 -10    1.01    0.15
   4  -2  10    5.24    0.53
   4  -2  10    4.69    0.37
   4   2  10    4.74    0.34
   4   2  10    4.09    0.32
  -4   2 -10    4.40    0.27
  -4   2 -10    4.06    0.18
   5  -2  10    9.95    0.51
  -5   2 -10    9.40    0.40
   5   2  10   10.43    0.49
   5   2  10    9.52    0.49
   6  -2  10    0.15    0.19
   6   2  10   -0.27    0.15
   7  -2  10    0.08    0.20
   7   2  10    0.08    0.19
   8  -2  10    0.49    0.26
   8   2  10    0.41    0.24
  11  -3 -10    0.31    0.15
  11   3 -10    0.60    0.21
  10  -3 -10    0.51    0.14
  10   3 -10    0.63    0.19
   9  -3 -10    0.28    0.12
   9   3 -10    0.44    0.17
   9   3 -10    0.24    0.16
   9   3 -10    0.37    0.13
   8  -3 -10    0.60    0.13
   8   3 -10    0.64    0.17
   8   3 -10    0.95    0.15
   8   3 -10    1.20    0.20
   7  -3 -10    4.93    0.25
   7   3 -10    4.87    0.31
   7   3 -10    5.30    0.31
   7   3 -10    4.94    0.25
   6  -3 -10    2.58    0.18
   6  -3 -10    2.80    0.20
   6   3 -10    2.58    0.19
  -6   3  10    2.15    0.26
   6   3 -10    2.47    0.24
   6   3 -10    2.57    0.23
   5  -3 -10   13.39    0.36
  -5  -3  10   14.04    0.54
   5  -3 -10   14.12    0.40
  -5   3  10   14.46    0.52
   5   3 -10   14.06    0.43
   5   3 -10   14.13    0.45
   5   3 -10   13.93    0.39
   4  -3 -10    1.24    0.12
   4  -3 -10    1.10    0.10
  -4  -3  10    1.19    0.16
  -4  -3  10    0.92    0.14
  -4   3  10    0.79    0.14
   4   3 -10    1.34    0.16
  -4   3  10    0.86    0.14
   4   3 -10    1.12    0.14
  -4   3  10    1.27    0.15
   4   3 -10    0.95    0.11
   3  -3 -10    4.07    0.13
  -3  -3  10    4.03    0.25
  -3  -3  10    3.74    0.26
  -3   3  10    3.78    0.25
   3   3 -10    4.10    0.21
  -3   3  10    3.72    0.23
   3   3 -10    4.22    0.23
  -3   3  10    3.77    0.20
   2  -3 -10    6.55    0.19
  -2  -3  10    6.93    0.32
  -2   3  10    6.84    0.24
   2   3 -10    6.74    0.26
   2   3 -10    6.96    0.28
  -2   3  10    6.52    0.25
  -2   3  10    6.62    0.29
  -1  -3  10   29.28    0.72
  -1   3  10   28.71    0.67
   1   3 -10   28.64    0.66
  -1   3  10   28.66    0.60
  -1   3  10   27.60    0.62
   1   3 -10   27.42    0.63
   0  -3  10    0.25    0.12
   0   3  10    0.30    0.11
   0   3 -10    0.11    0.09
   0   3  10    0.06    0.06
   0   3  10    0.16    0.07
   0   3 -10    0.13    0.08
   1  -3  10    5.10    0.31
   1   3  10    5.20    0.23
   1   3  10    5.17    0.27
   1   3  10    4.73    0.23
  -1   3 -10    5.46    0.25
  -1   3 -10    5.16    0.27
   2  -3  10    0.23    0.15
   2  -3  10   -0.01    0.13
   2   3  10    0.17    0.11
  -2   3 -10    0.09    0.10
  -2   3 -10    0.01    0.09
   3  -3  10   -0.15    0.13
   3  -3  10   -0.01    0.14
  -3   3 -10   -0.08    0.11
   3   3  10   -0.10    0.11
  -3   3 -10    0.07    0.08
  -3   3 -10   -0.09    0.09
   4  -3  10    0.22    0.19
   4   3  10   -0.15    0.13
  -4   3 -10    0.18    0.13
   4   3  10    0.00    0.13
   5  -3  10   -0.03    0.18
   5   3  10    0.06    0.14
   5   3  10    0.08    0.14
  -5   3 -10    0.14    0.14
   6  -3  10    1.30    0.27
   6   3  10    1.10    0.21
   6   3  10    1.30    0.24
   7  -3  10    0.22    0.23
   7   3  10    0.21    0.19
   8  -3  10    1.18    0.32
   8   3  10    1.33    0.29
  11   4 -10   -0.22    0.16
  10   4 -10    0.63    0.20
   9  -4 -10    2.36    0.23
   9   4 -10    2.43    0.28
   9   4 -10    2.78    0.28
   8  -4 -10    0.76    0.14
   8   4 -10    0.52    0.17
   8   4 -10    0.70    0.13
   8   4 -10    0.56    0.18
   7  -4 -10    8.54    0.32
   7   4 -10    8.49    0.38
   7   4 -10    8.45    0.39
   7   4 -10    8.62    0.33
   6  -4 -10    1.70    0.15
   6   4 -10    2.01    0.18
   6   4 -10    1.73    0.20
  -6   4  10    1.75    0.25
   6   4 -10    1.96    0.21
   5  -4 -10   12.17    0.33
   5   4 -10   12.47    0.37
   5   4 -10   12.31    0.42
   5   4 -10   11.89    0.40
  -5   4  10   12.65    0.49
  -4  -4  10    8.09    0.38
   4   4 -10    8.31    0.32
  -4   4  10    8.31    0.37
   4   4 -10    8.41    0.33
  -4   4  10    8.05    0.30
  -3  -4  10    0.23    0.10
  -3  -4  10    0.43    0.13
   3  -4 -10    0.60    0.08
   3   4 -10    0.47    0.13
   3   4 -10    0.31    0.10
  -3   4  10    0.33    0.09
  -3   4  10    0.54    0.10
  -3   4  10    0.29    0.11
  -2  -4  10    1.43    0.18
  -2   4  10    1.42    0.13
   2   4 -10    1.33    0.14
  -2   4  10    1.36    0.16
   2   4 -10    1.34    0.16
  -2   4  10    1.54    0.12
  -1  -4  10    0.41    0.13
  -1   4  10    0.45    0.08
   1   4 -10    0.40    0.11
  -1   4  10    0.34    0.11
   1   4 -10    0.26    0.11
  -1   4  10    0.35    0.07
   0  -4  10   13.63    0.50
   0  -4  10   13.41    0.46
   0   4 -10   13.52    0.42
   0   4  10   14.25    0.38
   0   4  10   13.68    0.36
   0   4 -10   14.77    0.46
   0   4  10   14.30    0.43
   1  -4  10    6.67    0.38
   1  -4  10    6.03    0.34
   1   4  10    6.44    0.29
   1   4  10    6.25    0.25
   1   4  10    6.53    0.26
  -1   4 -10    6.42    0.30
  -1   4 -10    6.65    0.32
   2  -4  10   41.35    1.04
   2  -4  10   43.12    1.03
  -2   4 -10   42.06    0.97
  -2   4 -10   40.92    0.92
   2   4  10   41.90    0.92
   3  -4  10    1.40    0.22
  -3   4 -10    1.22    0.18
  -3   4 -10    1.09    0.19
   3   4  10    1.40    0.19
   4  -4  10    2.51    0.29
   4   4  10    2.77    0.26
  -4   4 -10    2.77    0.27
   4   4  10    2.79    0.28
   5  -4  10    1.34    0.25
   5   4  10    2.11    0.25
  -5   4 -10    1.84    0.25
   5   4  10    1.22    0.21
   6  -4  10    0.60    0.23
   6   4  10    0.22    0.17
   6   4  10    0.59    0.19
   7  -4  10    2.16    0.35
   7   4  10    1.82    0.29
   8  -4  10   -0.16    0.23
   8   4  10    0.38    0.23
  10   5 -10    0.11    0.19
   9   5 -10    2.38    0.27
   8   5 -10    0.16    0.15
   8   5 -10    0.11    0.14
   8   5 -10    0.05    0.12
   7   5 -10    0.45    0.15
   7   5 -10    0.31    0.14
   7   5 -10    0.43    0.11
   6   5 -10    6.65    0.32
  -6   5  10    6.21    0.41
   6   5 -10    6.04    0.33
   6   5 -10    6.24    0.27
   5   5 -10    8.86    0.37
   5   5 -10    9.28    0.36
  -5   5  10    9.70    0.44
  -4  -5  10    0.09    0.10
   4   5 -10    0.29    0.13
  -4   5  10    0.18    0.09
  -4   5  10    0.21    0.08
   4   5 -10    0.16    0.11
  -3  -5  10    0.19    0.11
  -3  -5  10    0.15    0.11
   3   5 -10    0.27    0.11
  -3   5  10    0.46    0.12
  -3   5  10    0.27    0.09
   3   5 -10    0.45    0.12
  -3   5  10    0.33    0.08
  -2  -5  10    8.40    0.38
  -2  -5  10    8.63    0.36
   2   5 -10    8.72    0.33
  -2   5  10    8.93    0.33
  -2   5  10    8.45    0.28
   2   5 -10    9.17    0.36
  -1  -5  10    1.64    0.22
  -1  -5  10    1.72    0.20
   1   5 -10    1.52    0.18
  -1   5  10    1.32    0.11
  -1   5  10    1.37    0.15
   1   5 -10    1.46    0.17
  -1   5  10    1.59    0.13
   0  -5  10    1.74    0.20
   0  -5  10    1.63    0.21
   0   5  10    2.20    0.19
   0   5 -10    2.02    0.20
   0   5  10    2.16    0.13
   0   5 -10    2.43    0.23
   0   5  10    2.14    0.14
   1  -5  10   27.69    0.79
   1  -5  10   27.84    0.76
  -1   5 -10   27.91    0.73
   1   5  10   26.87    0.73
  -1   5 -10   27.70    0.70
   1   5  10   27.87    0.66
   1   5  10   27.68    0.61
   2  -5  10   32.33    0.87
   2  -5  10   30.36    1.18
   2   5  10   31.56    0.75
   2   5  10   32.69    0.82
  -2   5 -10   30.97    0.79
  -2   5 -10   31.61    0.83
   3  -5  10   24.18    0.75
  -3   5 -10   23.02    0.71
   3   5  10   23.45    0.63
  -3   5 -10   23.31    0.67
   4  -5  10   -0.08    0.17
  -4   5 -10    0.14    0.16
   4   5  10    0.18    0.12
  -4   5 -10   -0.04    0.12
   4   5  10    0.31    0.14
   5  -5  10    1.75    0.28
   5   5  10    1.17    0.21
   5   5  10    1.65    0.22
   6  -5  10    0.91    0.25
   6   5  10    0.54    0.18
   6   5  10    0.46    0.18
   7  -5  10    2.42    0.37
   7   5  10    2.56    0.31
   8  -5  10    0.54    0.28
   8   5  10    0.56    0.25
  10   6 -10    1.82    0.28
   9   6 -10    4.07    0.35
   8   6 -10    0.04    0.15
   8   6 -10    0.16    0.15
   7   6 -10    1.03    0.17
   7   6 -10    0.88    0.19
   7   6 -10    0.92    0.18
   6   6 -10   11.72    0.43
   6   6 -10   11.48    0.38
   6   6 -10   12.07    0.45
  -6   6  10   11.03    0.58
  -5   6  10    0.56    0.13
   5   6 -10    0.26    0.13
   5   6 -10    0.24    0.13
   4   6 -10    1.37    0.18
  -4   6  10    1.16    0.15
  -4   6  10    1.59    0.15
   4   6 -10    1.41    0.18
  -3  -6  10    1.13    0.16
  -3  -6  10    1.59    0.18
   3   6 -10    1.26    0.17
  -3   6  10    1.35    0.16
   3   6 -10    1.24    0.17
  -3   6  10    1.76    0.15
  -3   6  10    1.55    0.18
  -2  -6  10    0.94    0.16
  -2  -6  10    1.03    0.19
  -2  -6  10    0.91    0.16
  -2   6  10    0.92    0.11
  -2   6  10    0.67    0.13
   2   6 -10    0.76    0.15
   2   6 -10    0.61    0.14
  -1  -6  10   10.89    0.47
  -1  -6  10   11.96    0.43
  -1   6  10   10.93    0.31
   1   6 -10   11.62    0.43
   1   6 -10   11.38    0.41
  -1   6  10   11.50    0.37
   0  -6  10   14.14    0.54
   0  -6  10   12.99    0.47
   0   6  10   13.04    0.37
   0   6  10   13.71    0.40
   0   6 -10   13.49    0.46
   0   6 -10   13.82    0.49
   0   6  10   12.39    0.34
   1  -6  10   -0.12    0.16
   1  -6  10   -0.19    0.13
  -1   6 -10    0.10    0.13
   1   6  10   -0.06    0.10
  -1   6 -10    0.08    0.14
   1   6  10   -0.11    0.07
   2  -6  10    0.00    0.15
   2   6  10   -0.01    0.10
  -2   6 -10    0.05    0.15
  -2   6 -10    0.23    0.13
   3  -6  10    0.15    0.16
  -3   6 -10    0.47    0.16
   3   6  10    0.24    0.12
  -3   6 -10    0.37    0.19
   4  -6  10    0.10    0.19
  -4   6 -10    0.23    0.16
   4   6  10    0.26    0.14
   5  -6  10    1.28    0.27
   5   6  10    1.67    0.21
   5   6  10    1.13    0.20
   6  -6  10    1.79    0.31
   6   6  10    1.85    0.25
   6   6  10    1.47    0.23
   7  -6  10    0.30    0.25
   7   6  10    0.32    0.20
   8  -6  10    2.25    0.40
   8   6  10    1.97    0.32
  10   7 -10    2.83    0.32
   9   7 -10    1.35    0.23
   8   7 -10    0.12    0.19
   8   7 -10    0.10    0.16
   7   7 -10    1.07    0.19
   7   7 -10    1.71    0.22
   6   7 -10    6.15    0.33
   6   7 -10    6.31    0.35
   5   7 -10    4.51    0.31
  -5   7  10    4.94    0.32
   5   7 -10    5.04    0.30
  -4   7  10    7.66    0.36
  -4   7  10    7.39    0.30
   4   7 -10    7.63    0.35
   4   7 -10    7.80    0.36
  -3  -7  10    9.15    0.37
   3   7 -10    9.19    0.39
  -3   7  10    8.75    0.36
  -3   7  10    9.26    0.32
  -3   7  10   10.05    0.37
   3   7 -10    9.09    0.38
  -2  -7  10   35.45    0.84
   2   7 -10   35.15    0.83
  -2   7  10   35.00    0.74
   2   7 -10   34.71    0.85
  -2   7  10   35.64    0.78
  -1  -7  10    1.76    0.20
   1   7 -10    1.60    0.20
  -1   7  10    1.76    0.17
   1   7 -10    1.77    0.22
  -1   7  10    1.48    0.14
   0  -7  10    0.66    0.16
   0  -7  10    1.16    0.27
   0   7 -10    0.82    0.18
   0   7  10    0.73    0.12
   0   7 -10    0.80    0.17
   1  -7  10   24.14    0.71
  -1   7 -10   23.86    0.69
  -1   7 -10   24.43    0.72
   1   7  10   23.88    0.57
   2  -7  10   12.91    0.51
  -2   7 -10   11.98    0.49
  -2   7 -10   12.46    0.53
   2   7  10   12.70    0.40
   3  -7  10    4.30    0.37
  -3   7 -10    4.28    0.34
   3   7  10    4.42    0.26
   4  -7  10   13.61    0.60
  -4   7 -10   13.52    0.56
   4   7  10   13.94    0.47
   5  -7  10    5.20    0.43
   5   7  10    5.23    0.33
   5   7  10    5.31    0.33
   6  -7  10    3.34    0.39
   6   7  10    3.88    0.33
   6   7  10    3.45    0.33
   7  -7  10    0.07    0.32
   7   7  10    0.11    0.17
   7   7  10   -0.07    0.16
   9   8 -10    2.85    0.31
   8   8 -10   -0.13    0.15
   7   8 -10    0.12    0.15
   7   8 -10    0.17    0.15
   6   8 -10    0.18    0.15
   6   8 -10    0.12    0.14
   5   8 -10    2.02    0.21
   5   8 -10    1.93    0.22
  -5   8  10    2.05    0.24
  -4   8  10    2.42    0.24
   4   8 -10    2.72    0.26
   4   8 -10    2.53    0.24
  -3   8  10    4.37    0.26
  -3   8  10    4.91    0.27
   3   8 -10    4.07    0.30
   3   8 -10    4.38    0.30
  -2  -8  10   28.13    0.72
  -2   8  10   28.33    0.66
   2   8 -10   28.30    0.74
  -2   8  10   27.08    0.68
   2   8 -10   27.57    0.75
  -1  -8  10   15.74    0.51
   1   8 -10   15.22    0.54
  -1   8  10   15.63    0.43
   1   8 -10   15.87    0.54
   0  -8  10    0.18    0.13
   0   8 -10    0.32    0.15
   0   8  10    0.17    0.10
   0   8 -10    0.27    0.17
   1  -8  10    1.98    0.24
  -1   8 -10    1.31    0.22
  -1   8 -10    1.96    0.25
   1   8  10    1.61    0.15
   2  -8  10    6.16    0.38
  -2   8 -10    7.14    0.43
   2   8  10    6.06    0.26
  -2   8 -10    6.31    0.39
   3  -8  10    5.11    0.38
  -3   8 -10    4.57    0.37
   3   8  10    4.82    0.26
   4  -8  10    4.62    0.40
   4   8  10    4.74    0.29
  -4   8 -10    5.55    0.40
   5  -8  10    0.28    0.26
   5   8  10    0.15    0.12
   5   8  10   -0.02    0.13
   6   8  10    0.06    0.15
   6   8  10    0.51    0.17
   7   8  10    0.71    0.22
   7   8  10    1.10    0.24
   9   9 -10    2.49    0.30
   8   9 -10    0.35    0.18
   7   9 -10    1.37    0.22
   6   9 -10   -0.06    0.14
   6   9 -10   -0.11    0.13
  -5   9  10    0.56    0.15
   5   9 -10    0.45    0.16
   5   9 -10    0.31    0.15
   4   9 -10    0.69    0.18
   4   9 -10    0.59    0.17
  -4   9  10    0.56    0.14
   3   9 -10    1.60    0.22
   3   9 -10    1.64    0.22
  -3   9  10    1.49    0.17
   2   9 -10    1.23    0.20
   2   9 -10    1.10    0.20
  -2   9  10    1.09    0.15
  -2   9  10    1.28    0.16
  -1   9  10    0.16    0.10
   1   9 -10    0.14    0.15
   1   9 -10    0.17    0.16
   0   9 -10    0.50    0.17
   0   9  10    0.62    0.11
   0   9 -10    0.63    0.18
  -1   9 -10    0.43    0.18
  -1   9 -10    0.20    0.17
   1   9  10    0.38    0.10
  -2   9 -10   -0.04    0.16
   2   9  10   -0.01    0.08
   3   9  10    5.23    0.26
  -3   9 -10    5.01    0.39
  -4   9 -10    1.05    0.24
   4   9  10    0.89    0.16
   5   9  10    5.06    0.32
   5   9  10    4.94    0.31
   6   9  10    0.58    0.18
   6   9  10    0.39    0.17
   9  10 -10   -0.12    0.18
   8  10 -10   -0.11    0.17
   7  10 -10    0.30    0.17
   6  10 -10    0.88    0.20
   6  10 -10    0.55    0.18
   5  10 -10    1.31    0.20
   5  10 -10    1.40    0.22
  -5  10  10    1.24    0.20
   4  10 -10    0.09    0.15
   4  10 -10   -0.09    0.14
  -4  10  10    0.01    0.08
   3  10 -10    0.34    0.17
   3  10 -10    0.27    0.16
  -3  10  10    0.11    0.09
  -2  10  10   10.89    0.39
  -2  10  10   11.19    0.38
   2  10 -10   10.68    0.48
   2  10 -10   10.93    0.47
   1  10 -10    4.09    0.33
   1  10 -10    3.93    0.32
  -1  10  10    4.17    0.22
   0  10 -10    0.33    0.18
   0  10  10    0.27    0.09
   0  10 -10    0.11    0.16
  -1  10 -10    1.17    0.23
  -1  10 -10    1.54    0.25
   1  10  10    1.59    0.14
   2  10  10    0.21    0.09
  -2  10 -10    0.40    0.19
  -3  10 -10    3.22    0.35
   3  10  10    2.70    0.20
  -4  10 -10    0.42    0.22
   4  10  10    0.38    0.13
   5  10  10    3.07    0.26
   5  10  10    2.73    0.24
   6  10  10    0.09    0.13
   6  10  10    0.24    0.15
   8  11 -10    0.16    0.19
   7  11 -10    1.12    0.23
   6  11 -10    0.59    0.18
  -5  11  10    0.04    0.11
   5  11 -10    0.04    0.15
   5  11 -10    0.20    0.16
   4  11 -10    1.62    0.22
   4  11 -10    1.88    0.25
  -4  11  10    1.73    0.22
   3  11 -10    0.10    0.16
   3  11 -10    0.04    0.14
  -3  11  10   -0.04    0.08
   2  11 -10    2.85    0.30
  -2  11  10    3.12    0.22
   2  11 -10    2.22    0.27
  -1  11  10    1.83    0.17
   1  11 -10    1.47    0.24
   1  11 -10    2.06    0.27
   0  11  10    1.18    0.13
   0  11 -10    0.93    0.23
   0  11 -10    1.57    0.25
  -1  11 -10    0.17    0.18
   1  11  10    0.23    0.10
  -1  11 -10    0.23    0.20
   2  11  10    0.28    0.09
  -2  11 -10    0.53    0.22
  -3  11 -10    0.33    0.21
   3  11  10    0.09    0.09
  -4  11 -10    5.33    0.45
   4  11  10    3.30    0.23
   5  11  10   -0.01    0.10
  -5  11 -10    0.47    0.30
   5  11  10    0.06    0.12
   7  12 -10    0.31    0.20
   6  12 -10    1.01    0.22
   5  12 -10    0.34    0.18
  -5  12  10   -0.06    0.11
   4  12 -10    0.45    0.18
  -4  12  10    0.19    0.12
  -3  12  10    2.49    0.23
   3  12 -10    2.52    0.28
   3  12 -10    2.98    0.31
   2  12 -10    1.13    0.23
  -2  12  10    1.29    0.16
   2  12 -10    1.67    0.25
  -1  12  10    0.36    0.12
   1  12 -10    0.56    0.21
   1  12 -10    0.87    0.22
  -1  12  10    0.54    0.10
   0  12  10    5.94    0.24
   0  12 -10    5.35    0.41
   0  12 -10    5.16    0.43
  -1  12 -10    0.03    0.19
  -1  12 -10   -0.23    0.19
   1  12  10   -0.11    0.08
  -2  12 -10   -0.01    0.20
   2  12  10    0.31    0.09
  -3  12 -10    0.91    0.25
   3  12  10    0.82    0.12
  -4  12 -10    0.26    0.23
   4  12  10    0.03    0.11
  -5  12 -10    0.50    0.30
   5  12  10    0.46    0.14
   5  12  10    0.74    0.12
   6  13 -10    0.18    0.19
   5  13 -10    1.38    0.25
   4  13 -10    2.36    0.28
  -4  13  10    1.87    0.24
   3  13 -10   -0.08    0.18
  -3  13  10   -0.06    0.08
   2  13 -10    0.31    0.20
  -2  13  10    0.23    0.09
   1  13 -10    0.15    0.19
  -1  13  10    0.24    0.09
   0  13 -10    0.13    0.21
   0  13  10    0.26    0.09
  -1  13 -10   -0.07    0.19
   1  13  10   -0.02    0.08
  -2  13 -10    1.65    0.31
   2  13  10    1.31    0.12
   3  13  10    1.80    0.16
  -3  13 -10    1.79    0.32
   4  13  10   -0.01    0.10
  -4  13 -10    0.09    0.24
   5  14 -10    0.16    0.19
  -4  14  10    0.03    0.11
   4  14 -10    0.32    0.21
   3  14 -10    3.21    0.34
  -3  14  10    2.55    0.25
  -2  14  10    1.10    0.17
   2  14 -10    0.94    0.24
   1  14 -10    0.51    0.22
  -1  14  10    0.19    0.08
   0  14 -10    0.33    0.22
   0  14  10    0.05    0.07
   0  14  10    0.11    0.09
  -1  14 -10    1.47    0.31
   1  14  10    1.47    0.13
  -2  14 -10    0.81    0.26
   2  14  10    0.50    0.09
   3  14  10    1.88    0.15
  -3  14 -10    1.61    0.33
  -4  15  10    0.06    0.12
   4  15 -10   -0.10    0.18
  -3  15  10    0.15    0.11
   3  15 -10    0.26    0.21
   2  15 -10   -0.07    0.20
  -2  15  10    0.03    0.09
   1  15 -10    1.90    0.32
  -1  15  10    1.28    0.15
   0  15  10    1.56    0.15
   0  15 -10    1.99    0.34
  -1  15 -10    0.13    0.23
   1  15  10    0.37    0.09
  11   0 -11    0.24    0.12
  10   0 -11   -0.02    0.11
   9   0 -11   -0.05    0.09
   8   0 -11   -0.08    0.08
   8   0 -11   -0.11    0.11
   7   0 -11   -0.13    0.09
   7   0 -11   -0.23    0.09
   7   0 -11    0.02    0.09
   6   0 -11   -0.08    0.08
   6   0 -11   -0.13    0.08
   6   0 -11   -0.08    0.11
   5   0 -11   49.08    0.93
   5   0 -11   47.55    1.00
  -5   0  11   47.05    1.15
   5   0 -11   48.67    0.99
  -4   0  11   -0.26    0.10
   4   0 -11   -0.06    0.06
  -4   0  11    0.01    0.10
   4   0 -11   -0.09    0.07
   4   0 -11   -0.02    0.09
  -3   0  11   11.30    0.44
   3   0 -11   10.93    0.33
  -3   0  11   11.60    0.42
   3   0 -11   10.79    0.35
   3   0 -11   11.04    0.30
  -2   0  11   -0.03    0.10
   2   0 -11    0.01    0.06
   2   0 -11    0.03    0.07
   2   0 -11    0.04    0.05
   1   0 -11    5.43    0.18
  -1   0  11    5.34    0.29
   1   0 -11    5.13    0.22
   1   0 -11    5.27    0.20
  -1   0  11    5.09    0.26
   0   0 -11   -0.02    0.05
   0   0 -11    0.04    0.06
   0   0 -11    0.01    0.04
   0   0  11    0.07    0.11
  -1   0 -11    7.60    0.20
  -1   0 -11    7.44    0.26
  -1   0 -11    7.49    0.21
   1   0  11    7.71    0.37
   2   0  11   -0.08    0.13
  -2   0 -11   -0.01    0.07
  -2   0 -11   -0.02    0.03
  -2   0 -11   -0.03    0.03
   3   0  11    0.73    0.18
  -3   0 -11    0.72    0.11
   3   0  11    0.49    0.17
   4   0  11   -0.13    0.15
   4   0  11    0.14    0.17
   5   0  11    0.48    0.21
   6   0  11   -0.10    0.18
   7   0  11    0.26    0.24
   8   0  11   -0.12    0.22
  11  -1 -11   -0.12    0.11
  11   1 -11    0.22    0.13
  10  -1 -11    0.13    0.12
  10   1 -11   -0.04    0.10
   9  -1 -11    1.14    0.16
   9   1 -11    1.16    0.16
   9   1 -11    1.09    0.19
   8  -1 -11    0.50    0.12
   8   1 -11    0.24    0.15
   8   1 -11    0.68    0.13
   8   1 -11    0.35    0.13
   7  -1 -11    0.87    0.15
   7  -1 -11    0.64    0.12
   7   1 -11    0.93    0.16
   7   1 -11    0.60    0.12
   7   1 -11    1.03    0.17
   6  -1 -11    0.82    0.16
   6  -1 -11    0.75    0.12
   6  -1 -11    0.81    0.14
   6   1 -11    0.66    0.15
   6   1 -11    0.78    0.14
   6   1 -11    0.76    0.12
   5  -1 -11    0.06    0.09
   5  -1 -11   -0.01    0.10
   5  -1 -11    0.09    0.08
  -5   1  11    0.09    0.11
   5   1 -11    0.16    0.11
   5   1 -11    0.19    0.11
   5   1 -11    0.09    0.08
  -4  -1  11    0.51    0.15
   4  -1 -11    0.37    0.10
   4  -1 -11    0.36    0.09
   4  -1 -11    0.49    0.08
  -4  -1  11    0.15    0.13
   4   1 -11    0.33    0.11
   4   1 -11    0.29    0.08
  -4   1  11    0.18    0.09
  -4   1  11    0.11    0.12
   4   1 -11    0.37    0.12
   3  -1 -11    3.56    0.20
   3  -1 -11    3.53    0.18
  -3  -1  11    4.03    0.27
   3  -1 -11    3.48    0.15
  -3  -1  11    3.64    0.27
   3   1 -11    3.35    0.20
  -3   1  11    3.68    0.27
  -3   1  11    3.49    0.25
   3   1 -11    3.45    0.18
   3   1 -11    3.82    0.21
   2  -1 -11    0.13    0.07
   2  -1 -11    0.17    0.06
   2  -1 -11    0.14    0.05
[truncated: 493,184 more chars]
