# Supplementary material for: Crystal structures of methyl (E)-3-(2-chloro­phen­yl)-2-({2-[(E)-2-nitro­vin­yl]phen­oxy}meth­yl)acrylate and methyl (E)-2-({4-chloro-2-[(E)-2-nitro­vin­yl]phen­oxy}meth­yl)-3-(2-chloro­phen­yl)acrylate
Source: Acta Crystallogr E Crystallogr Commun. 2016 Jan 30;72(Pt 2):261–5. doi: 10.1107/S2056989016001493 (PMC4770962; doi:10.1107/S2056989016001493)
Supplement: Supplementary file 2 [file e-72-00261-Isup2.hkl]

data_I                                                                          
_shelx_title ' I         P21/N        R   0.03'                                 
_shelx_refln_list_code          4                                               
_shelx_F_calc_maximum      162.51                                               
_exptl_crystal_F_000       776.00                                               
_reflns_d_resolution_high  0.7493                                               
                                                                                
loop_                                                                           
 _space_group_symop_operation_xyz                                               
 'x, y, z'                                                                      
 '-x+1/2, y+1/2, -z+1/2'                                                        
 '-x, -y, -z'                                                                   
 'x-1/2, -y-1/2, z-1/2'                                                         
                                                                                
_cell_length_a     9.0152                                                       
_cell_length_b    13.6579                                                       
_cell_length_c    14.6366                                                       
_cell_angle_alpha  90.000                                                       
_cell_angle_beta  102.176                                                       
_cell_angle_gamma  90.000                                                       
                                                                                
_shelx_F_squared_multiplier     1.000                                           
                                                                                
loop_                                                                           
 _refln_index_h                                                                 
 _refln_index_k                                                                 
 _refln_index_l                                                                 
 _refln_F_squared_calc                                                          
 _refln_F_squared_meas                                                          
 _refln_F_squared_sigma                                                         
 _refln_observed_status                                                         
   2   0   0       1842.79       1794.85        13.48 o                         
   4   0   0        957.47       1012.08         8.80 o                         
   6   0   0        577.51        642.67         6.77 o                         
   8   0   0        266.97        258.63         6.60 o                         
  10   0   0          2.75          5.03         5.03 o                         
   1   1   0        302.72        240.95         3.25 o                         
   2   1   0       1125.76       1205.26         6.62 o                         
   3   1   0        122.71        104.26         1.21 o                         
   4   1   0        887.78        981.85         5.91 o                         
   5   1   0        242.85        232.94         2.30 o                         
   6   1   0        749.95        712.21         6.42 o                         
   7   1   0       1377.54       1285.56        24.35 o                         
   8   1   0         87.77         98.94         3.23 o                         
   9   1   0          0.11         -1.20         2.15 o                         
  10   1   0         13.05         14.18         3.83 o                         
  11   1   0          0.00         -2.85         3.46 o                         
   0   2   0        803.30        771.42        12.44 o                         
   1   2   0       2008.26       2037.45        16.71 o                         
   2   2   0      14582.16      14665.86        70.13 o                         
   3   2   0       1793.81       1772.46         9.59 o                         
   4   2   0        722.95        757.51         4.63 o                         
   5   2   0         17.06         12.88         0.71 o                         
   6   2   0        217.75        218.81         2.60 o                         
   7   2   0          0.03         -0.46         1.09 o                         
   8   2   0         87.62         93.39         3.75 o                         
   9   2   0         12.18          9.92         3.17 o                         
  10   2   0          9.87          8.53         3.54 o                         
  11   2   0          0.15          3.32         5.16 o                         
   1   3   0      19387.54      19212.03       152.96 o                         
   2   3   0       6287.71       6481.86        38.87 o                         
   3   3   0       1606.67       1636.73         9.42 o                         
   4   3   0        220.41        234.44         2.22 o                         
   5   3   0          0.01          1.24         0.49 o                         
   6   3   0         56.19         61.34         1.51 o                         
   7   3   0         13.08         13.37         1.17 o                         
   8   3   0          1.88          6.99         2.23 o                         
   9   3   0          6.05          1.73         2.79 o                         
  10   3   0          0.92          2.61         5.96 o                         
  11   3   0          0.19          2.12         3.74 o                         
   0   4   0         51.76         66.77         3.57 o                         
   1   4   0         13.62          8.72         0.73 o                         
   2   4   0         81.27         97.15         1.70 o                         
   3   4   0        104.92        119.45         1.63 o                         
   4   4   0        361.34        353.62         3.52 o                         
   5   4   0        323.35        298.69         2.80 o                         
   6   4   0         19.51         19.32         0.98 o                         
   7   4   0         67.35         71.17         1.97 o                         
   8   4   0         80.21         69.39         5.48 o                         
   9   4   0          3.50          0.29         2.60 o                         
  10   4   0         17.18         17.44         3.88 o                         
  11   4   0          0.65          1.47         3.92 o                         
   1   5   0       6972.50       6917.48        54.86 o                         
   2   5   0        251.58        223.44         2.68 o                         
   3   5   0          6.76          9.88         0.72 o                         
   4   5   0       2568.75       2678.69        17.54 o                         
   5   5   0         18.00         16.15         0.86 o                         
   6   5   0        159.24        161.54         2.49 o                         
   7   5   0          1.64          1.17         0.87 o                         
   8   5   0         50.39         48.75         3.33 o                         
   9   5   0          2.36         -2.12         2.60 o                         
  10   5   0          0.03          6.09         3.31 o                         
  11   5   0          0.02         -2.91         4.77 o                         
   0   6   0        465.27        439.84        12.84 o                         
   1   6   0        124.85        123.63         2.62 o                         
   2   6   0       2013.00       2068.74        18.01 o                         
   3   6   0        435.51        445.60         4.17 o                         
   4   6   0        351.79        364.58         4.11 o                         
   5   6   0         91.08         87.89         2.08 o                         
   6   6   0        300.05        270.50         3.49 o                         
   7   6   0         74.96         72.13         3.00 o                         
   8   6   0          3.69          5.66         2.16 o                         
   9   6   0         22.57         13.64         3.31 o                         
  10   6   0          2.43          9.00         4.50 o                         
  11   6   0          3.33          1.06         5.29 o                         
   1   7   0        609.79        592.32         5.07 o                         
   2   7   0        592.43        640.14         8.19 o                         
   3   7   0        102.73        103.20         1.79 o                         
   4   7   0         69.31         56.70         1.63 o                         
   5   7   0         57.57         62.79         2.01 o                         
   6   7   0         65.29         63.98         2.39 o                         
   7   7   0        432.29        413.14         6.45 o                         
   8   7   0         22.02         16.26         2.62 o                         
   9   7   0          1.39         -3.18         3.18 o                         
  10   7   0          9.58         21.44         5.29 o                         
   0   8   0          5.15          1.71         1.59 o                         
   1   8   0          0.46          0.53         0.45 o                         
   2   8   0        862.31        862.49         9.03 o                         
   3   8   0        296.09        277.04         3.59 o                         
   4   8   0         49.19         45.34         1.75 o                         
   5   8   0        227.59        229.98         3.58 o                         
   6   8   0         12.51         11.38         1.87 o                         
   7   8   0        166.63        161.48         4.43 o                         
   8   8   0         72.30         58.38         3.96 o                         
   9   8   0         19.36         12.71         4.24 o                         
  10   8   0          0.00         -2.12         4.24 o                         
   1   9   0        818.91        826.30         8.35 o                         
   2   9   0         99.16         96.43         1.92 o                         
   3   9   0         69.56         67.78         1.65 o                         
   4   9   0          1.65          0.52         0.87 o                         
   5   9   0         87.00         91.15         2.62 o                         
   6   9   0        145.82        144.00         3.78 o                         
   7   9   0         30.57         33.62         2.43 o                         
   8   9   0          4.53          3.71         2.75 o                         
   9   9   0         41.65         53.21         6.09 o                         
  10   9   0          3.23          6.35         4.50 o                         
   0  10   0        324.77        320.93         6.46 o                         
   1  10   0          1.90          1.21         1.11 o                         
   2  10   0        124.43        132.66         2.17 o                         
   3  10   0         66.57         66.93         2.08 o                         
   4  10   0          0.06         -0.87         0.88 o                         
   5  10   0        179.61        177.15         3.63 o                         
   6  10   0         29.97         25.15         2.01 o                         
   7  10   0          0.14          0.44         1.38 o                         
   8  10   0        156.07        149.02         5.24 o                         
   9  10   0         15.99          7.41         4.24 o                         
   1  11   0         44.46         44.72         2.21 o                         
   2  11   0        206.48        187.50         2.98 o                         
   3  11   0          0.01         -0.69         0.69 o                         
   4  11   0         50.15         45.09         2.10 o                         
   5  11   0        458.19        480.04         9.58 o                         
   6  11   0         24.31         27.83         2.38 o                         
   7  11   0          4.15          1.60         1.47 o                         
   8  11   0         15.05         12.84         2.13 o                         
   9  11   0          2.68         -0.53         3.71 o                         
   0  12   0          6.43          9.53         2.91 o                         
   1  12   0         37.20         33.38         2.79 o                         
   2  12   0        362.12        349.42         6.30 o                         
   3  12   0         36.65         40.69         2.04 o                         
   4  12   0         65.14         63.17         2.56 o                         
   5  12   0         86.86         86.00         3.42 o                         
   6  12   0         28.06         27.41         2.18 o                         
   7  12   0         40.29         41.29         2.74 o                         
   8  12   0          3.73          2.80         3.04 o                         
   1  13   0         12.76         15.66         2.41 o                         
   2  13   0          5.93          8.79         1.82 o                         
   3  13   0         51.01         54.98         2.51 o                         
   4  13   0        198.60        192.48         4.21 o                         
   5  13   0         19.17         10.99         1.78 o                         
   6  13   0         26.98         32.27         2.34 o                         
   7  13   0          0.00          0.03         1.46 o                         
   8  13   0          0.26          0.04         1.99 o                         
   0  14   0         83.38         91.60         7.15 o                         
   1  14   0         27.03         29.15         2.59 o                         
   2  14   0          2.48          1.27         1.63 o                         
   3  14   0         36.44         29.23         3.43 o                         
   4  14   0        213.37        229.55         5.09 o                         
   5  14   0         37.35         44.81         2.65 o                         
   6  14   0         12.72         14.88         2.01 o                         
   7  14   0          7.62          5.29         2.15 o                         
   1  15   0          3.63          4.20         2.01 o                         
   2  15   0          1.61          3.72         1.83 o                         
   3  15   0         89.34         99.33         6.49 o                         
   4  15   0          3.47          3.44         2.54 o                         
   5  15   0         11.67         12.41         2.51 o                         
   6  15   0          0.49         -1.09         1.65 o                         
   0  16   0         15.69         17.22         3.31 o                         
   1  16   0         13.24         12.88         2.45 o                         
   2  16   0         23.83         20.01         3.27 o                         
   3  16   0         52.95         55.06         5.82 o                         
   4  16   0          1.28         -2.65         2.65 o                         
   5  16   0          0.01         -0.32         2.12 o                         
   1  17   0         14.23         13.72         2.47 o                         
   2  17   0          4.89         12.12         3.01 o                         
   3  17   0         12.97          9.53         4.24 o                         
   4  17   0         13.36          9.27         3.97 o                         
   0  18   0          2.40         -2.84         2.84 o                         
   1  18   0          3.85          6.73         2.60 o                         
 -11   0   1          1.76         -0.79         5.03 o                         
  -9   0   1        102.86        103.57         5.34 o                         
  -7   0   1        102.24         97.54         2.71 o                         
  -5   0   1       3266.24       3250.48        25.37 o                         
  -3   0   1        277.33        239.21         3.48 o                         
  -1   0   1      14497.04      12823.28       176.07 o                         
   1   0   1        149.86        125.57         1.12 o                         
   3   0   1       1508.29       1497.33        11.70 o                         
   5   0   1       2417.07       2701.31        19.13 o                         
   7   0   1        706.56        711.64         8.51 o                         
   9   0   1          4.67          7.68         4.24 o                         
  11   0   1          1.36          2.91         5.56 o                         
 -11   1   1          1.25          3.59         4.77 o                         
 -10   1   1          7.72         12.64         6.22 o                         
  -9   1   1         41.02         32.76         3.01 o                         
  -8   1   1        807.73        782.16         8.90 o                         
  -7   1   1        132.73        138.37         2.93 o                         
  -6   1   1          0.57          0.20         0.51 o                         
  -5   1   1         31.88         42.70         1.02 o                         
  -4   1   1        226.67        262.89         2.25 o                         
  -3   1   1       7093.27       6949.05        35.05 o                         
  -2   1   1       2779.49       2887.87        13.46 o                         
  -1   1   1        907.80        879.43         4.27 o                         
   0   1   1        175.88        156.36         4.23 o                         
   1   1   1       1561.98       1585.49        14.97 o                         
   2   1   1        410.93        464.06         4.60 o                         
   3   1   1        904.50        873.40         5.10 o                         
   4   1   1        127.39        144.90         1.50 o                         
   5   1   1        233.52        253.86         2.51 o                         
   6   1   1         61.72         66.24         2.07 o                         
   7   1   1          2.22          3.61         1.03 o                         
   8   1   1        164.16        171.27         4.07 o                         
   9   1   1          3.09         -2.92         3.68 o                         
  10   1   1         24.78         27.84         6.62 o                         
  11   1   1          3.54          2.91         3.74 o                         
 -11   2   1         40.91         44.97         5.50 o                         
 -10   2   1          4.85          8.47         3.37 o                         
  -9   2   1         97.70         95.19         4.58 o                         
  -8   2   1         84.19         82.02         2.93 o                         
  -7   2   1        550.51        526.02         5.09 o                         
  -6   2   1         41.54         41.53         1.22 o                         
  -5   2   1         55.08         65.48         1.19 o                         
  -4   2   1        647.81        616.73         3.96 o                         
  -3   2   1        487.89        513.51         3.21 o                         
  -2   2   1      16203.05      16218.63        81.83 o                         
  -1   2   1        683.60        669.64         6.43 o                         
   0   2   1          5.26          7.05         0.57 o                         
   1   2   1       6032.79       6139.05        57.47 o                         
   2   2   1       3385.33       3337.10        17.98 o                         
   3   2   1       3718.46       3701.27        18.14 o                         
   4   2   1       1569.08       1786.64        14.64 o                         
   5   2   1        232.78        230.32         2.38 o                         
   6   2   1        379.01        376.64         4.75 o                         
   7   2   1         62.21         57.56         5.74 o                         
   8   2   1          0.10         -0.66         2.07 o                         
   9   2   1         16.16          8.94         5.82 o                         
  10   2   1          6.36          8.34         3.56 o                         
  11   2   1          4.10          7.30         4.37 o                         
 -11   3   1          0.35         -3.06         3.46 o                         
 -10   3   1          4.03          4.58         3.27 o                         
  -9   3   1          0.63         -0.24         2.48 o                         
  -8   3   1        222.01        222.62         6.11 o                         
  -7   3   1        291.33        291.93         4.10 o                         
  -6   3   1        229.91        247.03         2.76 o                         
  -5   3   1         40.85         46.55         1.84 o                         
  -4   3   1       1115.13       1092.27         6.55 o                         
  -3   3   1       2079.30       2140.91        12.74 o                         
  -2   3   1       6381.18       6695.97        35.28 o                         
  -1   3   1        318.12        362.11         2.91 o                         
   0   3   1        221.06        239.71         3.15 o                         
   1   3   1       2425.92       2559.41        21.24 o                         
   2   3   1        522.35        508.72         3.76 o                         
   3   3   1       1484.87       1539.63        11.97 o                         
   4   3   1       2906.71       3113.50        17.46 o                         
   5   3   1         10.45         18.64         0.81 o                         
   6   3   1         90.47        104.89         1.73 o                         
   7   3   1         98.68        109.36         2.85 o                         
   8   3   1        207.35        193.49         6.02 o                         
   9   3   1          1.49          4.94         2.98 o                         
  10   3   1         34.15         31.59         7.68 o                         
  11   3   1         18.95         25.55         5.01 o                         
 -11   4   1          0.02          1.85         4.77 o                         
 -10   4   1          0.61          0.52         5.29 o                         
  -9   4   1         17.26         19.12         3.71 o                         
  -8   4   1         53.82         55.11         3.46 o                         
  -7   4   1         12.54         15.05         1.23 o                         
  -6   4   1        178.97        177.71         2.31 o                         
  -5   4   1        284.01        295.78         2.93 o                         
  -4   4   1        888.48        865.11         6.15 o                         
  -3   4   1        305.68        351.91         3.02 o                         
  -2   4   1        145.34        123.43         1.54 o                         
  -1   4   1       7010.82       7150.49        42.89 o                         
   0   4   1       1116.74       1042.52         7.95 o                         
   1   4   1          6.02          5.48         0.69 o                         
   2   4   1        702.67        750.69         7.87 o                         
   3   4   1         29.71         39.97         1.07 o                         
   4   4   1       5890.46       6254.31        38.52 o                         
   5   4   1        299.84        303.14         2.84 o                         
   6   4   1          1.63         -0.25         0.58 o                         
   7   4   1         54.17         50.02         2.18 o                         
   8   4   1         26.77         26.87         2.91 o                         
   9   4   1          0.06         -1.50         3.31 o                         
  10   4   1         16.46         23.96         4.45 o                         
  11   4   1         28.69         41.64         5.77 o                         
 -11   5   1          0.26          0.53         5.03 o                         
 -10   5   1         38.06         36.07         5.31 o                         
  -9   5   1          0.87         -0.56         2.78 o                         
  -8   5   1         10.51         10.93         2.64 o                         
  -7   5   1         84.02         81.23         2.96 o                         
  -6   5   1       1135.14       1084.83         7.83 o                         
  -5   5   1        693.29        755.70         6.44 o                         
  -4   5   1        502.05        536.31         4.73 o                         
  -3   5   1        440.19        459.86         4.00 o                         
  -2   5   1         12.43         13.75         0.72 o                         
  -1   5   1       1502.58       1494.70        10.36 o                         
   0   5   1        816.44        795.73         8.26 o                         
   1   5   1          0.50          0.84         0.43 o                         
   2   5   1         55.23         72.58         2.07 o                         
   3   5   1       1120.05       1251.10         9.27 o                         
   4   5   1        770.52        699.05         5.75 o                         
   5   5   1        321.12        304.90         3.17 o                         
   6   5   1        100.26        104.15         2.03 o                         
   7   5   1        132.59        151.25         4.70 o                         
   8   5   1          2.16          2.70         1.89 o                         
   9   5   1          0.02         -2.45         2.67 o                         
  10   5   1         11.76          2.86         8.21 o                         
  11   5   1         10.22         11.12         5.82 o                         
 -11   6   1          0.08          3.18         5.03 o                         
 -10   6   1          0.02         -1.59         3.71 o                         
  -9   6   1         33.26         33.62         5.03 o                         
  -8   6   1         36.62         30.70         2.87 o                         
  -7   6   1        230.21        231.14         4.67 o                         
  -6   6   1         47.29         49.84         2.23 o                         
  -5   6   1        380.95        389.74         4.69 o                         
  -4   6   1         18.35         14.63         1.16 o                         
  -3   6   1         54.24         58.04         1.40 o                         
  -2   6   1         87.01         97.12         1.59 o                         
  -1   6   1        519.14        531.12         4.82 o                         
   0   6   1        261.08        281.09         3.65 o                         
   1   6   1       1093.25       1095.52        10.20 o                         
   2   6   1         46.07         58.47         2.06 o                         
   3   6   1         62.76         68.85         1.50 o                         
   4   6   1        157.80        174.89         2.49 o                         
   5   6   1        540.56        530.92         5.98 o                         
   6   6   1         73.14         61.97         1.85 o                         
   7   6   1          0.22         -1.49         1.49 o                         
   8   6   1          0.27         -0.46         1.76 o                         
   9   6   1          0.04         -2.67         2.67 o                         
  10   6   1         36.68         54.80         6.88 o                         
 -10   7   1          2.15          2.38         4.24 o                         
  -9   7   1         30.96         34.15         5.03 o                         
  -8   7   1          5.56          2.06         1.59 o                         
  -7   7   1         47.58         45.25         2.41 o                         
  -6   7   1          5.30          6.40         1.23 o                         
  -5   7   1         17.53         16.28         1.24 o                         
  -4   7   1        127.88        119.41         3.63 o                         
  -3   7   1         44.99         38.65         2.35 o                         
  -2   7   1         26.47         17.85         0.82 o                         
  -1   7   1       1963.94       1947.86        14.91 o                         
   0   7   1          0.08          0.48         0.64 o                         
   1   7   1        265.12        264.83         4.20 o                         
   2   7   1       2057.79       2085.76        27.14 o                         
   3   7   1        341.47        320.45         3.94 o                         
   4   7   1         42.14         56.54         1.56 o                         
   5   7   1         66.13         67.32         2.06 o                         
   6   7   1        369.20        357.52         5.47 o                         
   7   7   1         33.55         35.61         2.29 o                         
   8   7   1          1.37          1.88         1.89 o                         
   9   7   1         17.41         14.82         4.24 o                         
  10   7   1          0.00          8.47         4.77 o                         
 -10   8   1          0.08          1.32         4.24 o                         
  -9   8   1         46.99         47.39         5.82 o                         
  -8   8   1         85.58         86.46         3.92 o                         
  -7   8   1        326.70        359.25         6.63 o                         
  -6   8   1        357.55        358.65         5.32 o                         
  -5   8   1          8.29          9.02         1.13 o                         
  -4   8   1        308.05        328.98         4.57 o                         
  -3   8   1          0.18          2.48         0.93 o                         
  -2   8   1         36.95         26.71         1.04 o                         
  -1   8   1        285.96        295.68         3.93 o                         
   0   8   1        376.26        378.07         4.36 o                         
   1   8   1        158.52        171.33         4.86 o                         
   2   8   1         40.20         32.97         1.95 o                         
   3   8   1         28.64         19.71         1.42 o                         
   4   8   1          0.30         -0.36         0.65 o                         
   5   8   1          9.33         11.29         1.16 o                         
   6   8   1        348.00        344.71         5.73 o                         
   7   8   1         96.86        100.74         3.69 o                         
   8   8   1          0.08          0.30         1.99 o                         
   9   8   1          8.54          4.77         3.71 o                         
  10   8   1          1.27          3.71         4.50 o                         
 -10   9   1         10.12         12.18         5.03 o                         
  -9   9   1          0.72          3.97         3.71 o                         
  -8   9   1          1.05         -0.75         1.55 o                         
  -7   9   1        179.73        167.21         4.53 o                         
  -6   9   1         65.72         77.23         4.10 o                         
  -5   9   1         23.39         26.96         1.68 o                         
  -4   9   1          0.21         -0.49         0.89 o                         
  -3   9   1         76.64         75.27         2.35 o                         
  -2   9   1         22.15         23.52         1.10 o                         
  -1   9   1        512.02        564.45         6.41 o                         
   0   9   1       1438.45       1529.39        13.84 o                         
   1   9   1         62.74         68.69         2.53 o                         
   2   9   1        135.73        109.35         6.09 o                         
   3   9   1        145.90        142.23         3.23 o                         
   4   9   1         67.97         72.56         1.86 o                         
   5   9   1         10.49         14.52         1.22 o                         
   6   9   1         70.25         73.17         2.78 o                         
   7   9   1          3.41          1.83         1.42 o                         
   8   9   1         34.04         32.25         3.54 o                         
   9   9   1          1.40          0.79         3.71 o                         
  10   9   1          2.52          3.44         4.77 o                         
  -9  10   1         65.02         69.89         6.88 o                         
  -8  10   1         16.95         13.34         2.19 o                         
  -7  10   1          2.27          5.46         2.78 o                         
  -6  10   1         23.24         22.38         2.53 o                         
  -5  10   1        150.28        156.87         3.52 o                         
  -4  10   1         34.91         36.49         2.05 o                         
  -3  10   1        723.30        687.29         7.77 o                         
  -2  10   1        155.61        151.14         2.55 o                         
  -1  10   1          0.78         -0.82         0.82 o                         
   0  10   1        538.04        525.56         6.22 o                         
   1  10   1        167.24        151.71         2.54 o                         
   2  10   1          1.41          5.29         2.91 o                         
   3  10   1         99.22        108.25         8.21 o                         
   4  10   1        135.50        116.87         2.54 o                         
   5  10   1         99.85         93.00         2.64 o                         
   6  10   1         29.69         19.91         1.82 o                         
   7  10   1         55.97         55.34         3.93 o                         
   8  10   1         48.85         51.84         4.04 o                         
   9  10   1         16.93         15.62         4.50 o                         
  -9  11   1          0.28          0.26         3.71 o                         
  -8  11   1          0.20          0.64         1.73 o                         
  -7  11   1          0.36         -0.15         1.46 o                         
  -6  11   1         83.88         83.19         3.24 o                         
  -5  11   1         14.63         14.12         1.95 o                         
  -4  11   1        181.58        172.89         3.74 o                         
  -3  11   1        439.95        453.96         7.20 o                         
  -2  11   1         42.53         38.53         1.96 o                         
  -1  11   1         82.55         69.54         2.26 o                         
   0  11   1         16.27         14.06         1.38 o                         
   1  11   1         57.26         50.46         2.14 o                         
   2  11   1         53.19         41.59         1.45 o                         
   3  11   1         14.63         13.85         1.26 o                         
   4  11   1        331.51        328.34         4.66 o                         
   5  11   1         15.65         10.02         1.42 o                         
   6  11   1         71.75         78.74         2.94 o                         
   7  11   1         80.90         81.55         3.50 o                         
   8  11   1          0.27         -0.40         2.03 o                         
   9  11   1          4.76         10.85         4.24 o                         
  -8  12   1         57.44         58.64         4.48 o                         
  -7  12   1          9.69          9.78         1.87 o                         
  -6  12   1         31.47         33.31         2.44 o                         
  -5  12   1          0.60          0.47         1.55 o                         
  -4  12   1        159.33        161.58         3.82 o                         
  -3  12   1        377.25        423.46         7.29 o                         
  -2  12   1         43.81         37.44         3.08 o                         
  -1  12   1         68.04         68.95         3.30 o                         
   0  12   1        182.04        168.96         5.46 o                         
   1  12   1        615.80        577.84         8.13 o                         
   2  12   1         40.46         41.60         1.72 o                         
   3  12   1        136.83        140.84         2.73 o                         
   4  12   1        244.60        243.33         4.15 o                         
   5  12   1         24.49         30.89         1.93 o                         
   6  12   1          6.15          4.57         1.47 o                         
   7  12   1          0.86          2.03         1.53 o                         
   8  12   1         18.74         18.38         2.64 o                         
  -8  13   1          1.97         -0.48         2.10 o                         
  -7  13   1         11.92         13.23         2.14 o                         
  -6  13   1          3.19          2.54         1.63 o                         
  -5  13   1         80.68         76.39         5.09 o                         
  -4  13   1         82.02         86.46         3.20 o                         
  -3  13   1         11.36         14.07         3.97 o                         
  -2  13   1          0.00         -0.41         1.84 o                         
  -1  13   1         49.53         46.06         3.37 o                         
   0  13   1          0.01          0.45         1.55 o                         
   1  13   1        146.09        133.00         7.28 o                         
   2  13   1         88.19         82.06         3.40 o                         
   3  13   1        156.78        174.84         3.61 o                         
   4  13   1         61.61         55.89         2.57 o                         
   5  13   1         83.95         91.22         3.11 o                         
   6  13   1          3.41          5.29         1.53 o                         
   7  13   1          6.04          3.98         1.73 o                         
   8  13   1          9.58          7.37         4.37 o                         
  -7  14   1         23.56         18.01         2.90 o                         
  -6  14   1          6.01          7.67         1.93 o                         
  -5  14   1         22.67         24.34         2.28 o                         
  -4  14   1        100.18        101.85         3.66 o                         
  -3  14   1          5.58          4.01         4.37 o                         
  -2  14   1        114.74        119.64         4.56 o                         
  -1  14   1         47.79         45.52         3.11 o                         
   0  14   1         50.64         46.53         4.91 o                         
   1  14   1         20.92         20.35         3.71 o                         
   2  14   1         14.35         17.52         2.13 o                         
   3  14   1          7.95          4.11         2.02 o                         
   4  14   1          0.86          2.43         1.37 o                         
   5  14   1          0.80         -0.53         1.36 o                         
   6  14   1          5.48          3.85         1.65 o                         
   7  14   1          0.08         -2.25         2.25 o                         
  -6  15   1         16.62         11.42         2.62 o                         
  -5  15   1          0.19         -0.91         1.51 o                         
  -4  15   1          0.55          3.18         2.43 o                         
  -3  15   1         28.98         30.01         3.62 o                         
  -2  15   1          1.06          0.52         2.12 o                         
  -1  15   1         15.64         16.41         2.48 o                         
   0  15   1        144.43        152.21         6.24 o                         
   1  15   1         10.83          9.19         2.27 o                         
   2  15   1         31.84         30.94         2.65 o                         
   3  15   1         28.81         32.54         2.86 o                         
   4  15   1          0.97          1.41         1.99 o                         
   5  15   1         12.43         11.96         2.38 o                         
   6  15   1          0.53          0.78         1.52 o                         
  -5  16   1          2.50          2.65         3.44 o                         
  -4  16   1          2.02          3.17         5.03 o                         
  -3  16   1          3.80         -0.43         2.26 o                         
  -2  16   1         71.03         81.12         4.32 o                         
  -1  16   1          0.02         -0.32         1.83 o                         
   0  16   1          1.26          0.11         2.01 o                         
   1  16   1         16.81         18.20         2.40 o                         
   2  16   1         22.10         24.37         2.47 o                         
   3  16   1         21.13         25.15         4.24 o                         
   4  16   1          0.31          3.44         3.18 o                         
   5  16   1          0.01          1.44         1.46 o                         
  -4  17   1          0.06         -3.44         3.44 o                         
  -3  17   1         22.85         23.83         5.29 o                         
  -2  17   1          9.95         10.93         3.44 o                         
  -1  17   1          8.81          7.48         3.67 o                         
   0  17   1          2.58          2.69         2.32 o                         
   1  17   1         33.31         32.83         2.96 o                         
   2  17   1          0.43          0.36         2.64 o                         
   3  17   1          4.46          7.85         5.82 o                         
   4  17   1          0.82         -2.75         4.63 o                         
  -1  18   1          0.00          2.50         2.26 o                         
   0  18   1          7.87         10.55         2.49 o                         
   1  18   1         24.73         28.92         3.32 o                         
 -10   0   2          7.99          9.53         5.03 o                         
  -8   0   2          1.06          1.02         1.57 o                         
  -6   0   2        514.79        512.34         6.70 o                         
  -4   0   2        403.13        396.15         4.10 o                         
  -2   0   2      11491.54      11192.64        82.13 o                         
   0   0   2        434.51        419.37         4.81 o                         
   2   0   2         84.79         94.11         1.47 o                         
   4   0   2        684.53        779.68         6.58 o                         
   6   0   2          0.37          1.45         0.78 o                         
   8   0   2        151.63        136.94         5.79 o                         
  10   0   2         25.08         20.38         6.62 o                         
 -11   1   2          2.05          8.76         4.63 o                         
 -10   1   2         22.66         20.51         3.46 o                         
  -9   1   2         15.26         19.30         2.17 o                         
  -8   1   2         12.83         13.73         1.64 o                         
  -7   1   2         45.38         46.79         2.01 o                         
  -6   1   2         10.78         10.50         0.74 o                         
  -5   1   2        235.43        246.52         2.29 o                         
  -4   1   2          3.62          0.04         0.49 o                         
  -3   1   2       1592.56       1681.10         8.38 o                         
  -2   1   2        155.24        150.65         1.58 o                         
  -1   1   2        135.22        133.38         0.84 o                         
   0   1   2       2775.97       2691.16        18.91 o                         
   1   1   2        444.81        429.47         3.33 o                         
   2   1   2        245.87        244.74         2.51 o                         
   3   1   2          3.21          2.10         0.31 o                         
   4   1   2        142.04        159.49         1.69 o                         
   5   1   2         35.50         41.58         1.35 o                         
   6   1   2        297.24        327.32         3.50 o                         
   7   1   2        197.87        186.01         3.01 o                         
   8   1   2        287.45        267.50         5.86 o                         
   9   1   2         11.98          8.34         3.37 o                         
  10   1   2         16.24         24.06         5.16 o                         
  11   1   2         12.58         19.39         4.77 o                         
 -11   2   2          2.92         -3.31         3.37 o                         
 -10   2   2          9.18          9.98         2.49 o                         
  -9   2   2         74.79         72.12         4.04 o                         
  -8   2   2         50.40         57.33         2.53 o                         
  -7   2   2         20.18         20.77         1.21 o                         
  -6   2   2        124.47        121.80         2.34 o                         
  -5   2   2        446.75        452.60         3.25 o                         
  -4   2   2       2100.89       2189.79        11.41 o                         
  -3   2   2         80.39         90.27         1.17 o                         
  -2   2   2        220.92        192.10         1.48 o                         
  -1   2   2        229.77        220.90         1.36 o                         
   0   2   2       5415.72       5313.50        37.79 o                         
   1   2   2       2571.86       2476.38        18.52 o                         
   2   2   2       4461.61       4535.63        36.69 o                         
   3   2   2        531.71        532.73         3.79 o                         
   4   2   2        649.04        681.22         4.97 o                         
   5   2   2        466.42        470.76         4.06 o                         
   6   2   2          0.96         -0.39         0.52 o                         
   7   2   2          9.18          6.19         1.71 o                         
   8   2   2          6.91          9.95         2.48 o                         
   9   2   2         88.59         85.22         6.14 o                         
  10   2   2         16.92         10.58         4.02 o                         
  11   2   2          7.73         11.14         5.82 o                         
 -11   3   2          8.02         20.49         4.45 o                         
 -10   3   2         25.61         24.33         4.00 o                         
  -9   3   2          0.19         -1.40         2.60 o                         
  -8   3   2         32.52         31.77         2.57 o                         
  -7   3   2        152.29        155.79         2.65 o                         
  -6   3   2         94.37        113.55         1.84 o                         
  -5   3   2       1502.44       1523.68         9.03 o                         
  -4   3   2       1840.82       1966.95        10.41 o                         
  -3   3   2          2.36          3.24         0.37 o                         
  -2   3   2       8525.48       8564.06        42.72 o                         
  -1   3   2      10466.95      10538.03        50.34 o                         
   0   3   2       2536.46       2614.00        19.34 o                         
   1   3   2         11.99         11.73         0.87 o                         
   2   3   2       1093.79       1192.79        11.35 o                         
   3   3   2       2898.51       2960.15        20.16 o                         
   4   3   2        840.97        786.48         5.64 o                         
   5   3   2          4.54          6.14         0.62 o                         
   6   3   2         35.82         41.15         2.23 o                         
   7   3   2        137.47        141.88         4.37 o                         
   8   3   2          2.55         -0.84         1.93 o                         
   9   3   2         23.55         22.17         3.81 o                         
  10   3   2          8.44         12.37         4.18 o                         
  11   3   2          0.37         -3.76         3.88 o                         
 -11   4   2         43.78         52.68         7.41 o                         
 -10   4   2          3.44          2.75         3.44 o                         
  -9   4   2          0.00         -2.33         2.33 o                         
  -8   4   2        101.08         92.58         4.21 o                         
  -7   4   2          5.51          2.64         0.83 o                         
  -6   4   2         58.27         54.55         1.40 o                         
  -5   4   2          8.44          8.42         0.66 o                         
  -4   4   2       1234.38       1322.56         8.76 o                         
  -3   4   2        754.35        849.64         5.49 o                         
  -2   4   2       1099.49       1173.56         7.33 o                         
  -1   4   2       1510.63       1622.71        10.32 o                         
   0   4   2       3070.93       2939.24        21.66 o                         
   1   4   2        775.99        740.94         7.57 o                         
   2   4   2         60.87         62.49         2.44 o                         
   3   4   2        702.37        773.83         8.31 o                         
   4   4   2         29.88         33.01         1.81 o                         
   5   4   2        450.23        478.61         4.64 o                         
   6   4   2        208.62        197.52         3.14 o                         
   7   4   2        167.36        160.22         3.26 o                         
   8   4   2         19.50         18.92         2.70 o                         
   9   4   2         39.33         49.85         8.34 o                         
  10   4   2          5.72         -0.25         3.35 o                         
  11   4   2         16.22         19.34         5.15 o                         
 -11   5   2          4.72         12.44         5.29 o                         
 -10   5   2          0.25          0.53         3.71 o                         
  -9   5   2          0.67         -2.29         2.29 o                         
  -8   5   2          0.73         -1.55         1.55 o                         
  -7   5   2          7.64          6.24         1.38 o                         
  -6   5   2        124.18        119.82         2.10 o                         
  -5   5   2          6.77          7.23         0.77 o                         
  -4   5   2       1718.40       1801.27        13.42 o                         
  -3   5   2       3158.55       3250.69        19.22 o                         
  -2   5   2       1117.68       1131.28         7.23 o                         
  -1   5   2        482.86        469.37         3.51 o                         
   0   5   2        770.04        876.13         7.49 o                         
   1   5   2        998.94       1043.38        10.08 o                         
   2   5   2       4090.98       4349.05        42.03 o                         
   3   5   2        176.89        177.38         2.02 o                         
   4   5   2          2.28          2.20         0.66 o                         
   5   5   2         24.03         23.32         0.98 o                         
   6   5   2         11.71         18.04         1.41 o                         
   7   5   2         45.86         46.51         3.14 o                         
   8   5   2         83.00         72.47         5.79 o                         
   9   5   2          0.00         -3.11         4.50 o                         
  10   5   2          8.14         11.65         4.00 o                         
 -11   6   2          3.48          3.71         5.03 o                         
 -10   6   2          0.81         -0.26         3.97 o                         
  -9   6   2          9.46          5.82         3.44 o                         
  -8   6   2          0.10         -0.42         1.31 o                         
  -7   6   2         53.56         52.81         2.63 o                         
  -6   6   2        387.35        375.56         4.54 o                         
  -5   6   2        310.88        353.68         4.63 o                         
  -4   6   2        530.92        554.67         5.87 o                         
  -3   6   2        613.22        634.68         7.61 o                         
  -2   6   2        184.37        185.44         2.23 o                         
  -1   6   2        827.03        850.57         7.23 o                         
   0   6   2        962.12       1129.60         8.46 o                         
   1   6   2        466.04        481.74        17.19 o                         
   2   6   2        490.15        530.48         7.57 o                         
   3   6   2         50.53         54.43         1.64 o                         
   4   6   2        610.30        593.88         5.48 o                         
   5   6   2         82.06         87.17         1.98 o                         
   6   6   2         10.34          4.80         1.15 o                         
   7   6   2        542.78        531.97        17.38 o                         
   8   6   2         56.42         56.07         7.06 o                         
   9   6   2          1.43          3.93         2.98 o                         
  10   6   2          0.50         -1.32         4.24 o                         
 -11   7   2          0.24         -4.50         4.50 o                         
 -10   7   2         24.34         31.50         5.82 o                         
  -9   7   2         17.03         18.80         4.24 o                         
  -8   7   2          2.83          5.45         1.73 o                         
  -7   7   2         87.91         77.38         3.01 o                         
  -6   7   2        198.25        186.91         3.72 o                         
  -5   7   2          7.95         10.27         1.21 o                         
  -4   7   2        186.13        199.50         3.16 o                         
  -3   7   2        335.31        334.67         3.69 o                         
  -2   7   2         52.45         53.88         1.71 o                         
  -1   7   2        129.90        134.97         2.36 o                         
   0   7   2       3550.40       3753.45        31.08 o                         
   1   7   2        133.97        153.43         3.38 o                         
   2   7   2         66.23         80.16         3.04 o                         
   3   7   2        646.11        661.15        11.75 o                         
   4   7   2         58.31         59.89         2.06 o                         
   5   7   2        275.42        271.99         3.91 o                         
   6   7   2        199.22        200.92         3.98 o                         
   7   7   2          3.05          2.43         1.82 o                         
   8   7   2         45.22         34.99         3.20 o                         
   9   7   2         15.31         11.12         4.50 o                         
  10   7   2          8.52          5.03         5.03 o                         
 -10   8   2         10.31          5.03         4.50 o                         
  -9   8   2         33.89         29.33         3.37 o                         
  -8   8   2         61.38         61.73         5.85 o                         
  -7   8   2          0.09          1.12         1.36 o                         
  -6   8   2         81.61         77.35         2.87 o                         
  -5   8   2        151.60        144.77         3.05 o                         
  -4   8   2         36.05         33.23         1.59 o                         
  -3   8   2        842.28        828.45         7.19 o                         
  -2   8   2       1657.78       1720.45        12.73 o                         
  -1   8   2        482.45        469.40         4.95 o                         
   0   8   2        168.49        196.68         2.95 o                         
   1   8   2         14.00         13.73         1.23 o                         
   2   8   2         14.48         11.51         2.25 o                         
   3   8   2        136.86        164.27         5.60 o                         
   4   8   2        190.19        201.21         2.73 o                         
   5   8   2         18.03         18.14         1.36 o                         
   6   8   2          6.22          4.04         1.26 o                         
   7   8   2         62.93         51.56         3.65 o                         
   8   8   2          9.94          5.97         2.33 o                         
   9   8   2         12.11         10.06         4.24 o                         
  10   8   2          1.36          1.32         4.50 o                         
 -10   9   2          1.34          2.38         4.50 o                         
  -9   9   2         17.03         25.41         4.77 o                         
  -8   9   2         11.76         11.11         2.01 o                         
  -7   9   2         21.27         22.43         2.73 o                         
  -6   9   2        102.52         94.29         3.06 o                         
  -5   9   2         75.09         82.92         2.74 o                         
  -4   9   2         10.86         11.96         1.35 o                         
  -3   9   2        571.20        580.42         5.73 o                         
  -2   9   2        211.59        213.12         3.34 o                         
  -1   9   2          8.50         12.55         1.04 o                         
   0   9   2        510.76        547.12         5.40 o                         
   1   9   2         40.45         44.26         3.08 o                         
   2   9   2         39.21         53.37         2.73 o                         
   3   9   2        323.64        295.28        43.68 o                         
   4   9   2          1.19          0.31         0.69 o                         
   5   9   2        235.39        236.74         4.32 o                         
   6   9   2         45.26         43.78         2.37 o                         
   7   9   2          7.77          7.81         1.67 o                         
   8   9   2         58.40         46.38         6.88 o                         
   9   9   2         18.00         17.47         4.77 o                         
 -10  10   2          6.33         15.88         5.29 o                         
  -9  10   2          0.18         -3.18         3.71 o                         
  -8  10   2          2.05          1.04         1.67 o                         
  -7  10   2          2.36         -1.28         1.28 o                         
  -6  10   2          5.66          4.22         1.40 o                         
  -5  10   2          9.59         10.71         1.43 o                         
  -4  10   2          5.44          6.67         1.31 o                         
  -3  10   2          0.05          0.79         0.92 o                         
  -2  10   2          0.23         -0.88         0.88 o                         
  -1  10   2       1338.64       1319.74        11.57 o                         
   0  10   2        271.26        291.61         3.80 o                         
   1  10   2          0.09         -1.46         1.46 o                         
   2  10   2        106.27        123.10         7.94 o                         
   3  10   2          3.28         -1.59         3.18 o                         
   4  10   2         64.34         56.88         2.63 o                         
   5  10   2         48.59         43.40         1.98 o                         
   6  10   2         25.53         32.56         2.31 o                         
   7  10   2         13.67         12.42         1.80 o                         
   8  10   2          0.82         -1.54         2.03 o                         
   9  10   2          0.93         -4.62        10.85 o                         
  -9  11   2         13.40         14.82         4.77 o                         
  -8  11   2         20.26         20.45         2.49 o                         
  -7  11   2         10.02         13.38         2.40 o                         
  -6  11   2          0.01          0.34         1.32 o                         
  -5  11   2         21.31         18.01         1.76 o                         
  -4  11   2          1.00          6.43         1.39 o                         
  -3  11   2         10.94         13.47         1.53 o                         
  -2  11   2        262.04        249.72         5.45 o                         
  -1  11   2         36.03         34.41         2.00 o                         
   0  11   2        330.03        353.15         5.08 o                         
   1  11   2          0.49          1.40         1.72 o                         
   2  11   2        122.50        133.42         8.74 o                         
   3  11   2         39.99         47.17         3.04 o                         
   4  11   2          0.06         -1.11         1.11 o                         
   5  11   2         73.00         70.15         2.62 o                         
   6  11   2         11.73         12.97         1.57 o                         
   7  11   2          1.02         -1.42         1.42 o                         
   8  11   2          2.75         -0.66         2.15 o                         
   9  11   2          3.09         -2.01         4.50 o                         
  -9  12   2          0.26         -1.85         3.97 o                         
  -8  12   2          3.24          1.86         2.29 o                         
  -7  12   2         14.97         12.66         2.14 o                         
  -6  12   2          0.30         -0.20         1.48 o                         
  -5  12   2         90.49        100.34         3.37 o                         
  -4  12   2         12.88         11.57         1.60 o                         
  -3  12   2         41.25         44.84         5.45 o                         
  -2  12   2          4.09          1.16         1.83 o                         
  -1  12   2        226.89        227.11         5.32 o                         
   0  12   2         78.07         84.79         2.92 o                         
   1  12   2          3.57          1.65         1.72 o                         
   2  12   2         87.51         90.85         2.95 o                         
   3  12   2         84.19         84.40         3.53 o                         
   4  12   2        136.38        152.66         3.11 o                         
   5  12   2         10.80          8.89         1.32 o                         
   6  12   2          9.70          7.46         1.95 o                         
   7  12   2          9.06         12.42         2.68 o                         
   8  12   2          1.65          2.74         4.37 o                         
  -8  13   2          9.62          2.38         3.97 o                         
  -7  13   2         20.15         25.46         2.54 o                         
  -6  13   2         22.75         19.84         3.62 o                         
  -5  13   2          0.43          1.33         1.48 o                         
  -4  13   2          2.35          3.95         1.50 o                         
  -3  13   2          2.46          0.09         1.73 o                         
  -2  13   2         31.71         35.12         2.65 o                         
  -1  13   2          8.85          9.18         1.89 o                         
   0  13   2        144.89        154.38         5.11 o                         
   1  13   2        272.22        282.90         7.59 o                         
   2  13   2         82.43         63.75         2.29 o                         
   3  13   2          9.92          7.53         2.38 o                         
   4  13   2          0.62         -0.86         1.02 o                         
   5  13   2         12.68         12.40         2.78 o                         
   6  13   2          0.27          0.93         1.50 o                         
   7  13   2          8.19          9.58         4.24 o                         
  -7  14   2         53.17         53.72         4.32 o                         
  -6  14   2          2.53          2.03         1.75 o                         
  -5  14   2        144.38        167.34         7.18 o                         
  -4  14   2         14.82         16.91         2.45 o                         
  -3  14   2         14.21          9.07         2.24 o                         
  -2  14   2          5.44          9.40         2.01 o                         
  -1  14   2         77.93         81.72         4.08 o                         
   0  14   2          1.54          2.64         2.18 o                         
   1  14   2        172.26        182.13         5.23 o                         
   2  14   2         23.58         34.37         4.67 o                         
   3  14   2         64.32         65.38         3.49 o                         
   4  14   2         50.17         45.78         2.79 o                         
   5  14   2         22.93         20.48         2.15 o                         
   6  14   2          3.13          5.02         2.78 o                         
   7  14   2         14.39         14.19         2.26 o                         
  -6  15   2         23.19         24.59         3.27 o                         
  -5  15   2        106.37        122.93         5.52 o                         
  -4  15   2         11.82         15.64         3.25 o                         
  -3  15   2         45.71         41.63         3.29 o                         
  -2  15   2          1.82          3.26         2.48 o                         
  -1  15   2        170.41        178.61        11.27 o                         
   0  15   2         14.72         10.55         2.17 o                         
   1  15   2          8.71         14.12         2.25 o                         
   2  15   2         48.03         54.38         2.89 o                         
   3  15   2          0.98          1.75         3.02 o                         
   4  15   2         38.21         39.11         3.04 o                         
   5  15   2         15.25         16.54         2.71 o                         
   6  15   2          1.29          0.72         1.73 o                         
  -5  16   2         18.90         20.65         4.50 o                         
  -4  16   2          6.33          7.70         5.16 o                         
  -3  16   2         21.02         22.57         4.13 o                         
  -2  16   2          0.36          2.57         2.67 o                         
  -1  16   2          0.11          1.73         2.53 o                         
   0  16   2          8.37          6.60         2.13 o                         
   1  16   2          3.57          1.00         2.03 o                         
   2  16   2          0.38         -1.81         1.81 o                         
   3  16   2          7.06          9.96         2.12 o                         
   4  16   2          6.21          5.22         1.66 o                         
   5  16   2          1.07         -0.34         2.39 o                         
  -4  17   2          7.19          9.53         4.50 o                         
  -3  17   2          1.17          9.79         4.50 o                         
  -2  17   2         34.11         39.60         4.48 o                         
  -1  17   2          0.61          5.25         3.25 o                         
   0  17   2         78.55         88.00         6.78 o                         
   1  17   2         17.91         23.47         3.04 o                         
   2  17   2          2.46          6.10         2.20 o                         
   3  17   2          6.38         12.35         3.53 o                         
  -1  18   2          0.02         -0.50         2.98 o                         
   0  18   2         10.47          8.22         3.24 o                         
   1  18   2         12.22         13.14         2.63 o                         
 -11   0   3         81.34         88.95         9.27 o                         
  -9   0   3         29.53         31.14         3.37 o                         
  -7   0   3        257.92        259.11         5.40 o                         
  -5   0   3         39.37         30.86         1.24 o                         
  -3   0   3         50.29         65.02         1.35 o                         
  -1   0   3       5837.18       6132.53        36.93 o                         
   1   0   3        307.66        300.23         2.94 o                         
   3   0   3        126.00        119.02         1.73 o                         
   5   0   3         72.07         57.19         1.71 o                         
   7   0   3         56.98         44.39         2.98 o                         
   9   0   3          0.34         -1.59         3.97 o                         
  11   0   3          3.53          1.59         5.29 o                         
 -11   1   3         11.25         20.53         4.21 o                         
 -10   1   3          0.09          1.23         2.14 o                         
  -9   1   3         23.50         20.76         2.05 o                         
  -8   1   3         74.18         68.09         3.30 o                         
  -7   1   3         42.85         41.87         1.80 o                         
  -6   1   3          0.37          0.31         0.49 o                         
  -5   1   3         66.67         60.64         1.13 o                         
  -4   1   3        124.03        130.88         1.80 o                         
  -3   1   3        164.24        166.30         1.62 o                         
  -2   1   3        320.76        333.36         2.04 o                         
  -1   1   3       3813.41       3867.68        16.53 o                         
   0   1   3       2878.71       3034.49        14.70 o                         
   1   1   3       9540.84       9281.63        46.24 o                         
   2   1   3         32.98         32.88         0.76 o                         
   3   1   3        114.28        113.21         1.47 o                         
   4   1   3          2.79          2.97         0.37 o                         
   5   1   3         53.60         55.30         1.40 o                         
   6   1   3       1597.17       1632.29        12.22 o                         
   7   1   3        666.26        639.96         6.49 o                         
   8   1   3          8.67          9.93         3.18 o                         
   9   1   3          3.13          3.12         3.08 o                         
  10   1   3          1.18          5.24         3.69 o                         
  11   1   3          0.29         -2.93         4.02 o                         
 -11   2   3          2.38          3.90         2.53 o                         
 -10   2   3         15.10         15.46         2.69 o                         
  -9   2   3        114.01        105.14         6.81 o                         
  -8   2   3        302.17        310.60         5.02 o                         
  -7   2   3         10.93          9.77         1.01 o                         
  -6   2   3         95.17         96.65         1.74 o                         
  -5   2   3          3.58          1.55         0.44 o                         
  -4   2   3          3.84          0.03         0.34 o                         
  -3   2   3        110.75        105.09         1.17 o                         
  -2   2   3       2263.68       2273.40        10.47 o                         
  -1   2   3      10947.11      11178.04        63.01 o                         
   0   2   3      26409.42      25828.34       154.23 o                         
   1   2   3        113.18        108.38         1.49 o                         
   2   2   3         31.06         33.65         0.82 o                         
   3   2   3        289.96        280.05         3.17 o                         
   4   2   3         10.50         10.53         0.60 o                         
   5   2   3        297.69        270.80         2.84 o                         
   6   2   3         34.46         32.42         1.23 o                         
   7   2   3        289.30        286.69         4.70 o                         
   8   2   3         50.29         43.02         3.60 o                         
   9   2   3          0.34         -3.06         4.24 o                         
  10   2   3          5.73         16.31         4.40 o                         
  11   2   3          0.07         -0.71         4.11 o                         
 -11   3   3          0.37          8.43         4.24 o                         
 -10   3   3         30.34         31.79         4.07 o                         
  -9   3   3        180.68        182.27         5.67 o                         
  -8   3   3        266.13        272.00         4.66 o                         
  -7   3   3        434.12        432.09         4.23 o                         
  -6   3   3          8.96          6.73         0.70 o                         
  -5   3   3        595.80        641.31         5.10 o                         
  -4   3   3         28.12         31.67         1.22 o                         
  -3   3   3        100.53         81.83         1.16 o                         
  -2   3   3       1700.57       1686.14        10.35 o                         
  -1   3   3      25642.36      25283.23       151.73 o                         
   0   3   3       2952.49       2970.31        24.75 o                         
   1   3   3         52.35         50.88         1.60 o                         
   2   3   3        124.55        121.43         1.61 o                         
   3   3   3         43.32         54.56         1.03 o                         
   4   3   3       1048.00       1025.80         7.35 o                         
   5   3   3        188.90        158.12         2.02 o                         
   6   3   3        117.37        114.86         1.96 o                         
   7   3   3        183.30        176.88         3.55 o                         
   8   3   3          0.89          1.49         2.14 o                         
   9   3   3          5.86          3.24         4.24 o                         
  10   3   3         17.55         14.64         5.43 o                         
  11   3   3         13.45         17.62         6.35 o                         
 -11   4   3         29.46         44.21         6.88 o                         
 -10   4   3         57.92         55.68         5.15 o                         
  -9   4   3        149.72        162.63         7.81 o                         
  -8   4   3         48.03         48.56         4.58 o                         
  -7   4   3         72.83         74.98         2.00 o                         
  -6   4   3         15.35         16.31         1.33 o                         
  -5   4   3        318.86        291.71         2.89 o                         
  -4   4   3        137.36        130.56         1.85 o                         
  -3   4   3        461.95        426.77         3.12 o                         
  -2   4   3       1555.83       1501.81         8.77 o                         
  -1   4   3        575.66        556.84         4.18 o                         
   0   4   3       3091.17       3100.38        23.20 o                         
   1   4   3        293.62        290.80         4.16 o                         
   2   4   3       1638.23       1614.58        15.25 o                         
   3   4   3       1004.05       1048.45         8.15 o                         
   4   4   3        324.99        395.41         3.83 o                         
   5   4   3          5.77          3.26         0.68 o                         
   6   4   3        149.36        121.76         2.35 o                         
   7   4   3        228.24        216.70         5.19 o                         
   8   4   3         75.83         77.81         4.45 o                         
   9   4   3          0.88          0.24         3.57 o                         
  10   4   3          6.60          6.88         5.56 o                         
 -11   5   3          5.13         -3.97         3.97 o                         
 -10   5   3          5.70          3.44         3.97 o                         
  -9   5   3         48.44         49.10         9.40 o                         
  -8   5   3        250.33        250.27         5.38 o                         
  -7   5   3        382.66        345.05         4.82 o                         
  -6   5   3         86.58         80.84         1.91 o                         
  -5   5   3        219.74        224.81         2.96 o                         
  -4   5   3          5.94          8.76         0.87 o                         
  -3   5   3        585.66        665.15         5.40 o                         
  -2   5   3        334.26        371.06         2.86 o                         
  -1   5   3        264.34        283.66         2.49 o                         
   0   5   3       1642.12       1709.26        13.68 o                         
   1   5   3       2788.86       2885.40        22.26 o                         
   2   5   3        504.88        486.75         6.41 o                         
   3   5   3        761.27        713.23         5.79 o                         
   4   5   3         53.99         59.98         1.48 o                         
   5   5   3          1.01          1.37         0.83 o                         
   6   5   3         25.57         26.11         1.73 o                         
   7   5   3         15.57          8.12         1.96 o                         
   8   5   3          2.38          3.19         1.97 o                         
   9   5   3         24.63         35.16         4.52 o                         
  10   5   3         16.22         18.19         4.48 o                         
 -11   6   3          7.43          9.79         5.29 o                         
 -10   6   3          1.69         -3.71         3.71 o                         
  -9   6   3         20.29         16.15         4.24 o                         
  -8   6   3         36.01         32.23         2.38 o                         
  -7   6   3         31.60         41.18         2.47 o                         
  -6   6   3         82.00         91.18         2.80 o                         
  -5   6   3        489.11        501.28         5.94 o                         
  -4   6   3         37.22         42.86         1.66 o                         
  -3   6   3        630.80        585.52         4.96 o                         
  -2   6   3       1556.03       1576.23        11.63 o                         
  -1   6   3        955.92       1006.74         7.71 o                         
   0   6   3        172.32        166.74         3.09 o                         
   1   6   3         23.13         23.09         1.37 o                         
   2   6   3          5.78         11.04         1.57 o                         
   3   6   3        670.71        657.52         8.43 o                         
   4   6   3        179.83        198.65         2.69 o                         
   5   6   3         82.25         76.65         2.09 o                         
   6   6   3        326.04        319.84         6.27 o                         
   7   6   3         61.53         57.73         3.25 o                         
   8   6   3         16.43         17.79         2.49 o                         
   9   6   3          9.56         10.17         3.37 o                         
  10   6   3          1.05          1.59         4.77 o                         
 -11   7   3          0.62         -4.50         4.50 o                         
 -10   7   3          0.10          7.15         4.24 o                         
  -9   7   3          0.01         -1.77         2.15 o                         
  -8   7   3         72.70         65.96         3.82 o                         
  -7   7   3        174.63        154.42         4.47 o                         
  -6   7   3        308.86        312.28         4.88 o                         
  -5   7   3        609.38        589.69         6.63 o                         
  -4   7   3          0.25          1.18         0.73 o                         
  -3   7   3        125.25        106.12         1.86 o                         
  -2   7   3          2.41          5.61         1.53 o                         
  -1   7   3       4257.31       4487.73        32.83 o                         
   0   7   3         24.96         22.51         1.36 o                         
   1   7   3        498.66        498.98         6.39 o                         
   2   7   3        486.11        527.94         9.87 o                         
   3   7   3        144.37        124.12         4.63 o                         
   4   7   3        140.04        132.75         3.21 o                         
   5   7   3         24.71         20.37         1.60 o                         
   6   7   3         31.40         29.73         3.76 o                         
   7   7   3          1.39          1.98         1.81 o                         
   8   7   3         69.51         64.24         3.67 o                         
   9   7   3         13.35         14.56         4.77 o                         
  10   7   3          0.15         -4.50         4.50 o                         
 -10   8   3          0.06         -1.85         3.71 o                         
  -9   8   3          0.15         -0.16         3.97 o                         
  -8   8   3         63.49         53.18         3.24 o                         
  -7   8   3          5.94          8.37         1.63 o                         
  -6   8   3         89.94         87.43         6.28 o                         
  -5   8   3        275.15        255.53         4.62 o                         
  -4   8   3         18.91         25.49         1.89 o                         
  -3   8   3        232.19        220.43         3.14 o                         
  -2   8   3        522.27        497.70         6.02 o                         
  -1   8   3         39.43         48.55         1.52 o                         
   0   8   3        419.90        390.92         5.16 o                         
   1   8   3        252.75        243.49        13.51 o                         
   2   8   3        514.33        526.94         9.91 o                         
   3   8   3        153.19        148.85         5.96 o                         
   4   8   3         55.77         57.30         2.26 o                         
   5   8   3          2.29          0.87         1.62 o                         
   6   8   3         62.78         45.83         2.29 o                         
   7   8   3         18.99         20.16         2.91 o                         
   8   8   3          0.38         -2.00         2.65 o                         
   9   8   3          2.76          3.18         3.97 o                         
  10   8   3          2.45         -0.79         4.50 o                         
 -10   9   3          6.50          1.06         4.50 o                         
  -9   9   3          3.64          6.88         3.97 o                         
  -8   9   3         10.92          6.54         2.08 o                         
  -7   9   3         18.90         19.18         2.08 o                         
  -6   9   3          0.02          0.26         1.15 o                         
  -5   9   3         10.56          9.74         1.47 o                         
  -4   9   3        595.30        608.32         7.70 o                         
  -3   9   3        188.64        186.70         3.09 o                         
  -2   9   3        699.96        715.67         8.04 o                         
  -1   9   3        201.17        174.72         2.88 o                         
   0   9   3         17.00         17.58         2.22 o                         
   1   9   3        114.31        100.96         2.82 o                         
   2   9   3        363.86        361.93         9.08 o                         
   3   9   3        108.59         97.28         6.88 o                         
   4   9   3          0.40          3.53         1.31 o                         
   5   9   3         66.90         70.02         2.26 o                         
   6   9   3         17.37         14.13         1.71 o                         
   7   9   3          7.48          6.42         1.99 o                         
   8   9   3         39.61         36.82         4.75 o                         
   9   9   3          1.51          0.00         3.71 o                         
 -10  10   3          0.31          3.97         4.50 o                         
  -9  10   3          1.83         -1.06         3.71 o                         
  -8  10   3          0.01          2.24         1.63 o                         
  -7  10   3         36.42         37.62         2.72 o                         
  -6  10   3         22.37         21.27         2.13 o                         
  -5  10   3          0.28         -1.04         1.04 o                         
  -4  10   3         22.44         25.31         2.22 o                         
  -3  10   3        228.41        230.01         4.49 o                         
  -2  10   3        346.53        347.69         5.18 o                         
  -1  10   3        221.42        227.80         3.56 o                         
   0  10   3         77.71         70.37         2.19 o                         
   1  10   3         76.76         86.30         6.62 o                         
   2  10   3        651.61        654.98        13.20 o                         
   3  10   3        162.01        153.28        10.06 o                         
   4  10   3         94.12        100.28         3.73 o                         
   5  10   3        200.54        198.43         3.59 o                         
   6  10   3         85.32         75.89         2.92 o                         
   7  10   3         65.08         68.79         3.71 o                         
   8  10   3          4.25          0.34         2.03 o                         
   9  10   3          0.58          3.97         3.97 o                         
  -9  11   3         17.06         16.94         5.03 o                         
  -8  11   3          6.88          5.68         2.17 o                         
  -7  11   3         10.45          4.61         1.78 o                         
  -6  11   3          8.87         10.45         1.88 o                         
  -5  11   3         99.89        101.85         3.39 o                         
  -4  11   3         24.75         31.20         2.12 o                         
  -3  11   3        374.77        369.36         6.91 o                         
  -2  11   3        200.23        205.56         6.17 o                         
  -1  11   3        564.75        612.27         7.57 o                         
   0  11   3          0.02         -0.15         0.77 o                         
   1  11   3        132.46        136.31         6.08 o                         
   2  11   3         62.82         65.16         5.05 o                         
   3  11   3         46.84         49.47         4.64 o                         
   4  11   3         41.41         37.96         3.71 o                         
   5  11   3          0.30          1.60         1.01 o                         
   6  11   3         49.12         47.21         2.67 o                         
   7  11   3          4.13          4.35         1.49 o                         
   8  11   3          0.01         -0.23         2.63 o                         
  -9  12   3          0.66          4.24         4.24 o                         
  -8  12   3         17.77         30.71         5.03 o                         
  -7  12   3          7.86         10.01         2.17 o                         
  -6  12   3          2.17          1.25         1.63 o                         
  -5  12   3        227.20        234.82         5.05 o                         
  -4  12   3         20.36         17.96         1.92 o                         
  -3  12   3          0.68         -1.56         1.56 o                         
  -2  12   3          0.12         -0.89         1.60 o                         
  -1  12   3        440.56        452.28         7.78 o                         
   0  12   3         92.23         94.88         2.68 o                         
   1  12   3        126.59        111.94         3.18 o                         
   2  12   3         64.31         54.32         4.67 o                         
   3  12   3         12.19         11.48         4.37 o                         
   4  12   3         31.33         39.13         2.63 o                         
   5  12   3         48.91         43.61         2.10 o                         
   6  12   3         28.17         21.39         2.06 o                         
   7  12   3          6.98          5.84         1.89 o                         
   8  12   3          0.44          0.19         3.08 o                         
  -8  13   3          0.85         -3.71         3.71 o                         
  -7  13   3         46.94         48.43         3.49 o                         
  -6  13   3          8.09         11.31         2.20 o                         
  -5  13   3         21.09         25.95         2.30 o                         
  -4  13   3          3.42          6.23         2.03 o                         
  -3  13   3          0.25          1.87         1.75 o                         
  -2  13   3         47.60         42.06         7.15 o                         
  -1  13   3          1.41         -0.37         1.66 o                         
   0  13   3         18.39         18.98         2.10 o                         
   1  13   3         34.02         38.70         2.27 o                         
   2  13   3        181.50        170.90         3.90 o                         
   3  13   3         68.89         51.36         7.94 o                         
   4  13   3         12.58         21.32         2.24 o                         
   5  13   3         38.89         26.30         1.89 o                         
   6  13   3         30.03         27.03         4.19 o                         
   7  13   3          7.12          4.64         1.96 o                         
  -7  14   3          2.54          5.10         2.52 o                         
  -6  14   3          7.90          7.34         2.10 o                         
  -5  14   3         21.17         18.06         3.00 o                         
  -4  14   3          3.44          1.63         1.87 o                         
  -3  14   3         10.74         10.19         2.28 o                         
  -2  14   3         59.02         59.01         4.40 o                         
  -1  14   3         46.48         49.61         4.09 o                         
   0  14   3          0.06         -1.64         1.64 o                         
   1  14   3         14.02         12.92         1.96 o                         
   2  14   3         89.65         96.84         6.83 o                         
   3  14   3        194.73        168.53         8.21 o                         
   4  14   3         75.91         92.66         4.37 o                         
   5  14   3          0.34         -1.68         1.91 o                         
   6  14   3          1.88          2.33         1.55 o                         
  -6  15   3         43.03         45.80         5.56 o                         
  -5  15   3          1.63          1.35         2.52 o                         
  -4  15   3        111.52        123.74         5.96 o                         
  -3  15   3          0.03         -0.56         1.94 o                         
  -2  15   3          2.78          3.95         2.40 o                         
  -1  15   3          0.10          3.33         2.66 o                         
   0  15   3          0.97          1.65         1.76 o                         
   1  15   3         48.99         51.49         3.44 o                         
   2  15   3         98.43         94.15         4.50 o                         
   3  15   3         27.68         25.44         1.66 o                         
   4  15   3         74.47         67.87         2.94 o                         
   5  15   3         21.16         25.94         2.07 o                         
   6  15   3         52.74         59.53         3.57 o                         
  -5  16   3          6.64         15.88         4.50 o                         
  -4  16   3         27.10         27.75         3.94 o                         
  -3  16   3          0.08          0.17         2.19 o                         
  -2  16   3         21.91         24.61         3.62 o                         
  -1  16   3          0.58          0.47         2.51 o                         
   0  16   3          3.39          4.13         2.03 o                         
   1  16   3         43.01         27.09         9.27 o                         
   2  16   3          5.89          2.95         2.61 o                         
   3  16   3         52.93         61.58         5.53 o                         
   4  16   3         25.31         30.51         2.89 o                         
  -4  17   3         10.45          9.53         4.50 o                         
  -3  17   3         16.27         17.70         3.73 o                         
  -2  17   3          0.17         -2.60         2.60 o                         
  -1  17   3          0.59         -3.71         3.71 o                         
   0  17   3          3.94          5.46         4.10 o                         
   1  17   3          2.74          3.36         3.97 o                         
   2  17   3         14.17         13.19         2.31 o                         
   3  17   3        148.87        171.74         5.26 o                         
 -12   0   4          1.04          9.79         6.09 o                         
 -10   0   4          3.14          2.47         3.18 o                         
  -8   0   4         61.07         67.51         4.00 o                         
  -6   0   4        351.32        353.04         4.97 o                         
  -4   0   4      10063.91      10148.33        61.04 o                         
  -2   0   4       2013.56       2053.18        13.57 o                         
   0   0   4       2724.10       2825.80        20.62 o                         
   2   0   4         77.10         71.15         1.46 o                         
   4   0   4        132.62        174.65         2.68 o                         
   6   0   4          4.18          3.64         0.94 o                         
   8   0   4          6.87          6.88         4.50 o                         
  10   0   4         10.06         13.24         6.09 o                         
 -12   1   4          0.16          0.53         5.56 o                         
 -11   1   4         50.36         48.80         4.27 o                         
 -10   1   4         45.14         45.36         3.46 o                         
  -9   1   4         24.53         21.69         2.37 o                         
  -8   1   4        365.51        358.52         7.26 o                         
  -7   1   4         32.65         32.38         1.59 o                         
  -6   1   4          4.13          3.92         0.63 o                         
  -5   1   4        419.98        458.30         3.57 o                         
  -4   1   4        436.09        459.86         3.71 o                         
  -3   1   4          0.71          2.16         0.30 o                         
  -2   1   4         38.47         52.00         0.76 o                         
  -1   1   4          3.11          1.34         0.35 o                         
   0   1   4        361.39        389.96         2.63 o                         
   1   1   4       1654.98       1594.71         9.65 o                         
   2   1   4       7275.00       7319.90        38.94 o                         
   3   1   4       2308.22       2434.90        13.13 o                         
   4   1   4       3486.92       3502.67        18.59 o                         
   5   1   4        112.45        111.55         1.82 o                         
   6   1   4         13.75         18.68         1.17 o                         
   7   1   4        265.16        252.72         4.62 o                         
   8   1   4          4.04          0.93         2.81 o                         
   9   1   4          4.68          2.06         3.27 o                         
  10   1   4          2.20          4.45         3.92 o                         
 -11   2   4          5.46          6.52         2.53 o                         
 -10   2   4          6.26         10.83         2.49 o                         
  -9   2   4         25.01         30.24         2.43 o                         
  -8   2   4        575.90        565.44         7.08 o                         
  -7   2   4         54.19         45.01         2.23 o                         
  -6   2   4          5.18          1.13         0.50 o                         
  -5   2   4         25.00         23.83         1.10 o                         
  -4   2   4        226.42        185.30         1.77 o                         
  -3   2   4        294.45        309.03         2.27 o                         
  -2   2   4        689.01        640.92         3.49 o                         
  -1   2   4      12985.58      13146.52        83.36 o                         
   0   2   4       2026.47       2128.82        13.29 o                         
   1   2   4        610.14        650.87         4.46 o                         
   2   2   4         70.01         73.35         1.51 o                         
   3   2   4        553.92        498.39         4.00 o                         
   4   2   4        822.99        870.85         5.69 o                         
   5   2   4        746.94        764.04         7.53 o                         
   6   2   4          1.65          1.25         0.82 o                         
   7   2   4        247.46        269.25         6.90 o                         
   8   2   4         32.74         27.88         4.63 o                         
   9   2   4         13.46         25.00         5.29 o                         
  10   2   4         11.61         27.46         6.49 o                         
 -11   3   4         14.80         14.30         5.29 o                         
 -10   3   4          3.89          1.83         2.98 o                         
  -9   3   4          4.81          4.38         2.06 o                         
  -8   3   4        159.90        161.61         3.67 o                         
  -7   3   4          7.18          6.43         0.80 o                         
  -6   3   4         58.05         61.03         1.48 o                         
  -5   3   4        108.94         98.77         1.40 o                         
  -4   3   4        462.32        518.64         3.65 o                         
  -3   3   4        396.99        350.53         2.40 o                         
  -2   3   4       1243.07       1152.05         6.31 o                         
  -1   3   4      11644.00      11624.41        69.39 o                         
   0   3   4        148.30        139.64         1.59 o                         
   1   3   4        148.03        134.22         1.41 o                         
   2   3   4        243.38        233.67         2.68 o                         
   3   3   4          3.11          0.80         0.69 o                         
   4   3   4         54.05         53.74         1.36 o                         
   5   3   4        127.30        114.99         1.95 o                         
   6   3   4        411.26        383.46         3.86 o                         
   7   3   4         24.31         25.85         1.62 o                         
   8   3   4         31.68         21.46         2.94 o                         
   9   3   4          6.62          6.77         3.54 o                         
  10   3   4         23.12         35.66         5.58 o                         
 -11   4   4          9.82          6.88         4.77 o                         
 -10   4   4          2.49          5.32         3.84 o                         
  -9   4   4          9.76          9.79         2.93 o                         
  -8   4   4         37.01         34.99         2.52 o                         
  -7   4   4        845.28        849.55         7.83 o                         
  -6   4   4        282.40        279.58         3.62 o                         
  -5   4   4         39.78         42.40         1.21 o                         
  -4   4   4        341.64        359.71         4.12 o                         
  -3   4   4       1539.84       1669.41         8.99 o                         
  -2   4   4        242.08        253.60         2.31 o                         
  -1   4   4         85.81        123.64         1.57 o                         
   0   4   4         31.39         30.49         2.15 o                         
   1   4   4       1773.32       1756.19        16.21 o                         
   2   4   4        992.95       1036.07         9.26 o                         
   3   4   4       1567.84       1601.28        12.26 o                         
   4   4   4         34.03         30.77         1.16 o                         
   5   4   4        469.50        510.92         5.03 o                         
   6   4   4        482.25        474.83         6.48 o                         
   7   4   4          1.09          2.64         1.88 o                         
   8   4   4          3.89          6.62         2.48 o                         
   9   4   4         27.06         34.47         4.77 o                         
  10   4   4         13.70         18.11         4.82 o                         
 -11   5   4          0.81          3.71         4.77 o                         
 -10   5   4         42.38         51.89         6.35 o                         
  -9   5   4          0.57         -0.96         2.60 o                         
  -8   5   4        143.56        157.73         4.37 o                         
  -7   5   4        822.37        799.66         8.59 o                         
  -6   5   4         83.36         83.16         2.23 o                         
  -5   5   4        252.44        207.81         3.10 o                         
  -4   5   4        484.84        447.26         4.32 o                         
  -3   5   4        836.96        849.36         6.62 o                         
  -2   5   4         47.20         32.78         1.08 o                         
  -1   5   4        828.90        925.87         6.67 o                         
   0   5   4       3648.50       3800.83        31.90 o                         
   1   5   4        275.16        284.83         4.56 o                         
   2   5   4         12.16         13.94         1.54 o                         
   3   5   4          7.18          8.18         1.23 o                         
   4   5   4        171.87        176.48         2.58 o                         
   5   5   4         50.32         48.65         1.79 o                         
   6   5   4         68.46         69.94         3.17 o                         
   7   5   4         45.47         47.49         4.43 o                         
   8   5   4          0.22         -1.52         2.07 o                         
   9   5   4          3.14          1.91         3.31 o                         
  10   5   4          0.39          6.97         4.13 o                         
 -11   6   4          4.42          2.65         4.77 o                         
 -10   6   4          1.25         -1.32         3.97 o                         
  -9   6   4         31.13         33.11         3.97 o                         
  -8   6   4          0.02          0.07         1.63 o                         
  -7   6   4         80.08         92.28         3.52 o                         
  -6   6   4          9.18         11.95         1.50 o                         
  -5   6   4        279.31        296.69         4.35 o                         
  -4   6   4        244.33        240.81         3.61 o                         
  -3   6   4       1186.67       1314.78         9.42 o                         
  -2   6   4        509.79        439.90         4.77 o                         
  -1   6   4        135.51        135.01         2.75 o                         
   0   6   4       2914.31       2987.63        23.08 o                         
   1   6   4         15.73         15.87         1.47 o                         
   2   6   4        229.84        253.23         4.65 o                         
   3   6   4        245.69        247.34         3.55 o                         
   4   6   4          0.65         -0.10         0.70 o                         
   5   6   4          6.89          6.61         0.80 o                         
   6   6   4        310.83        311.73         5.77 o                         
   7   6   4        260.50        251.63         5.83 o                         
   8   6   4          3.79          4.81         2.28 o                         
   9   6   4          0.78         -4.63         4.63 o                         
  10   6   4         12.34         12.97         5.82 o                         
 -11   7   4         10.28         18.53         5.82 o                         
 -10   7   4          1.82          0.79         3.97 o                         
  -9   7   4          5.70          3.71         3.57 o                         
  -8   7   4          3.62          7.14         1.87 o                         
  -7   7   4          9.53         10.05         1.94 o                         
  -6   7   4        771.38        770.65         8.56 o                         
  -5   7   4        234.75        237.54         3.99 o                         
  -4   7   4         58.13         62.83         1.69 o                         
  -3   7   4        118.58        104.63         2.18 o                         
  -2   7   4       1043.30       1078.43         9.65 o                         
  -1   7   4        745.36        714.70         6.43 o                         
   0   7   4        736.07        742.44         8.37 o                         
   1   7   4        160.12        166.38         4.17 o                         
   2   7   4        160.25        142.48         3.71 o                         
   3   7   4          1.83          1.39         1.55 o                         
   4   7   4        276.01        282.34         2.91 o                         
   5   7   4         12.10         11.53         1.42 o                         
   6   7   4        194.27        200.19         4.61 o                         
   7   7   4        106.51        117.71         5.08 o                         
   8   7   4         15.64         15.48         2.58 o                         
   9   7   4         12.43         15.62         5.03 o                         
  10   7   4          8.13         10.85         5.56 o                         
 -10   8   4          1.99         -3.97         3.97 o                         
  -9   8   4          7.85          6.47         2.71 o                         
  -8   8   4          1.55         -0.75         1.63 o                         
  -7   8   4         11.46         10.17         1.83 o                         
  -6   8   4          0.00         -0.78         1.19 o                         
  -5   8   4       1062.87       1075.85        11.74 o                         
  -4   8   4         88.36         91.84         3.71 o                         
  -3   8   4        478.30        468.08         5.07 o                         
  -2   8   4        171.28        168.72         2.95 o                         
  -1   8   4        509.67        494.85         5.62 o                         
   0   8   4          5.12          9.37         1.23 o                         
   1   8   4         41.86         19.96         1.94 o                         
   2   8   4        228.04        239.56         7.37 o                         
   3   8   4         87.24         98.97         4.28 o                         
   4   8   4        472.63        447.42         4.45 o                         
   5   8   4          0.77          0.42         0.93 o                         
   6   8   4          2.70          4.91         1.51 o                         
   7   8   4          4.57          0.24         1.79 o                         
   8   8   4         36.27         25.68         3.93 o                         
   9   8   4         16.30          7.94         4.50 o                         
 -10   9   4         15.64         22.50         5.29 o                         
  -9   9   4          1.16          3.18         3.97 o                         
  -8   9   4          3.42          2.13         1.98 o                         
  -7   9   4          2.46          2.91         1.51 o                         
  -6   9   4         55.04         45.83         2.47 o                         
  -5   9   4         30.06         23.98         1.99 o                         
  -4   9   4        263.76        271.00         4.94 o                         
  -3   9   4       2447.08       2380.98        19.39 o                         
  -2   9   4        496.60        532.88         6.57 o                         
  -1   9   4        256.85        241.59         3.70 o                         
   0   9   4        157.02        162.44         3.45 o                         
   1   9   4          4.94          3.21         1.57 o                         
   2   9   4         47.54         44.86         2.91 o                         
   3   9   4        272.45        295.67         6.92 o                         
   4   9   4        280.48        283.93         3.58 o                         
   5   9   4         22.21         24.15         1.47 o                         
   6   9   4        222.50        217.01         5.18 o                         
   7   9   4         35.74         36.77         2.98 o                         
   8   9   4          7.76          6.76         2.46 o                         
   9   9   4         24.82         29.12         5.56 o                         
 -10  10   4          4.59          7.41         5.03 o                         
  -9  10   4         30.57         37.06         5.82 o                         
  -8  10   4          3.06          7.94         2.62 o                         
  -7  10   4         53.66         59.16         3.34 o                         
  -6  10   4         34.54         34.06         2.32 o                         
  -5  10   4         35.26         38.52         2.33 o                         
  -4  10   4         10.80         10.18         1.58 o                         
  -3  10   4          4.89          7.93         1.86 o                         
  -2  10   4        116.87        111.20         3.41 o                         
  -1  10   4          1.61          1.56         0.98 o                         
   0  10   4         31.60         26.93         4.24 o                         
   1  10   4        220.84        185.16         6.83 o                         
   2  10   4          1.83          6.29         2.86 o                         
   3  10   4        293.33        308.98         9.54 o                         
   4  10   4        175.60        160.86         2.71 o                         
   5  10   4         74.86         71.48         2.20 o                         
   6  10   4          0.69          1.30         2.22 o                         
   7  10   4          2.30          0.57         1.86 o                         
   8  10   4          3.73          2.40         2.43 o                         
  -9  11   4         26.64         32.30         5.82 o                         
  -8  11   4         20.09         16.41         4.24 o                         
  -7  11   4          0.59         -0.08         2.39 o                         
  -6  11   4         68.47         79.52         3.66 o                         
  -5  11   4         11.32          7.84         1.56 o                         
  -4  11   4        432.44        417.56         7.59 o                         
  -3  11   4        118.15        121.22         4.23 o                         
  -2  11   4         20.19         20.23         3.71 o                         
  -1  11   4         88.63         87.19         3.60 o                         
   0  11   4         52.63         39.72         2.62 o                         
   1  11   4         14.60         20.32         3.35 o                         
   2  11   4          0.25         -1.93         2.65 o                         
   3  11   4        176.50        182.90         7.95 o                         
   4  11   4         46.44         42.70         3.04 o                         
   5  11   4         91.89        103.89         4.47 o                         
   6  11   4         48.64         38.02         2.52 o                         
   7  11   4         13.44         10.62         3.25 o                         
   8  11   4          8.17          2.70         2.21 o                         
  -9  12   4          7.57          2.65         4.24 o                         
  -8  12   4         16.83         17.47         4.50 o                         
  -7  12   4         18.72         20.45         2.54 o                         
  -6  12   4          3.85          5.00         1.75 o                         
  -5  12   4         13.19         12.53         1.89 o                         
  -4  12   4        228.32        224.74         5.93 o                         
  -3  12   4        113.52        114.74         4.27 o                         
  -2  12   4        400.16        389.07         8.77 o                         
  -1  12   4          0.02         -1.46         1.46 o                         
   0  12   4        216.17        210.95         3.75 o                         
   1  12   4          0.20          0.44         2.48 o                         
   2  12   4         32.57         35.97        10.59 o                         
   3  12   4         22.30         20.65         6.35 o                         
   4  12   4          0.15         -4.77         4.77 o                         
   5  12   4          0.85          1.10         1.55 o                         
   6  12   4          1.12         -0.12         2.47 o                         
   7  12   4          8.48          2.67         3.93 o                         
   8  12   4         17.67          8.21         3.71 o                         
  -8  13   4          3.64          5.03         4.24 o                         
  -7  13   4          0.82         -3.44         3.44 o                         
  -6  13   4         25.43         20.01         2.60 o                         
  -5  13   4          7.87          8.38         2.14 o                         
  -4  13   4          4.65          6.51         1.98 o                         
  -3  13   4          7.89          8.19         1.98 o                         
  -2  13   4          3.76          1.42         2.00 o                         
  -1  13   4         30.32         29.21         3.08 o                         
   0  13   4          6.40         12.18         3.49 o                         
   1  13   4         30.06         29.52         3.53 o                         
   2  13   4        123.10        130.75         7.19 o                         
   3  13   4          0.92         -2.38         5.03 o                         
   4  13   4          1.69          1.18         1.29 o                         
   5  13   4          1.93         -1.10         1.10 o                         
   6  13   4          0.25         -1.02         1.46 o                         
   7  13   4         37.76         38.15         3.49 o                         
  -7  14   4          0.07          0.26         3.71 o                         
  -6  14   4          9.75          8.37         3.37 o                         
  -5  14   4          2.63          6.17         2.52 o                         
  -4  14   4          0.00          1.00         2.01 o                         
  -3  14   4          3.23          1.92         1.89 o                         
  -2  14   4         57.62         55.56         6.22 o                         
  -1  14   4         64.72         63.25         4.25 o                         
   0  14   4         18.60         17.87         3.78 o                         
   1  14   4        155.71        183.15         8.23 o                         
   2  14   4          3.16          9.53         5.82 o                         
   3  14   4         52.96         63.80         9.00 o                         
   4  14   4         16.30         12.50         3.04 o                         
   5  14   4          2.14          2.18         1.95 o                         
   6  14   4         34.64         36.75         3.88 o                         
  -6  15   4         11.78         13.24         4.50 o                         
  -5  15   4         27.58         38.65         5.29 o                         
  -4  15   4          5.32          3.17         2.13 o                         
  -3  15   4         17.20         19.27         2.63 o                         
  -2  15   4          0.74         -0.95         2.20 o                         
  -1  15   4         16.24         13.77         2.89 o                         
   0  15   4         14.22         10.42         2.41 o                         
   1  15   4        352.99        344.91        26.74 o                         
   2  15   4         32.48         37.86         7.94 o                         
   3  15   4         34.92         32.08         2.96 o                         
   4  15   4          8.47         11.20         2.26 o                         
   5  15   4         61.75         65.48         4.89 o                         
  -5  16   4         32.68         33.62         5.56 o                         
  -4  16   4          0.12         -1.06         3.97 o                         
  -3  16   4         17.07         16.77         3.35 o                         
  -2  16   4          3.48         -0.06         4.10 o                         
  -1  16   4         13.24         12.74         4.63 o                         
   0  16   4          0.03         -2.15         2.15 o                         
   1  16   4          1.51         -0.41         1.98 o                         
   2  16   4         35.91         26.55         4.63 o                         
   3  16   4         67.21         80.29         5.16 o                         
   4  16   4         27.40         29.29         2.97 o                         
  -3  17   4          0.30          0.46         3.71 o                         
  -2  17   4         11.53          6.47         3.18 o                         
  -1  17   4         34.66         32.99         5.69 o                         
   0  17   4          3.72          9.79         5.56 o                         
   1  17   4          0.16          0.39         3.84 o                         
   2  17   4         62.06         58.91         3.78 o                         
 -11   0   5          1.16          3.18         4.77 o                         
  -9   0   5        215.13        235.15         7.12 o                         
  -7   0   5        264.32        262.33         5.58 o                         
  -5   0   5          7.25          7.75         1.78 o                         
  -3   0   5          9.07          8.66         0.67 o                         
  -1   0   5       1947.13       1899.05        13.05 o                         
   1   0   5       2726.89       2724.90        25.78 o                         
   3   0   5       1728.32       1814.11        14.58 o                         
   5   0   5        343.16        313.45         4.63 o                         
   7   0   5          0.06         -1.28         1.28 o                         
   9   0   5          1.81         -2.65         4.50 o                         
 -11   1   5          2.81          3.88         2.37 o                         
 -10   1   5          1.87          0.70         2.01 o                         
  -9   1   5        155.50        140.25         3.97 o                         
  -8   1   5         51.17         47.06         2.41 o                         
  -7   1   5        218.07        202.31         2.90 o                         
  -6   1   5        131.87        138.51         2.09 o                         
  -5   1   5        416.63        380.20         3.00 o                         
  -4   1   5       1183.37       1265.25         7.10 o                         
  -3   1   5       4474.09       4557.96        20.67 o                         
  -2   1   5        808.55        791.41         4.39 o                         
  -1   1   5       6036.08       5950.26        30.06 o                         
   0   1   5       1104.83       1055.21         6.03 o                         
   1   1   5         43.33         46.44         1.33 o                         
   2   1   5        492.29        533.44         3.90 o                         
   3   1   5        456.03        472.20         3.78 o                         
   4   1   5         17.24         22.16         1.02 o                         
   5   1   5        261.55        230.80         2.69 o                         
   6   1   5          3.04          1.09         1.02 o                         
   7   1   5         26.38         31.10         2.06 o                         
   8   1   5          0.20          0.93         2.90 o                         
   9   1   5          0.16          0.40         3.37 o                         
  10   1   5         34.65         53.98         6.54 o                         
 -11   2   5          2.63          4.78         5.30 o                         
 -10   2   5         41.19         41.88         3.45 o                         
  -9   2   5          5.54          4.68         1.57 o                         
  -8   2   5         37.67         41.36         2.36 o                         
  -7   2   5          0.38         -0.55         0.60 o                         
  -6   2   5        194.17        197.88         2.41 o                         
  -5   2   5          0.24         -0.19         0.50 o                         
  -4   2   5       2701.99       2925.17        15.04 o                         
  -3   2   5       2526.84       2719.79        14.55 o                         
  -2   2   5       2691.42       2647.70        12.77 o                         
  -1   2   5       2756.35       2695.51        14.03 o                         
   0   2   5         97.98        112.50         1.08 o                         
   1   2   5         48.43         30.46         0.97 o                         
   2   2   5        106.70         70.14         3.60 o                         
   3   2   5        292.70        311.33         2.99 o                         
   4   2   5        377.16        361.96         3.42 o                         
   5   2   5          0.81         -0.22         0.50 o                         
   6   2   5        115.30        105.96         2.13 o                         
   7   2   5         35.93         43.60         4.95 o                         
   8   2   5          1.70         -1.32         2.81 o                         
   9   2   5          0.99         -0.77         3.27 o                         
  10   2   5          0.20         -1.78         4.02 o                         
 -11   3   5          4.69         11.38         5.03 o                         
 -10   3   5         35.47         36.66         3.32 o                         
  -9   3   5         99.18         97.76         4.37 o                         
  -8   3   5         25.84         25.55         1.83 o                         
  -7   3   5        266.42        265.52         3.23 o                         
  -6   3   5         17.52         20.78         1.17 o                         
  -5   3   5        224.24        204.50         2.07 o                         
  -4   3   5         33.59         38.81         1.31 o                         
  -3   3   5         16.00         25.81         1.45 o                         
  -2   3   5       1026.23        969.34         5.83 o                         
  -1   3   5         24.96         47.01         0.80 o                         
   0   3   5         13.56         18.54         0.52 o                         
   1   3   5          9.94          7.51         0.50 o                         
   2   3   5       1178.49       1165.36         8.84 o                         
   3   3   5        933.26        920.67         7.63 o                         
   4   3   5        361.91        351.15         3.56 o                         
   5   3   5        161.63        147.83         2.61 o                         
   6   3   5        435.32        418.11         7.10 o                         
   7   3   5         24.84         26.24         3.25 o                         
   8   3   5         20.35         20.88         3.49 o                         
   9   3   5         34.09         39.53         5.20 o                         
  10   3   5          0.97          4.39         4.21 o                         
 -11   4   5          8.18          6.35         5.03 o                         
 -10   4   5         19.77         25.15         5.56 o                         
  -9   4   5         26.38         36.86         4.11 o                         
  -8   4   5        306.26        297.12         5.62 o                         
  -7   4   5         65.48         54.79         1.88 o                         
  -6   4   5        123.39        118.41         2.20 o                         
  -5   4   5          0.74          1.43         0.56 o                         
  -4   4   5       2060.70       2074.49        12.50 o                         
  -3   4   5         16.75         18.71         0.77 o                         
  -2   4   5       1982.74       2070.99        11.23 o                         
  -1   4   5       4017.09       4320.49        24.81 o                         
   0   4   5       1073.78       1141.87         8.41 o                         
   1   4   5        223.75        217.36         2.17 o                         
   2   4   5        233.86        232.00         2.47 o                         
   3   4   5        217.47        223.69         2.57 o                         
   4   4   5        489.76        470.90         4.07 o                         
   5   4   5         72.74         68.77         1.85 o                         
   6   4   5        120.15        134.33         4.66 o                         
   7   4   5        223.14        211.06         8.22 o                         
   8   4   5          4.72          0.13         2.28 o                         
   9   4   5          1.59          5.65         3.46 o                         
  10   4   5          4.08          8.07         4.29 o                         
 -11   5   5          0.04         -4.24         4.24 o                         
 -10   5   5         24.43         30.97         5.82 o                         
  -9   5   5          8.37          9.91         2.71 o                         
  -8   5   5          1.01          3.06         1.91 o                         
  -7   5   5          0.74          2.54         1.13 o                         
  -6   5   5        208.89        206.83         3.36 o                         
  -5   5   5        212.19        220.09         3.30 o                         
  -4   5   5          9.59         16.19         1.36 o                         
  -3   5   5        459.90        480.71         4.38 o                         
  -2   5   5        343.12        401.89         3.38 o                         
  -1   5   5       1116.14       1089.07         7.90 o                         
   0   5   5       1000.60       1081.78        12.68 o                         
   1   5   5         22.16         21.18         1.82 o                         
   2   5   5        197.96        157.76         2.55 o                         
   3   5   5        936.77        887.59         7.70 o                         
   4   5   5         26.23         20.48         0.87 o                         
   5   5   5        192.79        181.49         2.71 o                         
   6   5   5         40.87         37.02         2.60 o                         
   7   5   5          0.53         -1.12         1.80 o                         
   8   5   5         20.14         19.01         2.91 o                         
   9   5   5          0.00          2.76         3.50 o                         
  10   5   5          4.25          5.79         4.45 o                         
 -11   6   5          0.06         -2.12         4.50 o                         
 -10   6   5          2.26          1.06         3.97 o                         
  -9   6   5         64.97         65.36         4.77 o                         
  -8   6   5          0.01         -0.28         3.31 o                         
  -7   6   5        171.53        180.00         4.51 o                         
  -6   6   5        448.35        437.29         5.91 o                         
  -5   6   5         26.62         26.05         1.79 o                         
  -4   6   5          0.41          0.14         0.69 o                         
  -3   6   5       1116.39       1126.97         9.73 o                         
  -2   6   5       1268.68       1190.98        10.83 o                         
  -1   6   5        912.87       1041.99         8.15 o                         
   0   6   5          5.76         10.07         1.51 o                         
   1   6   5        411.98        398.10         5.94 o                         
   2   6   5         75.51         93.24         3.61 o                         
   3   6   5        229.19        250.25         2.98 o                         
   4   6   5         42.62         49.22         3.01 o                         
   5   6   5          5.93          6.21         0.91 o                         
   6   6   5         48.79         42.99         2.64 o                         
   7   6   5        142.76        128.78         4.55 o                         
   8   6   5          2.64          1.03         2.32 o                         
   9   6   5         23.53         32.76         4.89 o                         
  10   6   5          7.96         10.06         6.09 o                         
 -11   7   5          4.16          6.62         5.03 o                         
 -10   7   5          1.24         -3.71         3.71 o                         
  -9   7   5          0.35          1.95         2.41 o                         
  -8   7   5          0.87          1.59         2.25 o                         
  -7   7   5          0.66         -1.60         1.75 o                         
  -6   7   5         63.85         77.92         3.19 o                         
  -5   7   5        168.53        155.97         3.97 o                         
  -4   7   5         46.38         46.04         1.54 o                         
  -3   7   5        351.61        338.81         4.45 o                         
  -2   7   5       2146.89       2164.22        17.31 o                         
  -1   7   5        557.32        561.67         5.97 o                         
   0   7   5         12.58         17.19         2.10 o                         
   1   7   5         94.49         87.32         3.05 o                         
   2   7   5       1036.40       1045.65        11.91 o                         
   3   7   5       1357.66       1340.24        14.72 o                         
   4   7   5          0.39         -0.76         0.76 o                         
   5   7   5        111.43        110.35         3.22 o                         
   6   7   5         11.95         10.02         1.87 o                         
   7   7   5          1.70          1.70         1.76 o                         
   8   7   5         14.62          8.08         2.69 o                         
   9   7   5          3.37         -2.12         4.24 o                         
 -10   8   5          0.82          0.00         4.24 o                         
  -9   8   5          5.19          3.71         3.97 o                         
  -8   8   5         23.30         19.87         3.00 o                         
  -7   8   5          0.79          1.99         1.56 o                         
  -6   8   5        120.49        122.40         3.72 o                         
  -5   8   5         13.79         10.87         1.55 o                         
  -4   8   5        246.74        246.41         4.61 o                         
  -3   8   5        101.09        110.66         2.60 o                         
  -2   8   5         61.02         67.10         2.90 o                         
  -1   8   5          4.84          7.41         0.84 o                         
   0   8   5        121.13        123.51         4.39 o                         
   1   8   5          0.71         -1.35         1.35 o                         
   2   8   5          0.66          0.99         1.75 o                         
   3   8   5         58.78         73.79         6.53 o                         
   4   8   5        183.43        169.37         2.51 o                         
   5   8   5         25.82         23.81         1.79 o                         
   6   8   5        116.41        124.24         3.94 o                         
   7   8   5         46.72         40.54         5.23 o                         
   8   8   5          0.15         -0.67         2.52 o                         
   9   8   5          0.26          0.53         4.24 o                         
 -10   9   5          0.22          0.53         4.24 o                         
  -9   9   5          0.05         -1.06         3.71 o                         
  -8   9   5         89.58         79.15         6.09 o                         
  -7   9   5         28.49         23.12         2.39 o                         
  -6   9   5         30.71         32.99         2.33 o                         
  -5   9   5         14.95         19.42         1.83 o                         
  -4   9   5        361.99        362.31         6.00 o                         
  -3   9   5        636.10        622.93         8.10 o                         
  -2   9   5         77.51         78.20         2.53 o                         
  -1   9   5         12.22         16.02         1.20 o                         
   0   9   5        505.84        464.86        24.96 o                         
   1   9   5          9.54          7.89         1.76 o                         
   2   9   5         63.37         67.32         5.04 o                         
   3   9   5        240.04        240.74         6.50 o                         
   4   9   5         26.89         26.52         1.15 o                         
   5   9   5         98.04         85.28         2.95 o                         
   6   9   5          0.85         -1.43         1.57 o                         
   7   9   5          4.62          4.21         2.00 o                         
   8   9   5          9.29          7.94         2.79 o                         
   9   9   5          2.82          0.53         4.24 o                         
 -10  10   5          0.45          4.24         5.03 o                         
  -9  10   5          0.13         -3.71         3.71 o                         
  -8  10   5          9.23         10.91         2.90 o                         
  -7  10   5         33.59         34.16         2.90 o                         
  -6  10   5          8.20          3.37         1.63 o                         
  -5  10   5         44.80         45.94         2.54 o                         
  -4  10   5         74.30         81.19         3.67 o                         
  -3  10   5        205.35        204.20         5.19 o                         
  -2  10   5        657.54        654.93         8.03 o                         
  -1  10   5          5.47          5.80         0.98 o                         
   0  10   5         57.26         52.48         8.60 o                         
   1  10   5         70.90         61.07         4.67 o                         
   2  10   5        360.21        387.99        10.48 o                         
   3  10   5         70.76         72.30         5.43 o                         
   4  10   5        335.90        346.68        17.34 o                         
   5  10   5          0.27         -0.45         1.48 o                         
   6  10   5          4.75          3.91         2.01 o                         
   7  10   5          2.77          1.68         1.93 o                         
   8  10   5          0.00          0.17         2.33 o                         
  -9  11   5         17.46         15.62         5.29 o                         
  -8  11   5          5.89          5.82         3.97 o                         
  -7  11   5         17.12         20.24         2.39 o                         
  -6  11   5          5.91          6.86         1.91 o                         
  -5  11   5         47.64         43.29         2.59 o                         
  -4  11   5         32.86         29.07         2.54 o                         
  -3  11   5         66.63         65.47         3.45 o                         
  -2  11   5         11.75          9.15         1.84 o                         
  -1  11   5        164.36        178.05         4.64 o                         
   0  11   5         34.17         39.52         2.06 o                         
   1  11   5          0.47          1.67         2.40 o                         
   2  11   5          0.37          0.39         2.73 o                         
   3  11   5         15.28         13.24         5.29 o                         
   4  11   5         56.39         59.03         7.94 o                         
   5  11   5        156.71        145.76         4.58 o                         
   6  11   5          0.24          0.28         1.53 o                         
   7  11   5          0.53         -1.78         2.08 o                         
   8  11   5          6.70          1.91         6.09 o                         
  -8  12   5          0.28          0.79         3.97 o                         
  -7  12   5         12.97         12.99         3.00 o                         
  -6  12   5          0.65          3.10         2.29 o                         
  -5  12   5         10.98          8.02         3.54 o                         
  -4  12   5          0.00          0.33         2.04 o                         
  -3  12   5         10.48          8.51         2.13 o                         
  -2  12   5          9.79          5.37         1.82 o                         
  -1  12   5        576.76        569.23        10.68 o                         
   0  12   5        270.96        271.39         7.73 o                         
   1  12   5        155.72        145.34         7.02 o                         
   2  12   5          6.40         12.30         3.50 o                         
   3  12   5         28.61         24.36         6.35 o                         
   4  12   5         48.93         48.45         7.94 o                         
   5  12   5         49.14         45.05         2.32 o                         
   6  12   5         11.19         11.51         1.88 o                         
   7  12   5         10.48          8.55         3.79 o                         
  -8  13   5         21.96         23.56         5.29 o                         
  -7  13   5          0.16         -1.32         3.71 o                         
  -6  13   5          1.82         -0.86         2.33 o                         
  -5  13   5          3.17          7.36         2.73 o                         
  -4  13   5          0.00         -1.75         1.75 o                         
  -3  13   5         28.54         26.13         2.73 o                         
  -2  13   5          9.78          9.46         2.12 o                         
  -1  13   5         72.97         69.31         7.81 o                         
   0  13   5         71.31         80.72         3.12 o                         
   1  13   5        180.92        202.52         8.24 o                         
   2  13   5          0.39         -4.50         4.50 o                         
   3  13   5         50.50         39.44         7.41 o                         
   4  13   5          7.87         13.77         6.62 o                         
   5  13   5          3.59         13.24         6.88 o                         
   6  13   5          0.64         -0.57         1.46 o                         
   7  13   5          6.34          7.41         2.25 o                         
  -7  14   5          5.51          2.12         3.97 o                         
  -6  14   5         19.27         28.86         5.03 o                         
  -5  14   5         11.74         16.52         3.08 o                         
  -4  14   5          0.13         -1.55         2.68 o                         
  -3  14   5          6.42          4.77         3.68 o                         
  -2  14   5          8.11          4.41         2.12 o                         
  -1  14   5         37.03         31.68         3.20 o                         
   0  14   5          7.44          8.99         3.97 o                         
   1  14   5        146.69        166.51        11.65 o                         
   2  14   5         26.04         38.12         7.41 o                         
   3  14   5          2.58          3.97         6.09 o                         
   4  14   5          3.57          3.18         6.09 o                         
   5  14   5          6.00          5.82         3.84 o                         
   6  14   5          1.73         -0.54         1.87 o                         
  -6  15   5         13.32         15.35         5.03 o                         
  -5  15   5          0.48          7.41         4.24 o                         
  -4  15   5          2.58          1.07         2.20 o                         
  -3  15   5          1.75         -0.17         2.71 o                         
  -2  15   5          1.90         -0.36         1.95 o                         
  -1  15   5          2.75          0.67         2.38 o                         
   0  15   5        186.98        187.06         8.07 o                         
   1  15   5         44.20         35.55         2.71 o                         
   2  15   5         12.96         14.56         6.88 o                         
   3  15   5         40.91         49.77         8.74 o                         
   4  15   5         11.72         10.82         1.79 o                         
   5  15   5          0.01         -1.41         1.83 o                         
  -5  16   5          1.91          2.65         4.50 o                         
  -4  16   5          2.07          3.17         2.86 o                         
  -3  16   5          1.39         -0.39         3.04 o                         
  -2  16   5         24.25         20.70         3.56 o                         
  -1  16   5          4.01          2.23         2.34 o                         
   0  16   5          5.89          9.62         2.43 o                         
   1  16   5         95.03         89.29         4.52 o                         
   2  16   5         67.16         82.07        10.32 o                         
   3  16   5          4.01          1.85         4.77 o                         
   4  16   5          8.90          9.23         4.50 o                         
  -3  17   5          2.66         -1.32         2.60 o                         
  -2  17   5         15.58         12.13         5.82 o                         
  -1  17   5          0.71         -1.89         2.52 o                         
   0  17   5          3.14          4.14         5.96 o                         
   1  17   5          1.02         -1.77         1.77 o                         
   2  17   5         14.45         16.94         7.68 o                         
 -10   0   6          0.02         -2.15         2.15 o                         
  -8   0   6        314.13        352.34         8.07 o                         
  -6   0   6       1353.84       1349.85        14.67 o                         
  -4   0   6         17.04         14.04         0.94 o                         
  -2   0   6          5.37          8.30         1.04 o                         
   0   0   6       3238.83       3211.03        23.79 o                         
   2   0   6        598.83        507.44         5.07 o                         
   4   0   6         39.19         26.89         1.40 o                         
   6   0   6         18.66         15.98         3.64 o                         
   8   0   6         35.96         31.77         6.35 o                         
  10   0   6         18.29         31.50         8.21 o                         
 -11   1   6         19.07         19.75         4.70 o                         
 -10   1   6          1.70          0.11         1.59 o                         
  -9   1   6         74.15         82.06         3.34 o                         
  -8   1   6          6.87          6.97         1.43 o                         
  -7   1   6         14.25         14.67         1.00 o                         
  -6   1   6          2.81          4.22         0.62 o                         
  -5   1   6       1801.39       1863.70        10.42 o                         
  -4   1   6        745.77        780.18         4.76 o                         
  -3   1   6        916.72       1002.18         5.38 o                         
  -2   1   6        680.29        619.60         3.74 o                         
  -1   1   6         31.74         41.65         0.80 o                         
   0   1   6        761.79        723.29         4.75 o                         
   1   1   6       2145.23       2173.14        11.58 o                         
   2   1   6        127.63        133.04         1.68 o                         
   3   1   6        282.25        305.62         2.92 o                         
   4   1   6         41.82         40.15         1.27 o                         
   5   1   6         50.94         58.48         1.74 o                         
   6   1   6          6.29          3.01         1.12 o                         
   7   1   6         14.72         18.08         1.69 o                         
   8   1   6          0.09          0.03         3.17 o                         
   9   1   6         31.89         45.74         5.71 o                         
  10   1   6          5.91          8.07         4.68 o                         
 -11   2   6          0.66         -1.62         2.35 o                         
 -10   2   6         19.54         21.71         2.76 o                         
  -9   2   6          1.09          2.66         1.51 o                         
  -8   2   6         63.16         66.94         2.84 o                         
  -7   2   6        248.36        227.74         4.60 o                         
  -6   2   6         32.68         26.90         1.77 o                         
  -5   2   6        146.03        130.50         1.81 o                         
  -4   2   6       1514.80       1605.88         8.94 o                         
  -3   2   6       2774.73       2792.86        15.81 o                         
  -2   2   6       2940.80       3105.48        14.34 o                         
  -1   2   6        418.38        408.61         4.35 o                         
   0   2   6          0.05          2.44         0.74 o                         
   1   2   6         64.53         75.62         1.57 o                         
   2   2   6        550.08        584.19         6.16 o                         
   3   2   6         34.15         34.99         1.46 o                         
   4   2   6         43.67         43.37         1.08 o                         
   5   2   6        205.93        201.01         2.46 o                         
   6   2   6         13.25         13.11         1.07 o                         
   7   2   6         31.46         35.15         3.38 o                         
   8   2   6          0.07         -1.77         2.90 o                         
   9   2   6         10.74         16.80         6.35 o                         
  10   2   6          9.28         19.69         5.12 o                         
 -11   3   6          5.38          9.79         5.03 o                         
 -10   3   6         12.57          8.21         2.41 o                         
  -9   3   6          8.69          7.34         2.85 o                         
  -8   3   6         32.30         40.54         2.18 o                         
  -7   3   6        108.83        105.42         2.36 o                         
  -6   3   6         15.62         13.39         1.17 o                         
  -5   3   6        162.17        149.67         2.01 o                         
  -4   3   6         21.29         22.44         0.98 o                         
  -3   3   6         43.24         51.38         1.72 o                         
  -2   3   6          1.59          2.30         0.38 o                         
  -1   3   6        283.16        303.20         2.54 o                         
   0   3   6         12.51          9.61         0.51 o                         
   1   3   6        842.50        813.99         6.12 o                         
   2   3   6        920.67        935.64        17.98 o                         
   3   3   6        999.99       1004.01         9.07 o                         
   4   3   6         31.43         30.55         1.44 o                         
   5   3   6        434.58        428.98         5.74 o                         
   6   3   6        190.97        201.84         5.09 o                         
   7   3   6        130.29        119.72         5.38 o                         
   8   3   6          1.82         -2.86         2.86 o                         
   9   3   6          3.45         16.28         4.29 o                         
  10   3   6          0.03         -2.61         5.43 o                         
 -11   4   6          0.01         -0.79         4.50 o                         
 -10   4   6          0.04         -2.12         3.71 o                         
  -9   4   6        104.33        127.15         5.28 o                         
  -8   4   6        125.95        125.57         3.26 o                         
  -7   4   6          0.07          0.68         0.97 o                         
  -6   4   6         63.74         66.37         1.88 o                         
  -5   4   6        100.26         87.49         1.67 o                         
  -4   4   6        236.00        257.78         2.97 o                         
  -3   4   6        486.44        465.05         4.32 o                         
  -2   4   6       2109.24       2325.82        13.36 o                         
  -1   4   6        623.71        664.17         5.62 o                         
   0   4   6       1068.67       1045.18         7.60 o                         
   1   4   6        246.57        257.95         2.76 o                         
   2   4   6        225.95        227.53         2.79 o                         
   3   4   6         60.47         60.37         1.87 o                         
   4   4   6         11.40         11.34         0.92 o                         
   5   4   6        406.42        424.30         4.63 o                         
   6   4   6       1013.11        970.99        12.09 o                         
   7   4   6         69.83         53.72         4.50 o                         
   8   4   6          1.46          2.14         3.05 o                         
   9   4   6          3.90          5.73         3.83 o                         
  10   4   6          7.88         11.73         5.43 o                         
 -11   5   6          0.64          1.59         4.50 o                         
 -10   5   6          3.84         -1.59         3.97 o                         
  -9   5   6        160.64        176.58         6.74 o                         
  -8   5   6          4.98          7.81         2.62 o                         
  -7   5   6          1.14         -0.46         1.11 o                         
  -6   5   6          0.59         -0.83         0.83 o                         
  -5   5   6         15.86         12.20         1.58 o                         
  -4   5   6         49.60         50.80         1.73 o                         
  -3   5   6        114.99        124.24         1.93 o                         
  -2   5   6       1176.72       1124.37         8.18 o                         
  -1   5   6       2354.59       2408.82        15.73 o                         
   0   5   6        198.17        192.77         2.78 o                         
   1   5   6         13.80         17.58         0.74 o                         
   2   5   6         55.94         49.77         1.30 o                         
   3   5   6         53.88         48.61         1.64 o                         
   4   5   6        343.53        340.06         3.39 o                         
   5   5   6         35.58         32.25         2.21 o                         
   6   5   6         46.98         44.77         2.94 o                         
   7   5   6          0.54         -2.01         2.01 o                         
   8   5   6         10.10          4.98         2.67 o                         
   9   5   6          0.55          2.98         4.24 o                         
 -11   6   6         16.82         21.71         5.82 o                         
 -10   6   6         18.33         13.24         5.29 o                         
  -9   6   6         54.76         63.07         7.68 o                         
  -8   6   6        126.05        141.24         5.80 o                         
  -7   6   6         11.59          9.65         1.98 o                         
  -6   6   6        123.13        116.87         3.15 o                         
  -5   6   6         17.56         19.34         1.31 o                         
  -4   6   6         28.73         33.73         1.81 o                         
  -3   6   6          0.54          1.62         0.78 o                         
  -2   6   6       2076.58       2175.53        14.58 o                         
  -1   6   6        350.05        310.74         3.30 o                         
   0   6   6        232.89        216.13         2.70 o                         
   1   6   6        786.62        814.72        11.15 o                         
   2   6   6        961.90        955.47        10.05 o                         
   3   6   6        303.10        273.59         3.55 o                         
   4   6   6          0.64         -0.17         0.91 o                         
   5   6   6         78.69         85.36         3.19 o                         
   6   6   6        275.03        244.77         5.50 o                         
   7   6   6         46.30         50.82         4.43 o                         
   8   6   6          7.13          4.19         2.51 o                         
   9   6   6         21.86         20.38         4.63 o                         
 -11   7   6          0.16          6.62         5.03 o                         
 -10   7   6          1.56         -0.79         4.24 o                         
  -9   7   6         46.52         55.96         6.49 o                         
  -8   7   6         98.20        105.30         5.33 o                         
  -7   7   6         75.16         70.96         3.93 o                         
  -6   7   6         26.21         24.18         2.04 o                         
  -5   7   6         69.72         76.58         2.98 o                         
  -4   7   6         98.33         95.12         4.19 o                         
  -3   7   6         29.97         33.34         1.77 o                         
  -2   7   6        295.41        307.49         3.59 o                         
  -1   7   6         48.68         45.74         3.58 o                         
   0   7   6         16.23         14.50         2.29 o                         
   1   7   6        981.44       1046.47        13.54 o                         
   2   7   6         77.39         78.73         3.39 o                         
   3   7   6        409.85        407.83         4.33 o                         
   4   7   6        118.36        108.96         2.57 o                         
   5   7   6        172.16        179.27         5.04 o                         
   6   7   6         26.98         29.47         2.48 o                         
   7   7   6         10.47          7.73         2.13 o                         
   8   7   6          5.98          7.21         2.89 o                         
   9   7   6          3.39         -4.24         4.24 o                         
 -10   8   6         49.22         46.33         6.62 o                         
  -9   8   6          7.60         11.65         4.50 o                         
  -8   8   6         14.81         16.67         3.08 o                         
  -7   8   6         40.26         37.79         2.80 o                         
  -6   8   6         93.15         91.47         3.52 o                         
  -5   8   6        260.02        278.82         5.21 o                         
  -4   8   6          8.59         12.25         1.82 o                         
  -3   8   6         78.47         82.53         2.62 o                         
  -2   8   6          6.25          6.40         1.00 o                         
  -1   8   6         85.83         94.29         2.22 o                         
   0   8   6        380.65        350.18        11.52 o                         
   1   8   6        256.65        246.94         6.86 o                         
   2   8   6        155.93        145.25         5.05 o                         
   3   8   6        350.25        335.15         7.37 o                         
   4   8   6        172.29        176.10         4.16 o                         
   5   8   6        103.47        112.35         3.28 o                         
   6   8   6         19.18         18.96         2.98 o                         
   7   8   6         34.52         39.57         3.35 o                         
   8   8   6         22.74         23.60         3.74 o                         
   9   8   6          0.32          3.97         4.77 o                         
 -10   9   6          5.87          3.97         4.50 o                         
  -9   9   6          7.59          7.15         4.24 o                         
  -8   9   6          3.27         -0.59         2.41 o                         
  -7   9   6          0.49         -0.40         1.63 o                         
  -6   9   6         12.29          6.11         1.64 o                         
  -5   9   6        292.81        260.18         5.22 o                         
  -4   9   6         25.40         23.66         2.23 o                         
  -3   9   6        348.24        347.02         6.62 o                         
  -2   9   6         19.21         25.99         1.67 o                         
  -1   9   6        203.45        202.20        11.52 o                         
   0   9   6          0.00          0.54         1.80 o                         
   1   9   6        439.35        442.27        12.44 o                         
   2   9   6          6.25          5.50         2.22 o                         
   3   9   6         38.62         41.99         4.41 o                         
   4   9   6         35.95         36.70         2.83 o                         
   5   9   6          0.05         -0.89         1.23 o                         
   6   9   6          3.01          3.59         1.74 o                         
   7   9   6          2.64         -1.02         2.69 o                         
   8   9   6         22.67         19.64         4.50 o                         
  -9  10   6          1.81          2.38         4.50 o                         
  -8  10   6         82.29         87.36         7.41 o                         
  -7  10   6          0.23          1.19         2.33 o                         
  -6  10   6          8.10          5.87         1.66 o                         
  -5  10   6          0.36          0.78         1.59 o                         
  -4  10   6         26.62         25.92         2.48 o                         
  -3  10   6        170.50        171.40         4.87 o                         
  -2  10   6         75.53         72.08         3.34 o                         
  -1  10   6         31.75         29.80         1.75 o                         
   0  10   6          7.14         12.71         4.50 o                         
   1  10   6        112.21        125.40         6.36 o                         
   2  10   6        219.30        233.87         8.52 o                         
   3  10   6         12.11         15.09         5.56 o                         
   4  10   6         68.27         67.83         2.71 o                         
   5  10   6          9.22          7.79         1.41 o                         
   6  10   6         10.24          9.21         1.92 o                         
   7  10   6         12.46         16.38         2.51 o                         
   8  10   6          2.73         -0.59         5.96 o                         
  -9  11   6          0.17         -4.24         4.24 o                         
  -8  11   6         24.94         24.88         5.29 o                         
  -7  11   6          0.95         -0.29         2.33 o                         
  -6  11   6          9.13          6.33         2.03 o                         
  -5  11   6          0.59         -0.79         1.63 o                         
  -4  11   6          0.45         -0.33         1.67 o                         
  -3  11   6        466.83        426.26         7.94 o                         
  -2  11   6        124.66        118.31         4.23 o                         
  -1  11   6        301.56        309.12         5.31 o                         
   0  11   6         10.29          7.18         1.55 o                         
   1  11   6        121.84        126.96         6.64 o                         
   2  11   6         23.91         17.74         5.56 o                         
   3  11   6          0.01         -1.32         5.03 o                         
   4  11   6          3.59          1.32         5.29 o                         
   5  11   6          0.63         -1.24         1.24 o                         
   6  11   6        104.19        114.09         4.18 o                         
   7  11   6         29.93         26.82         3.58 o                         
  -8  12   6         11.83         19.85         5.29 o                         
  -7  12   6          0.42          1.85         3.97 o                         
  -6  12   6          0.16          1.38         2.33 o                         
  -5  12   6          1.68         -1.71         1.71 o                         
  -4  12   6        146.90        142.34         7.63 o                         
  -3  12   6          0.87         -0.79         1.51 o                         
  -2  12   6         10.81         13.16         2.14 o                         
  -1  12   6         31.61         32.16         2.76 o                         
   0  12   6        244.41        262.95        13.77 o                         
   1  12   6        142.07        155.69         7.29 o                         
   2  12   6         24.09         25.15         6.35 o                         
   3  12   6          0.09          2.38         5.03 o                         
   4  12   6        120.10        133.16        11.65 o                         
   5  12   6        130.72        129.09         4.22 o                         
   6  12   6          6.08          2.17         1.70 o                         
   7  12   6          1.41         -2.22         2.22 o                         
  -8  13   6         15.95         18.27         5.29 o                         
  -7  13   6          6.17          6.09         4.24 o                         
  -6  13   6          0.71         -2.12         3.71 o                         
  -5  13   6          0.05         -1.95         1.95 o                         
  -4  13   6        117.00        132.11         5.18 o                         
  -3  13   6          4.44          5.48         2.01 o                         
  -2  13   6          4.16         -0.89         1.69 o                         
  -1  13   6         21.72         19.60         6.35 o                         
   0  13   6         12.51         14.82         1.75 o                         
   1  13   6         78.88         84.18         9.00 o                         
   2  13   6          3.92          8.47         5.56 o                         
   3  13   6         44.39         55.33         8.47 o                         
   4  13   6          7.69         13.24         6.09 o                         
   5  13   6         63.21         64.24         4.77 o                         
   6  13   6         36.66         42.04         3.63 o                         
  -7  14   6          3.44          3.97         4.50 o                         
  -6  14   6         20.15         22.50         5.03 o                         
  -5  14   6          6.53          7.41         4.24 o                         
  -4  14   6         13.67         12.39         2.44 o                         
  -3  14   6         17.27         17.66         2.61 o                         
  -2  14   6         13.54         17.71         2.53 o                         
  -1  14   6        175.51        153.88        19.46 o                         
   0  14   6         24.31         33.86         4.24 o                         
   1  14   6          5.94          9.27         5.82 o                         
   2  14   6         34.85         39.44         7.68 o                         
   3  14   6         22.76         23.03         7.15 o                         
   4  14   6          0.49          8.21         6.62 o                         
   5  14   6         29.29         33.76         2.99 o                         
  -6  15   6          8.04         12.71         4.77 o                         
  -5  15   6          7.00          9.27         4.77 o                         
  -4  15   6          6.94          5.04         4.90 o                         
  -3  15   6         33.90         19.17         4.10 o                         
  -2  15   6          0.34          0.11         1.96 o                         
  -1  15   6         44.14         39.12         3.81 o                         
   0  15   6          0.01         -1.28         1.28 o                         
   1  15   6          5.04          0.53         5.82 o                         
   2  15   6          1.16          8.47         6.09 o                         
   3  15   6          0.33          1.59         6.09 o                         
   4  15   6         11.36         18.53         7.15 o                         
  -5  16   6          5.23         12.71         5.03 o                         
  -4  16   6         23.00         28.05         4.12 o                         
  -3  16   6         35.79         35.58         5.16 o                         
  -2  16   6         13.00          7.92         6.88 o                         
  -1  16   6          7.36          7.85         3.84 o                         
   0  16   6          2.17         -0.05         2.65 o                         
   1  16   6         37.60         44.21         8.21 o                         
   2  16   6         17.99         17.47         7.41 o                         
   3  16   6         16.96         25.68         7.94 o                         
  -3  17   6          6.21         -1.06         3.44 o                         
  -2  17   6          0.44          0.82         2.65 o                         
  -1  17   6          0.96         11.91         6.09 o                         
   0  17   6         18.02          8.71         4.37 o                         
   1  17   6         29.10         26.10         5.96 o                         
 -11   0   7          0.01         -1.42         2.40 o                         
  -9   0   7         16.15         18.10         2.67 o                         
  -7   0   7         64.02         69.18         3.12 o                         
  -5   0   7         39.31         47.56         2.05 o                         
  -3   0   7        254.09        266.21         3.69 o                         
  -1   0   7        289.56        295.94         3.36 o                         
   1   0   7       3869.58       4032.75        33.41 o                         
   3   0   7        121.75        140.23         2.78 o                         
   5   0   7        745.20        733.12         8.46 o                         
   7   0   7        236.07        266.05        13.50 o                         
   9   0   7        262.74        303.38        16.68 o                         
 -11   1   7          0.05         -2.06         3.38 o                         
 -10   1   7         12.47         11.11         1.95 o                         
  -9   1   7         62.58         70.78         3.17 o                         
  -8   1   7          9.89         13.50         2.52 o                         
  -7   1   7        263.87        277.43         3.76 o                         
  -6   1   7         83.03         77.45         1.63 o                         
  -5   1   7          5.13          7.21         0.63 o                         
  -4   1   7        299.74        333.53         2.86 o                         
  -3   1   7         29.42         21.76         1.14 o                         
  -2   1   7         58.72         63.04         1.03 o                         
  -1   1   7        596.53        599.70         3.99 o                         
   0   1   7        995.11       1071.39         7.10 o                         
   1   1   7         15.19         24.15         0.79 o                         
   2   1   7        149.20        168.20         1.98 o                         
   3   1   7        454.31        485.51         3.84 o                         
   4   1   7        116.97        112.69         1.84 o                         
   5   1   7        126.59        135.09         2.57 o                         
   6   1   7        120.13        124.76         3.27 o                         
   7   1   7        196.38        188.80         4.85 o                         
   8   1   7         11.13         13.54         4.02 o                         
   9   1   7         18.48         34.23         5.33 o                         
  10   1   7          7.69          7.91         8.74 o                         
 -11   2   7          0.23         -1.00         2.40 o                         
 -10   2   7          4.77          4.47         2.13 o                         
  -9   2   7          8.84          9.50         1.80 o                         
  -8   2   7        305.16        295.04         4.76 o                         
  -7   2   7         60.94         58.55         1.71 o                         
  -6   2   7          0.01         -0.39         0.52 o                         
  -5   2   7        845.65        885.82         6.20 o                         
  -4   2   7        355.96        352.92         5.27 o                         
  -3   2   7          5.48          4.85         0.58 o                         
  -2   2   7        180.01        198.69         1.84 o                         
  -1   2   7        356.40        394.70         2.86 o                         
   0   2   7         52.61         53.73         1.05 o                         
   1   2   7        494.16        469.12         4.16 o                         
   2   2   7        241.67        198.73         3.07 o                         
   3   2   7       1093.08       1155.38         9.07 o                         
   4   2   7        155.14        156.33         2.33 o                         
   5   2   7        132.29        143.43         2.52 o                         
   6   2   7         70.43         67.85         2.22 o                         
   7   2   7          0.11         -1.78         2.18 o                         
   8   2   7        103.41        124.64         8.60 o                         
   9   2   7         10.27          8.88         4.40 o                         
 -11   3   7          1.94          2.02         2.73 o                         
 -10   3   7         10.31          8.66         3.57 o                         
  -9   3   7         31.21         32.07         2.49 o                         
  -8   3   7        139.50        135.11         3.33 o                         
  -7   3   7         44.41         41.45         1.90 o                         
  -6   3   7        123.37        127.87         2.26 o                         
  -5   3   7        108.41        107.20         2.00 o                         
  -4   3   7         24.60         18.41         0.95 o                         
  -3   3   7          8.04          6.00         0.50 o                         
  -2   3   7          1.45          4.55         0.53 o                         
  -1   3   7          1.75          1.88         0.41 o                         
   0   3   7       1047.90        999.07         7.99 o                         
   1   3   7         24.88         13.86         1.00 o                         
   2   3   7        322.51        319.00         4.68 o                         
   3   3   7        107.30        105.67         3.67 o                         
   4   3   7        147.21        139.16         2.69 o                         
   5   3   7          7.89          8.16         1.40 o                         
   6   3   7          0.24         -0.99         3.45 o                         
   7   3   7         80.94         78.75         9.27 o                         
   8   3   7         11.13         15.85         4.18 o                         
   9   3   7          1.00          5.10         4.07 o                         
 -11   4   7          5.78          5.29         5.03 o                         
 -10   4   7         30.94         25.68         5.56 o                         
  -9   4   7        166.26        160.81         5.23 o                         
  -8   4   7         81.60         89.64         2.96 o                         
  -7   4   7        292.62        270.84         4.09 o                         
  -6   4   7         58.00         57.42         1.83 o                         
  -5   4   7          2.29          1.74         0.61 o                         
  -4   4   7         29.77         20.69         1.82 o                         
  -3   4   7        123.91        144.63         1.83 o                         
  -2   4   7        643.93        656.24         5.00 o                         
  -1   4   7       4276.35       4530.51        30.52 o                         
   0   4   7        656.84        617.74         5.18 o                         
   1   4   7        466.44        465.24         4.31 o                         
   2   4   7         41.46         30.01         0.99 o                         
   3   4   7          3.05          2.82         0.75 o                         
   4   4   7        119.71        118.90         2.27 o                         
   5   4   7        413.79        412.79         6.96 o                         
   6   4   7        124.91        120.91         8.91 o                         
   7   4   7         28.01         29.17         3.25 o                         
   8   4   7         17.33         15.53         4.18 o                         
   9   4   7          4.44          4.57         4.63 o                         
 -11   5   7          3.92          1.85         4.77 o                         
 -10   5   7          6.62          6.88         4.50 o                         
  -9   5   7         43.24         48.59         4.40 o                         
  -8   5   7         35.76         38.37         3.83 o                         
  -7   5   7         10.43         12.12         1.49 o                         
  -6   5   7         29.69         31.03         2.11 o                         
  -5   5   7        236.40        247.65         3.72 o                         
  -4   5   7        559.37        556.54         7.06 o                         
  -3   5   7         11.34          8.39         0.73 o                         
  -2   5   7       1330.74       1344.07         9.09 o                         
  -1   5   7       2924.33       2858.75        18.61 o                         
   0   5   7        468.35        509.78         4.48 o                         
   1   5   7        206.91        201.74         2.54 o                         
   2   5   7       1021.52        982.86         8.23 o                         
   3   5   7          4.78          5.71         0.71 o                         
   4   5   7         55.99         58.48         1.61 o                         
   5   5   7         87.97         77.08         3.42 o                         
   6   5   7        291.10        311.93        10.58 o                         
   7   5   7          2.13          0.38         2.41 o                         
   8   5   7          1.84          8.97         4.77 o                         
   9   5   7          6.52         13.92         5.16 o                         
 -11   6   7          0.04          2.91         4.77 o                         
 -10   6   7          0.01          3.44         4.77 o                         
  -9   6   7         93.64         90.76         5.62 o                         
  -8   6   7         25.24         31.68         3.54 o                         
  -7   6   7         50.53         33.81         3.04 o                         
  -6   6   7         12.16         14.71         1.77 o                         
  -5   6   7        739.92        759.29         9.62 o                         
  -4   6   7       1534.51       1514.64        15.98 o                         
  -3   6   7         45.76         44.71         1.69 o                         
  -2   6   7        348.60        360.06         3.57 o                         
  -1   6   7         43.23         59.36         2.11 o                         
   0   6   7        117.31         95.54         1.60 o                         
   1   6   7        501.66        521.50         4.75 o                         
   2   6   7        600.26        586.37         5.38 o                         
   3   6   7         22.11         26.42         1.49 o                         
   4   6   7          2.16          2.37         1.25 o                         
   5   6   7         10.98          7.75         2.37 o                         
   6   6   7         41.68         36.63         2.79 o                         
   7   6   7         13.42          5.71         3.59 o                         
   8   6   7          0.10          0.23         2.61 o                         
   9   6   7          7.18         11.59         5.56 o                         
 -10   7   7          2.91          6.09         4.77 o                         
  -9   7   7         42.21         35.47         6.09 o                         
  -8   7   7          8.92         10.15         2.71 o                         
  -7   7   7         30.76         29.97         3.27 o                         
  -6   7   7         62.55         55.67         2.94 o                         
  -5   7   7         38.46         37.27         1.96 o                         
  -4   7   7         96.49         94.93         3.86 o                         
  -3   7   7         35.10         27.46         1.43 o                         
  -2   7   7         44.35         45.34         1.54 o                         
  -1   7   7         87.50        104.53         2.11 o                         
   0   7   7        218.81        206.74         2.62 o                         
   1   7   7        942.70        951.01         7.49 o                         
   2   7   7        428.30        377.76         4.24 o                         
   3   7   7        276.74        264.35         3.75 o                         
   4   7   7        166.54        177.27         4.39 o                         
   5   7   7        199.44        189.26         4.57 o                         
   6   7   7          6.77          7.97         1.98 o                         
   7   7   7        106.63        118.86         5.41 o                         
   8   7   7          6.91          7.31         3.44 o                         
   9   7   7         16.62         17.21         6.09 o                         
 -10   8   7          0.77         -2.65         4.50 o                         
  -9   8   7          0.13         -2.38         4.24 o                         
  -8   8   7         29.56         25.22         3.37 o                         
  -7   8   7          2.14          3.71         3.31 o                         
  -6   8   7          5.67          6.34         1.67 o                         
  -5   8   7          4.84          4.47         1.39 o                         
  -4   8   7         68.90         73.12         3.41 o                         
  -3   8   7        150.58        136.28         4.16 o                         
  -2   8   7        459.74        480.65         5.06 o                         
  -1   8   7        616.82        614.39         6.43 o                         
   0   8   7       1168.82       1178.41        11.21 o                         
   1   8   7         10.12         10.64         2.60 o                         
   2   8   7        234.69        222.92         7.35 o                         
   3   8   7        563.82        533.47         5.54 o                         
   4   8   7        164.22        170.39         4.42 o                         
   5   8   7          3.06          1.88         2.03 o                         
   6   8   7          0.39          1.64         2.29 o                         
   7   8   7         42.95         37.41         3.83 o                         
   8   8   7          2.40         -0.04         2.79 o                         
 -10   9   7          2.60          3.71         5.03 o                         
  -9   9   7          0.12         -3.97         3.97 o                         
  -8   9   7         35.81         33.17         4.00 o                         
  -7   9   7          0.89         -1.19         2.25 o                         
  -6   9   7         32.21         31.41         3.29 o                         
  -5   9   7        253.71        244.48         5.87 o                         
  -4   9   7        403.67        417.18         7.63 o                         
  -3   9   7         32.31         27.58         2.45 o                         
  -2   9   7          8.21          7.33         1.23 o                         
  -1   9   7          0.18         -1.09         1.38 o                         
   0   9   7         45.88         45.99         1.66 o                         
   1   9   7        199.34        197.48         6.74 o                         
   2   9   7         60.54         54.42         4.37 o                         
   3   9   7          0.06         -0.42         2.54 o                         
   4   9   7        117.80        112.00         3.53 o                         
   5   9   7         50.64         46.98         2.83 o                         
   6   9   7          0.49         -1.82         1.82 o                         
   7   9   7          8.99          6.60         2.71 o                         
   8   9   7          1.37         -2.62         2.62 o                         
  -9  10   7          3.03          1.85         4.50 o                         
  -8  10   7          5.33          6.88         4.24 o                         
  -7  10   7          0.01         -1.19         2.51 o                         
  -6  10   7          8.67          6.71         2.14 o                         
  -5  10   7         21.69         11.90         2.13 o                         
  -4  10   7          1.57          0.10         1.73 o                         
  -3  10   7        266.30        261.51         6.09 o                         
  -2  10   7        768.67        774.39        12.12 o                         
  -1  10   7        210.95        202.29         4.93 o                         
   0  10   7          4.68          0.76         2.88 o                         
   1  10   7         37.88         32.56         5.82 o                         
   2  10   7        286.35        297.82        13.50 o                         
   3  10   7        195.85        202.52        11.91 o                         
   4  10   7         10.51         10.32         1.53 o                         
   5  10   7          2.74          3.31         1.44 o                         
   6  10   7         45.82         38.04         2.95 o                         
   7  10   7          0.00         -2.15         2.15 o                         
  -9  11   7          3.39         12.18         5.29 o                         
  -8  11   7          0.27         -1.32         3.97 o                         
  -7  11   7          0.99          0.53         3.23 o                         
  -6  11   7         17.17          7.15         2.81 o                         
  -5  11   7         15.02         10.92         2.34 o                         
  -4  11   7         90.84         92.69         4.31 o                         
  -3  11   7        228.36        234.35         6.02 o                         
  -2  11   7        504.46        497.39         8.67 o                         
  -1  11   7        173.61        173.79         4.67 o                         
   0  11   7         25.72         28.26         1.53 o                         
   1  11   7          0.57          1.59         4.50 o                         
   2  11   7          0.61         -0.26         4.24 o                         
   3  11   7          5.93          7.68         5.29 o                         
   4  11   7          8.89          8.45         2.91 o                         
   5  11   7         47.59         38.71         2.31 o                         
   6  11   7         27.72         24.81         2.52 o                         
   7  11   7          0.63         -0.53         2.25 o                         
  -8  12   7         16.18         17.47         5.29 o                         
  -7  12   7         10.50          6.35         4.24 o                         
  -6  12   7         67.65         69.13         4.77 o                         
  -5  12   7        112.82        114.30         4.78 o                         
  -4  12   7         54.94         50.51         3.73 o                         
  -3  12   7         23.81         30.47         2.88 o                         
  -2  12   7          0.99          1.11         3.51 o                         
  -1  12   7         26.47         33.05         2.96 o                         
   0  12   7         56.42         57.94         3.17 o                         
   1  12   7          1.53          0.00         4.50 o                         
   2  12   7          3.18         -3.44         4.77 o                         
   3  12   7        126.03        127.60        11.38 o                         
   4  12   7          1.87         10.06         6.09 o                         
   5  12   7          0.23          3.10         3.73 o                         
   6  12   7          0.01         -2.20         2.29 o                         
  -7  13   7          4.14          2.38         4.50 o                         
  -6  13   7          3.53          6.88         4.24 o                         
  -5  13   7          8.98         11.55         2.77 o                         
  -4  13   7        112.58        108.34         4.88 o                         
  -3  13   7         55.36         59.82         3.80 o                         
  -2  13   7          0.10          0.13         1.56 o                         
  -1  13   7          3.88          4.30         1.73 o                         
   0  13   7         12.79         10.85         5.29 o                         
   1  13   7         23.31         37.86         6.88 o                         
   2  13   7         43.71         59.56         8.74 o                         
   3  13   7          2.30          9.53         5.82 o                         
   4  13   7          9.69         14.56         6.62 o                         
   5  13   7         45.24         47.48         5.16 o                         
   6  13   7          2.09          3.85         1.72 o                         
  -7  14   7         40.84         52.15         6.88 o                         
  -6  14   7          1.58          1.06         4.24 o                         
  -5  14   7          7.34          8.47         4.50 o                         
  -4  14   7          8.20          3.89         2.73 o                         
  -3  14   7         61.42         52.29         5.15 o                         
  -2  14   7        130.94        127.46         5.04 o                         
  -1  14   7          5.40          2.57         1.76 o                         
   0  14   7         42.01         42.93         2.90 o                         
   1  14   7         17.08         10.85         5.82 o                         
   2  14   7         23.05         18.27         6.62 o                         
   3  14   7          9.08         22.50         7.15 o                         
   4  14   7          4.82         -1.32         6.35 o                         
   5  14   7          9.41          6.50         5.16 o                         
  -6  15   7         47.01         58.24         7.15 o                         
  -5  15   7          0.26         -0.79         4.50 o                         
  -4  15   7         46.46         41.73         4.58 o                         
  -3  15   7          0.01         -1.80         2.11 o                         
  -2  15   7         13.85         13.93         2.93 o                         
  -1  15   7         18.38         20.18         3.03 o                         
   0  15   7          0.51         -0.85         1.28 o                         
   1  15   7          0.14         11.65         5.82 o                         
   2  15   7         14.95         18.80         7.15 o                         
   3  15   7         16.14         24.62         7.41 o                         
   4  15   7          0.49          7.15         7.15 o                         
  -4  16   7         24.82         28.22         8.74 o                         
  -3  16   7          1.36         -2.50         3.18 o                         
  -2  16   7          0.51         -0.87         3.18 o                         
  -1  16   7          1.33         -2.25         2.25 o                         
   0  16   7          0.20         -1.52         1.52 o                         
   1  16   7         15.95         20.12         7.41 o                         
   2  16   7          3.19         -0.53         6.35 o                         
  -1  17   7         19.94         11.65         3.44 o                         
 -10   0   8         10.47         10.95         2.73 o                         
  -8   0   8         91.87         87.44         4.90 o                         
  -6   0   8        238.65        247.71         4.12 o                         
  -4   0   8       1049.14       1045.74        10.93 o                         
  -2   0   8        173.74        175.53         2.64 o                         
   0   0   8         14.58         27.82         1.12 o                         
   2   0   8       1217.31       1280.94        12.06 o                         
   4   0   8       1637.28       1527.76        14.94 o                         
   6   0   8       1200.13       1229.59        27.93 o                         
   8   0   8         35.69         20.91         6.88 o                         
 -11   1   8         15.13         18.73         3.56 o                         
 -10   1   8          0.65         -1.46         1.46 o                         
  -9   1   8         91.59        104.28         3.54 o                         
  -8   1   8         11.11         10.67         1.53 o                         
  -7   1   8          7.78          4.30         1.04 o                         
  -6   1   8         42.65         39.44         1.93 o                         
  -5   1   8         73.16         78.28         2.91 o                         
  -4   1   8        357.87        369.39         3.25 o                         
  -3   1   8        357.57        356.36         2.77 o                         
  -2   1   8        956.37        903.94         5.71 o                         
  -1   1   8       1273.46       1295.26         7.62 o                         
   0   1   8        191.16        145.59         1.78 o                         
   1   1   8        315.41        346.59         2.68 o                         
   2   1   8         21.06         11.56         0.73 o                         
   3   1   8        353.22        330.70         3.07 o                         
   4   1   8        204.08        200.61         2.82 o                         
   5   1   8         69.92         71.20         3.29 o                         
   6   1   8        432.28        416.70         9.02 o                         
   7   1   8         29.44         36.20         2.14 o                         
   8   1   8          0.21          0.33         3.46 o                         
   9   1   8          4.30          0.55         7.02 o                         
 -11   2   8          0.07          0.15         2.40 o                         
 -10   2   8         19.58         16.31         2.53 o                         
  -9   2   8        102.42        103.14         3.64 o                         
  -8   2   8        110.47        111.25         3.55 o                         
  -7   2   8         24.91         22.83         1.58 o                         
  -6   2   8          0.13          0.32         0.69 o                         
  -5   2   8        245.33        252.51         3.53 o                         
  -4   2   8          0.35          0.18         0.56 o                         
  -3   2   8         84.77         90.02         1.31 o                         
  -2   2   8        302.07        289.26         2.51 o                         
  -1   2   8       1384.58       1481.09         8.49 o                         
   0   2   8        151.47        170.75         1.99 o                         
   1   2   8        175.75        138.65         2.07 o                         
   2   2   8        265.38        272.10         3.82 o                         
   3   2   8        467.89        481.47         5.08 o                         
   4   2   8        649.08        605.70         5.71 o                         
   5   2   8         30.69         30.85         1.45 o                         
   6   2   8         10.60         14.82         2.92 o                         
   7   2   8         91.59        123.61         7.29 o                         
   8   2   8         25.62         34.20         7.02 o                         
   9   2   8          4.11          6.69         4.77 o                         
 -11   3   8          2.20          4.82         2.64 o                         
 -10   3   8          0.36          1.62         4.10 o                         
  -9   3   8          5.16          6.05         1.73 o                         
  -8   3   8         83.12         86.04         2.89 o                         
  -7   3   8         34.73         30.77         1.84 o                         
  -6   3   8          0.11         -0.67         0.67 o                         
  -5   3   8        362.22        355.13         3.96 o                         
  -4   3   8         80.29         69.73         1.56 o                         
  -3   3   8       1253.51       1258.36         7.84 o                         
  -2   3   8         90.36         88.48         1.53 o                         
  -1   3   8         90.22         67.83         1.67 o                         
   0   3   8        210.34        240.74         3.09 o                         
   1   3   8         31.02         42.03         1.56 o                         
   2   3   8        177.66        164.90         3.17 o                         
   3   3   8        369.68        327.85         5.63 o                         
   4   3   8        409.27        418.41         5.41 o                         
   5   3   8       1036.14       1035.87        12.67 o                         
   6   3   8        108.77         88.42         5.01 o                         
   7   3   8          7.09          8.32         3.34 o                         
   8   3   8          3.51         12.30         4.13 o                         
   9   3   8          2.18          3.86         4.58 o                         
 -11   4   8          3.30          6.09         5.03 o                         
 -10   4   8          3.57         -0.26         4.24 o                         
  -9   4   8         25.93         27.31         2.84 o                         
  -8   4   8          1.94          2.70         1.43 o                         
  -7   4   8          2.74          2.22         1.28 o                         
  -6   4   8          5.25          0.49         0.99 o                         
  -5   4   8         36.61         37.58         1.76 o                         
  -4   4   8          0.14          0.04         0.68 o                         
  -3   4   8         31.53         22.57         1.11 o                         
  -2   4   8        106.07         85.24         1.77 o                         
  -1   4   8          0.61          4.18         0.83 o                         
   0   4   8        258.89        250.51         2.99 o                         
   1   4   8        142.09        137.67         2.30 o                         
   2   4   8        117.76        114.59         2.42 o                         
   3   4   8        244.26        249.38         4.33 o                         
   4   4   8        246.66        238.69         4.61 o                         
   5   4   8        284.63        267.75         5.81 o                         
   6   4   8          9.68          8.75         2.51 o                         
   7   4   8          1.01         -2.22         2.22 o                         
   8   4   8          0.49         -0.18         3.43 o                         
   9   4   8          5.33          0.26         4.21 o                         
 -11   5   8          0.24         -4.50         4.50 o                         
 -10   5   8          0.01         -2.38         3.97 o                         
  -9   5   8         12.45         14.89         3.46 o                         
  -8   5   8         17.52         23.29         3.37 o                         
  -7   5   8          1.35          0.78         1.59 o                         
  -6   5   8         12.55         19.02         1.58 o                         
  -5   5   8          0.01          0.91         1.03 o                         
  -4   5   8        136.69        161.14         3.87 o                         
  -3   5   8        142.84        146.33         2.29 o                         
  -2   5   8        434.04        433.06         4.32 o                         
  -1   5   8        113.89        107.40         1.97 o                         
   0   5   8        100.60         83.99         1.72 o                         
   1   5   8          5.40          5.09         0.74 o                         
   2   5   8        419.56        413.08         4.07 o                         
   3   5   8       1316.04       1240.90        10.49 o                         
   4   5   8         14.58         19.76         2.01 o                         
   5   5   8         41.79         43.73         2.85 o                         
   6   5   8          7.57          3.61         2.72 o                         
   7   5   8          7.44          3.01         3.10 o                         
   8   5   8         15.06         12.38         4.13 o                         
   9   5   8          3.37          5.26         6.75 o                         
 -11   6   8          8.29          3.71         5.03 o                         
 -10   6   8          5.68         -1.06         4.50 o                         
  -9   6   8         61.66         50.06         5.02 o                         
  -8   6   8          0.00         -2.05         2.38 o                         
  -7   6   8          0.17         -2.06         2.06 o                         
  -6   6   8          3.80          6.97         1.65 o                         
  -5   6   8        238.02        225.27         4.69 o                         
  -4   6   8        737.63        673.94         8.25 o                         
  -3   6   8         99.56         86.11         1.84 o                         
  -2   6   8        563.91        533.36         4.77 o                         
  -1   6   8          8.70          7.05         1.06 o                         
   0   6   8        435.65        425.00         4.21 o                         
   1   6   8         26.28         28.17         2.34 o                         
   2   6   8        515.39        480.39         5.45 o                         
   3   6   8        238.80        229.52         4.07 o                         
   4   6   8        114.63        123.81         4.42 o                         
   5   6   8         28.41         24.16         4.24 o                         
   6   6   8         91.18         94.14         4.77 o                         
   7   6   8         13.47          8.59         2.78 o                         
   8   6   8         11.68         14.85         4.25 o                         
 -10   7   8         13.16         12.44         5.29 o                         
  -9   7   8          0.00         -3.97         3.97 o                         
  -8   7   8         17.76         15.16         3.08 o                         
  -7   7   8          3.97          0.79         2.25 o                         
  -6   7   8         74.11         64.44         7.71 o                         
  -5   7   8         28.74         27.24         2.86 o                         
  -4   7   8        111.00        101.05         4.72 o                         
  -3   7   8         27.87         28.02         1.65 o                         
  -2   7   8          2.70          2.98         0.77 o                         
  -1   7   8        132.04        129.44         2.17 o                         
   0   7   8        622.43        629.19         5.58 o                         
   1   7   8         19.43         15.31         1.10 o                         
   2   7   8        219.96        206.27         2.81 o                         
   3   7   8        439.31        421.46         5.88 o                         
   4   7   8          3.02          5.32         2.07 o                         
   5   7   8        117.09        121.56         4.11 o                         
   6   7   8          0.21          0.45         2.01 o                         
   7   7   8          0.29          0.10         2.41 o                         
   8   7   8          3.62          4.24         4.77 o                         
 -10   8   8         39.49         54.53         7.68 o                         
  -9   8   8          2.81          4.24         4.50 o                         
  -8   8   8          3.10          6.81         2.71 o                         
  -7   8   8         55.62         56.89         4.21 o                         
  -6   8   8          2.19          2.46         1.86 o                         
  -5   8   8         65.24         77.89         3.80 o                         
  -4   8   8         16.38         16.22         1.69 o                         
  -3   8   8         25.88         32.59         3.17 o                         
  -2   8   8       1186.67       1124.13         9.68 o                         
  -1   8   8        156.94        159.17         2.57 o                         
   0   8   8          7.38          8.83         0.84 o                         
   1   8   8        192.77        169.81         2.43 o                         
   2   8   8        196.90        184.41         2.66 o                         
   3   8   8         25.54         24.85         1.54 o                         
   4   8   8        228.88        206.61         5.40 o                         
   5   8   8          6.94         11.29         2.41 o                         
   6   8   8         12.12         15.06         2.30 o                         
   7   8   8          4.67          5.33         3.04 o                         
   8   8   8          0.54         -0.52         4.10 o                         
 -10   9   8         21.94         22.77         6.35 o                         
  -9   9   8          6.37          4.50         4.77 o                         
  -8   9   8          2.05         -1.06         3.97 o                         
  -7   9   8          4.51          2.85         2.52 o                         
  -6   9   8         60.15         54.95         4.84 o                         
  -5   9   8         25.10         30.45         2.74 o                         
  -4   9   8         87.24         76.15         3.76 o                         
  -3   9   8        113.78        105.89         4.17 o                         
  -2   9   8         70.77         59.63         2.62 o                         
  -1   9   8        495.95        477.10         6.77 o                         
   0   9   8        340.57        306.65         3.82 o                         
   1   9   8         61.07         57.30         2.07 o                         
   2   9   8         17.41         15.21         3.35 o                         
   3   9   8         41.62         38.16         1.65 o                         
   4   9   8         48.80         40.66         3.10 o                         
   5   9   8         50.91         45.18         2.86 o                         
   6   9   8          2.87          4.15         2.08 o                         
   7   9   8          4.03          3.33         3.18 o                         
  -9  10   8         15.47         24.36         6.09 o                         
  -8  10   8         11.89         11.91         4.77 o                         
  -7  10   8         11.64         15.35         3.18 o                         
  -6  10   8          6.15         12.34         2.90 o                         
  -5  10   8         26.17         16.91         2.39 o                         
  -4  10   8         22.99         21.73         3.30 o                         
  -3  10   8        146.70        149.76         4.92 o                         
  -2  10   8        157.12        165.93         6.57 o                         
  -1  10   8         98.13         97.56         3.83 o                         
   0  10   8        356.30        316.64         4.78 o                         
   1  10   8        429.41        434.95        15.88 o                         
   2  10   8         68.61         58.51         7.41 o                         
   3  10   8         23.30         21.13         1.18 o                         
   4  10   8         31.86         33.64         2.78 o                         
   5  10   8          5.71          7.15         4.30 o                         
   6  10   8         24.01         26.44         4.17 o                         
   7  10   8          0.01         -3.97         3.97 o                         
  -9  11   8          0.13          2.65         4.77 o                         
  -8  11   8          3.20          8.47         4.50 o                         
  -7  11   8          0.91          1.32         3.97 o                         
  -6  11   8         67.75         75.56         4.96 o                         
  -5  11   8         78.27         83.53         4.37 o                         
  -4  11   8         24.19         25.99         2.80 o                         
  -3  11   8          0.04         -1.42         1.53 o                         
  -2  11   8         95.38        103.24         4.23 o                         
  -1  11   8         39.99         52.94         2.75 o                         
   0  11   8        111.83        106.99         7.17 o                         
   1  11   8         13.37         14.03         5.29 o                         
   2  11   8         19.44         14.56         5.29 o                         
   3  11   8         22.98         13.24         5.56 o                         
   4  11   8          7.76          6.39         1.77 o                         
   5  11   8         61.53         71.01         3.23 o                         
   6  11   8          0.11          0.25         1.92 o                         
   7  11   8         15.02         19.06         4.24 o                         
  -8  12   8          0.17         -0.79         4.24 o                         
  -7  12   8          4.38          3.97         4.24 o                         
  -6  12   8          1.70          0.79         3.97 o                         
  -5  12   8         22.52         18.94         2.74 o                         
  -4  12   8         50.01         65.46         3.92 o                         
  -3  12   8         27.21         25.34         2.76 o                         
  -2  12   8         29.37         28.64         2.69 o                         
  -1  12   8        101.94         96.16         3.95 o                         
   0  12   8         72.06         65.50         3.34 o                         
   1  12   8          1.08          1.06         4.77 o                         
   2  12   8         90.79         79.68         8.74 o                         
   3  12   8          0.25         -2.91         5.29 o                         
   4  12   8         16.46         14.03         3.84 o                         
   5  12   8          5.07          3.11         1.45 o                         
   6  12   8          1.23         -0.15         2.66 o                         
  -7  13   8          2.31          4.50         4.50 o                         
  -6  13   8          0.00          0.79         4.24 o                         
  -5  13   8         61.85         58.64         5.12 o                         
  -4  13   8         74.06         60.51         4.46 o                         
  -3  13   8          4.87          3.44         2.25 o                         
  -2  13   8         40.97         37.98         3.18 o                         
  -1  13   8         24.02         20.86         2.39 o                         
   0  13   8         90.48         85.30         3.83 o                         
   1  13   8          2.85          4.50         5.29 o                         
   2  13   8        172.47        168.10        12.18 o                         
   3  13   8         19.03         22.77         6.88 o                         
   4  13   8         27.65         38.12         8.21 o                         
   5  13   8          0.75          1.25         1.36 o                         
  -6  14   8         63.35         53.74         6.88 o                         
  -5  14   8         13.93         11.38         5.03 o                         
  -4  14   8         57.91         46.57         4.56 o                         
  -3  14   8         79.89         63.03         4.89 o                         
  -2  14   8         17.36         24.07         3.17 o                         
  -1  14   8          8.52          7.68         2.17 o                         
   0  14   8         28.04         32.40         3.04 o                         
   1  14   8         74.88         68.84         4.77 o                         
   2  14   8          9.17         19.33         6.62 o                         
   3  14   8         18.91         19.59         7.15 o                         
   4  14   8         21.71         25.68         7.68 o                         
  -5  15   8         25.05         30.18         6.09 o                         
  -4  15   8          0.89         -2.44         2.44 o                         
  -3  15   8          7.79         10.23         3.04 o                         
  -2  15   8          2.73          0.62         2.13 o                         
  -1  15   8          1.80          0.00         3.18 o                         
   0  15   8          0.84          7.41         5.82 o                         
   1  15   8          0.03          9.27         6.35 o                         
   2  15   8          3.80         11.91         6.35 o                         
   3  15   8          0.25          3.18         6.62 o                         
  -3  16   8          0.79         -0.57         2.55 o                         
  -2  16   8          0.01         -2.34         2.34 o                         
  -1  16   8          4.53          4.46         2.21 o                         
   0  16   8          0.10         11.38         6.35 o                         
   1  16   8         32.14         28.06         7.41 o                         
 -11   0   9         14.32          9.27         3.71 o                         
  -9   0   9         33.12         31.32         4.37 o                         
  -7   0   9          0.20         -1.36         1.46 o                         
  -5   0   9        541.32        528.58         6.82 o                         
  -3   0   9       1962.10       1833.85        13.83 o                         
  -1   0   9        388.06        385.24         4.35 o                         
   1   0   9        653.90        588.24         6.44 o                         
   3   0   9        158.05        166.92         3.12 o                         
   5   0   9         43.72         35.50         4.62 o                         
   7   0   9         83.90         75.45         9.27 o                         
   9   0   9          9.06         10.85         7.15 o                         
 -11   1   9          0.00         -1.85         1.85 o                         
 -10   1   9          2.98          1.63         1.79 o                         
  -9   1   9          1.66          0.70         1.43 o                         
  -8   1   9         44.31         34.63         2.16 o                         
  -7   1   9          3.98          2.89         1.09 o                         
  -6   1   9          4.61          3.19         0.87 o                         
  -5   1   9        534.67        581.51         5.13 o                         
  -4   1   9         29.72         25.76         1.04 o                         
  -3   1   9         77.69         78.10         1.35 o                         
  -2   1   9       1589.59       1657.50         9.60 o                         
  -1   1   9        190.85        211.98         2.26 o                         
   0   1   9        400.15        367.12         3.35 o                         
   1   1   9        658.44        650.54         5.49 o                         
   2   1   9         14.11         14.47         0.81 o                         
   3   1   9        389.82        381.67         4.22 o                         
   4   1   9         21.88         22.31         1.35 o                         
   5   1   9         19.74         11.87         1.25 o                         
   6   1   9         12.20          8.32         1.92 o                         
   7   1   9          9.04          9.68         7.02 o                         
   8   1   9          4.84          2.36         4.02 o                         
   9   1   9          4.44          9.79         7.02 o                         
 -11   2   9          3.97          6.99         2.79 o                         
 -10   2   9         20.53         18.33         2.51 o                         
  -9   2   9          4.46          5.68         1.67 o                         
  -8   2   9         33.10         31.32         2.44 o                         
  -7   2   9          4.41          4.54         1.23 o                         
  -6   2   9          2.09          1.46         0.94 o                         
  -5   2   9        386.27        363.97         4.64 o                         
  -4   2   9        227.99        237.02         2.65 o                         
  -3   2   9        777.33        785.76         5.14 o                         
  -2   2   9         34.69         37.40         1.30 o                         
  -1   2   9       1469.21       1421.05         8.32 o                         
   0   2   9          8.13          5.94         0.59 o                         
   1   2   9        178.56        175.18         2.49 o                         
   2   2   9       1649.51       1666.50        13.50 o                         
   3   2   9        125.85        121.44         4.06 o                         
   4   2   9         63.89         56.06         1.45 o                         
   5   2   9        149.56        143.72         3.59 o                         
   6   2   9         11.11          9.49         2.94 o                         
   7   2   9         34.40         32.23         4.86 o                         
   8   2   9          0.42          0.05         3.73 o                         
   9   2   9         57.30         75.52         7.68 o                         
 -11   3   9          1.95          0.87         2.48 o                         
 -10   3   9         15.94         16.77         3.05 o                         
  -9   3   9        141.92        153.91         5.46 o                         
  -8   3   9         21.46         22.90         2.07 o                         
  -7   3   9         50.84         56.05         3.01 o                         
  -6   3   9         70.96         52.97         1.98 o                         
  -5   3   9        189.29        184.50         2.86 o                         
  -4   3   9        540.13        539.74         4.72 o                         
  -3   3   9         19.09         20.93         1.01 o                         
  -2   3   9        476.15        424.06         4.09 o                         
  -1   3   9         35.39         26.18         1.27 o                         
   0   3   9       1473.31       1475.92        11.63 o                         
   1   3   9        110.30         99.59         2.57 o                         
   2   3   9         13.51          9.68         1.23 o                         
   3   3   9         13.42         13.70         1.44 o                         
   4   3   9        211.42        212.47         3.74 o                         
   5   3   9         38.84         37.51         3.44 o                         
   6   3   9          0.03         -1.33         2.37 o                         
   7   3   9         34.63         26.69         4.56 o                         
   8   3   9         14.46         18.33         4.67 o                         
   9   3   9          0.81          6.21         4.58 o                         
 -11   4   9          0.26         -1.85         4.50 o                         
 -10   4   9          4.83         -1.06         4.24 o                         
  -9   4   9          2.80          4.78         2.02 o                         
  -8   4   9          0.04         -0.99         1.39 o                         
  -7   4   9          0.03         -0.17         1.23 o                         
  -6   4   9        194.17        191.27         3.34 o                         
  -5   4   9         41.82         40.06         2.12 o                         
  -4   4   9        148.53        133.29         3.30 o                         
  -3   4   9        344.60        365.00         3.50 o                         
  -2   4   9        171.27        195.96         2.80 o                         
  -1   4   9         57.02         48.15         1.62 o                         
   0   4   9        256.49        239.82         3.13 o                         
   1   4   9         11.66         11.75         1.02 o                         
   2   4   9        286.18        290.82         4.27 o                         
   3   4   9        140.53        120.69         3.60 o                         
   4   4   9          9.74          5.57         1.89 o                         
   5   4   9         21.70         24.55         3.01 o                         
   6   4   9          6.58          8.60         2.61 o                         
   7   4   9          5.20          4.87         3.50 o                         
   8   4   9          0.02          0.27         3.65 o                         
 -11   5   9          0.96          2.65         4.77 o                         
 -10   5   9         16.23         13.50         5.29 o                         
  -9   5   9          1.67          4.37         3.00 o                         
  -8   5   9         22.26         16.61         3.08 o                         
  -7   5   9         41.57         36.14         2.65 o                         
  -6   5   9         19.68         15.73         1.77 o                         
  -5   5   9         87.70         89.97         3.80 o                         
  -4   5   9        647.48        642.82         9.44 o                         
  -3   5   9          9.38          8.18         1.01 o                         
  -2   5   9       1949.86       1937.38        13.67 o                         
  -1   5   9          0.09          1.74         1.01 o                         
   0   5   9         99.16         96.76         1.99 o                         
   1   5   9        437.85        433.40         4.57 o                         
   2   5   9          4.55          3.58         1.12 o                         
   3   5   9        900.13        894.38        11.62 o                         
   4   5   9        345.69        336.74         6.24 o                         
   5   5   9         32.67         29.92         3.09 o                         
   6   5   9         27.34         28.74         3.22 o                         
   7   5   9          9.79          7.17         2.94 o                         
   8   5   9         12.03         15.74         4.82 o                         
 -10   6   9         17.72         12.71         5.56 o                         
  -9   6   9         33.04         41.83         6.35 o                         
  -8   6   9         18.97         16.48         3.18 o                         
  -7   6   9         15.48          8.96         5.29 o                         
  -6   6   9          7.47          3.90         1.51 o                         
  -5   6   9        206.81        204.03         5.32 o                         
  -4   6   9         42.96         44.90         3.81 o                         
  -3   6   9         24.91         27.63         1.44 o                         
  -2   6   9        223.84        197.80         2.76 o                         
  -1   6   9        311.07        324.55         3.76 o                         
   0   6   9         41.90         38.76         1.42 o                         
   1   6   9         75.53         68.93         3.70 o                         
   2   6   9         54.65         51.21         1.91 o                         
   3   6   9         55.71         74.88         4.07 o                         
   4   6   9          5.60          4.91         2.21 o                         
   5   6   9        193.08        201.61         6.04 o                         
   6   6   9         57.04         54.09         4.00 o                         
   7   6   9          0.08         -0.14         2.64 o                         
   8   6   9          4.66         -1.47         3.81 o                         
 -10   7   9          0.00          3.97         4.77 o                         
  -9   7   9         41.55         49.50         6.62 o                         
  -8   7   9          0.24          2.29         2.71 o                         
  -7   7   9          0.05         -2.25         2.25 o                         
  -6   7   9          0.27          0.31         1.77 o                         
  -5   7   9        201.89        189.02         5.32 o                         
  -4   7   9         18.17         26.63         1.96 o                         
  -3   7   9         71.57         80.81         2.30 o                         
  -2   7   9        166.59        151.93         3.75 o                         
  -1   7   9        804.27        774.68         7.13 o                         
   0   7   9          1.12          0.87         0.75 o                         
   1   7   9        328.17        312.58         3.70 o                         
   2   7   9          1.76          0.65         1.06 o                         
   3   7   9          0.57         -0.66         1.78 o                         
   4   7   9          6.09          2.12         2.14 o                         
   5   7   9        205.48        211.02         5.34 o                         
   6   7   9          0.01          4.37         2.84 o                         
   7   7   9          3.36          6.75         2.81 o                         
   8   7   9          2.55          5.82         5.29 o                         
 -10   8   9          7.02          7.15         5.29 o                         
  -9   8   9          0.02          1.32         4.77 o                         
  -8   8   9         45.75         59.83         6.88 o                         
  -7   8   9         21.77         21.91         3.18 o                         
  -6   8   9         15.40         11.23         2.23 o                         
  -5   8   9          0.57          1.35         2.50 o                         
  -4   8   9        297.98        279.81         6.26 o                         
  -3   8   9        708.92        692.47        13.03 o                         
  -2   8   9        150.49        154.45         3.04 o                         
  -1   8   9        388.38        401.06         4.72 o                         
   0   8   9        286.01        288.64         3.92 o                         
   1   8   9         11.48         11.00         1.15 o                         
   2   8   9         39.82         44.71         1.94 o                         
   3   8   9          2.66         -1.18         1.69 o                         
   4   8   9        125.40        126.69         4.85 o                         
   5   8   9         93.97        101.31         4.07 o                         
   6   8   9         12.52          9.48         3.31 o                         
   7   8   9          8.41          4.32         3.08 o                         
  -9   9   9          1.53         -4.24         4.24 o                         
  -8   9   9          6.18          8.21         4.77 o                         
  -7   9   9          5.41          3.95         2.71 o                         
  -6   9   9         13.19          8.21         3.44 o                         
  -5   9   9         47.36         36.51         3.05 o                         
  -4   9   9         42.93         42.43         3.09 o                         
  -3   9   9        432.43        405.36         7.78 o                         
  -2   9   9        178.45        173.88         4.18 o                         
  -1   9   9          0.64         -0.38         1.69 o                         
   0   9   9        104.56        120.91         3.40 o                         
   1   9   9          7.66          9.13         1.16 o                         
   2   9   9          7.43          6.18         1.27 o                         
   3   9   9         52.00         46.38         3.47 o                         
   4   9   9          5.25          2.88         2.15 o                         
   5   9   9          9.04          9.95         2.43 o                         
   6   9   9        111.02        120.36         5.89 o                         
   7   9   9         34.46         27.23         4.02 o                         
  -9  10   9          2.91         -0.53         5.03 o                         
  -8  10   9         25.99         26.47         5.82 o                         
  -7  10   9          0.76          6.88         4.24 o                         
  -6  10   9          8.60          9.40         3.00 o                         
  -5  10   9          1.99         -0.26         1.86 o                         
  -4  10   9        144.00        157.53         5.24 o                         
  -3  10   9         25.49         16.40         2.31 o                         
  -2  10   9         59.82         64.31         5.80 o                         
  -1  10   9         11.07         13.86         2.08 o                         
   0  10   9        455.03        460.71         7.96 o                         
   1  10   9         39.47         39.39         3.29 o                         
   2  10   9         99.42        103.45        10.59 o                         
   3  10   9          4.62          1.93         2.91 o                         
   4  10   9         85.17         87.52         4.42 o                         
   5  10   9         26.52         30.87         5.40 o                         
   6  10   9         11.44         12.12         5.56 o                         
   7  10   9         15.05         11.97         3.97 o                         
  -8  11   9          0.79         -3.18         4.50 o                         
  -7  11   9         55.34         68.30         7.15 o                         
  -6  11   9         36.09         29.65         4.60 o                         
  -5  11   9         26.11         25.45         2.76 o                         
  -4  11   9        167.02        175.76         6.36 o                         
  -3  11   9         33.79         26.08         2.72 o                         
  -2  11   9         43.17         38.07         4.73 o                         
  -1  11   9         30.72         43.51         3.00 o                         
   0  11   9         36.71         32.22         2.56 o                         
   1  11   9          0.32          0.98         3.18 o                         
   2  11   9          7.07          9.71         1.76 o                         
   3  11   9         32.95         37.05         2.92 o                         
   4  11   9          0.30          0.86         2.51 o                         
   5  11   9         60.94         64.01         3.62 o                         
   6  11   9          3.68          3.77         2.38 o                         
  -8  12   9          0.05         -2.91         4.24 o                         
  -7  12   9          8.29         11.12         5.03 o                         
  -6  12   9          1.17         -3.44         3.97 o                         
  -5  12   9         12.17         10.25         3.24 o                         
  -4  12   9          0.34         -0.45         1.93 o                         
  -3  12   9          8.28          7.42         2.04 o                         
  -2  12   9         54.86         45.63         3.24 o                         
  -1  12   9        138.27        131.27         3.71 o                         
   0  12   9         14.11         12.99         2.18 o                         
   1  12   9          0.01          0.02         2.91 o                         
   2  12   9         30.22         32.83         7.15 o                         
   3  12   9         53.45         53.12         3.71 o                         
   4  12   9          1.64          3.01         2.00 o                         
   5  12   9          2.81          5.64         1.60 o                         
  -7  13   9          2.25          3.97         4.77 o                         
  -6  13   9         22.17         22.50         5.56 o                         
  -5  13   9          0.08          2.81         4.50 o                         
  -4  13   9         91.76         96.69         6.75 o                         
  -3  13   9         72.02         75.40         5.08 o                         
  -2  13   9         23.24         19.32         2.93 o                         
  -1  13   9         14.70         19.89         2.38 o                         
   0  13   9         24.38         22.71         2.51 o                         
   1  13   9        138.50        140.10         5.69 o                         
   2  13   9          9.64         14.30         6.35 o                         
   3  13   9          3.26         10.06         6.09 o                         
   4  13   9          0.36          4.77         1.77 o                         
   5  13   9          7.21         11.54         1.91 o                         
  -6  14   9         14.85         19.59         5.82 o                         
  -5  14   9          0.55          0.26         4.77 o                         
  -4  14   9         48.75         38.51         8.34 o                         
  -3  14   9         16.53         16.12         3.13 o                         
  -2  14   9          5.64          1.73         1.94 o                         
  -1  14   9          3.16          2.16         4.24 o                         
   0  14   9          0.50         -0.53         1.28 o                         
   1  14   9          0.82         10.85         6.09 o                         
   2  14   9         60.60         72.80        10.06 o                         
   3  14   9          0.01          4.24         6.09 o                         
   4  14   9         28.61         30.71         2.50 o                         
  -5  15   9          0.00         -3.44         4.50 o                         
  -4  15   9         36.85         27.64         5.29 o                         
  -3  15   9          0.94         -2.13         2.13 o                         
  -2  15   9          6.64         16.94         6.09 o                         
  -1  15   9          5.56         11.45         5.29 o                         
   0  15   9         52.39         48.25         3.57 o                         
   1  15   9          5.38          9.79         6.35 o                         
   2  15   9          0.66          8.74         6.62 o                         
  -2  16   9          2.08         -1.97         1.97 o                         
  -1  16   9         18.48         17.68         4.37 o                         
   0  16   9         23.21         27.79         3.36 o                         
 -10   0  10         37.48         33.84         4.63 o                         
  -8   0  10        127.24        136.18         5.27 o                         
  -6   0  10        131.85        130.59         3.80 o                         
  -4   0  10          1.02          1.28         0.89 o                         
  -2   0  10          4.19          2.66         0.78 o                         
   0   0  10        634.31        609.75         6.17 o                         
   2   0  10        511.93        488.09         7.12 o                         
   4   0  10         55.39         53.73         3.30 o                         
   6   0  10         37.68         39.18         7.41 o                         
   8   0  10          1.53         -1.85         5.56 o                         
 -11   1  10         24.07         19.79         3.17 o                         
 -10   1  10          0.00          0.25         1.71 o                         
  -9   1  10         37.13         41.87         2.67 o                         
  -8   1  10          0.49         -0.03         1.17 o                         
  -7   1  10          5.68          5.08         1.81 o                         
  -6   1  10         68.88         61.97         2.23 o                         
  -5   1  10        528.68        544.10         5.04 o                         
  -4   1  10         26.90         31.29         1.15 o                         
  -3   1  10        367.08        341.99         3.01 o                         
  -2   1  10        411.38        396.16         3.33 o                         
  -1   1  10        191.41        207.52         2.18 o                         
   0   1  10        315.30        341.21         3.46 o                         
   1   1  10         72.81         62.89         1.69 o                         
   2   1  10         30.78         32.43         1.23 o                         
   3   1  10         40.46         38.35         1.58 o                         
   4   1  10         32.02         31.61         1.95 o                         
   5   1  10         20.13         17.01         1.57 o                         
   6   1  10         21.02         33.96         5.04 o                         
   7   1  10         13.37         12.44         4.18 o                         
   8   1  10          0.15          1.59         4.12 o                         
 -11   2  10          2.14          1.04         2.44 o                         
 -10   2  10          0.92          1.59         1.89 o                         
  -9   2  10          0.31          0.74         1.67 o                         
  -8   2  10         91.37         96.82         3.37 o                         
  -7   2  10          3.08          0.29         1.14 o                         
  -6   2  10          6.98          5.17         1.17 o                         
  -5   2  10         50.93         63.39         1.88 o                         
  -4   2  10          3.29          3.22         0.66 o                         
  -3   2  10        177.53        174.22         2.04 o                         
  -2   2  10        100.89        101.17         1.83 o                         
  -1   2  10        258.70        270.57         2.94 o                         
   0   2  10         55.35         53.26         1.31 o                         
   1   2  10         49.66         53.97         1.73 o                         
   2   2  10        209.28        208.54         4.08 o                         
   3   2  10         35.41         26.29         1.24 o                         
   4   2  10        117.75        115.20         4.37 o                         
   5   2  10        241.47        259.21         6.17 o                         
   6   2  10          4.51         -2.24         5.56 o                         
   7   2  10          0.00          2.12         3.65 o                         
   8   2  10         10.82         11.87         4.67 o                         
 -11   3  10          6.81         11.41         3.84 o                         
 -10   3  10         15.69         14.78         2.98 o                         
  -9   3  10          7.55          8.71         1.86 o                         
  -8   3  10         17.55         22.75         3.48 o                         
  -7   3  10        120.55        132.33         3.64 o                         
  -6   3  10         73.64         68.03         2.28 o                         
  -5   3  10        362.50        369.69         4.29 o                         
  -4   3  10         32.90         28.96         1.37 o                         
  -3   3  10         96.96        105.07         1.91 o                         
  -2   3  10        175.46        177.62         2.52 o                         
  -1   3  10        800.13        750.59         7.03 o                         
   0   3  10          4.25          4.02         0.88 o                         
   1   3  10        155.35        135.99         2.77 o                         
   2   3  10          1.07          2.38         1.31 o                         
   3   3  10          2.34         -1.12         1.12 o                         
   4   3  10          3.56          1.30         2.10 o                         
   5   3  10          0.58          1.80         1.95 o                         
   6   3  10         38.90         32.39         3.61 o                         
   7   3  10          6.04          5.68         3.88 o                         
   8   3  10         28.27         33.54         5.69 o                         
 -11   4  10          0.35         -4.24         4.24 o                         
 -10   4  10         19.77         16.68         5.29 o                         
  -9   4  10         55.59         66.54         3.97 o                         
  -8   4  10         19.54         17.77         2.00 o                         
  -7   4  10        226.51        225.93         4.65 o                         
  -6   4  10         56.29         48.50         2.25 o                         
  -5   4  10        311.58        324.93         4.64 o                         
  -4   4  10        231.01        217.97         3.98 o                         
  -3   4  10         13.50         11.81         1.14 o                         
  -2   4  10         41.76         37.58         1.56 o                         
  -1   4  10          6.28         10.04         1.02 o                         
   0   4  10        370.76        369.34         4.68 o                         
   1   4  10        154.25        170.02         2.98 o                         
   2   4  10       1159.65       1107.82        11.51 o                         
   3   4  10         28.07         33.91         2.56 o                         
   4   4  10         72.85         72.04         3.63 o                         
   5   4  10         44.75         44.29         5.31 o                         
   6   4  10         14.85         12.02         3.22 o                         
   7   4  10         43.60         52.22         5.91 o                         
   8   4  10          3.92          2.91         7.15 o                         
 -10   5  10          1.44          2.91         5.03 o                         
  -9   5  10         55.59         63.01         7.15 o                         
  -8   5  10          4.14          2.71         2.06 o                         
  -7   5  10         14.15         10.64         1.98 o                         
  -6   5  10        179.16        166.76         4.26 o                         
  -5   5  10        241.66        244.80         5.89 o                         
  -4   5  10          7.67          4.84         1.16 o                         
  -3   5  10         11.95          8.22         1.04 o                         
  -2   5  10        211.27        230.58         3.62 o                         
  -1   5  10         38.71         39.35         1.54 o                         
   0   5  10         75.09         55.38         2.24 o                         
   1   5  10        780.25        732.27         7.05 o                         
   2   5  10        878.98        838.95         9.16 o                         
   3   5  10        628.80        621.38         9.08 o                         
   4   5  10          4.17          2.79         1.71 o                         
   5   5  10         38.94         40.33         4.41 o                         
   6   5  10         11.27         16.54         3.34 o                         
   7   5  10         46.32         66.29         6.29 o                         
   8   5  10         14.23         14.58         4.94 o                         
 -10   6  10         35.68         48.18         7.41 o                         
  -9   6  10         83.32        107.74         9.27 o                         
  -8   6  10          1.53          2.65         2.81 o                         
  -7   6  10         27.83         25.24         2.74 o                         
  -6   6  10        307.10        307.92         5.88 o                         
  -5   6  10          8.00         10.05         2.74 o                         
  -4   6  10         33.00         37.09         2.16 o                         
  -3   6  10         33.44         38.33         2.11 o                         
  -2   6  10         24.71         22.34         1.43 o                         
  -1   6  10        323.85        300.50         4.24 o                         
   0   6  10        364.08        350.93         5.38 o                         
   1   6  10          0.46         -1.17         1.17 o                         
   2   6  10          1.08          1.71         1.68 o                         
   3   6  10          5.72          7.94         2.00 o                         
   4   6  10          6.78          5.42         2.44 o                         
   5   6  10         29.22         37.22         4.15 o                         
   6   6  10         45.98         44.91         3.93 o                         
   7   6  10          7.70          8.24         4.13 o                         
   8   6  10         35.46         55.28         6.62 o                         
 -10   7  10         56.13         74.92         8.47 o                         
  -9   7  10         28.32         35.74         6.09 o                         
  -8   7  10          4.88          2.89         3.24 o                         
  -7   7  10         40.32         37.54         8.47 o                         
  -6   7  10        163.24        164.83         6.36 o                         
  -5   7  10        156.23        128.22         4.73 o                         
  -4   7  10        196.32        201.22         4.49 o                         
  -3   7  10        237.69        245.22         3.92 o                         
  -2   7  10        973.09        931.79         9.53 o                         
  -1   7  10         47.71         43.79         2.12 o                         
   0   7  10         16.02         21.01         1.93 o                         
   1   7  10        659.73        636.70         8.78 o                         
   2   7  10        329.41        331.92         6.27 o                         
   3   7  10        108.91        115.24         4.77 o                         
   4   7  10        370.46        363.41         8.17 o                         
   5   7  10        114.82        139.10         5.43 o                         
   6   7  10         86.78         95.16         5.30 o                         
   7   7  10          0.07          0.74         2.90 o                         
  -9   8  10         59.05         75.45         8.21 o                         
  -8   8  10          0.68         -3.44         3.97 o                         
  -7   8  10          3.53          3.84         2.81 o                         
  -6   8  10          0.23          3.94         2.71 o                         
  -5   8  10         64.16         52.92         3.40 o                         
  -4   8  10         80.12         67.61         3.76 o                         
  -3   8  10        113.37        118.42         3.96 o                         
  -2   8  10        750.20        738.30         8.38 o                         
  -1   8  10        444.73        413.60         6.60 o                         
   0   8  10          7.89          5.96         1.72 o                         
   1   8  10         42.43         45.13         3.90 o                         
   2   8  10        178.59        167.45         4.82 o                         
   3   8  10        118.77        127.96         4.91 o                         
   4   8  10        108.16        130.92         7.08 o                         
   5   8  10          0.97          2.89         2.21 o                         
   6   8  10          6.02          7.17         5.96 o                         
   7   8  10         15.26         24.63         5.16 o                         
  -9   9  10         59.11         65.92         7.94 o                         
  -8   9  10          5.99          9.27         4.77 o                         
  -7   9  10         27.08         36.27         5.82 o                         
  -6   9  10          0.68         -2.27         2.52 o                         
  -5   9  10         10.87         11.89         2.34 o                         
  -4   9  10         16.18         16.10         2.45 o                         
  -3   9  10         38.46         41.39         3.04 o                         
  -2   9  10         27.13         31.23         2.29 o                         
  -1   9  10          1.44          4.15         1.95 o                         
   0   9  10         14.21         15.84         2.18 o                         
   1   9  10          6.31          9.20         2.06 o                         
   2   9  10          0.00         -0.53         1.89 o                         
   3   9  10        143.51        136.71         5.73 o                         
   4   9  10         22.50         25.02         3.52 o                         
   5   9  10        123.32        132.33         5.89 o                         
   6   9  10         10.61         12.86         3.27 o                         
  -9  10  10          0.50         -3.18         4.77 o                         
  -8  10  10          0.77         -2.91         4.50 o                         
  -7  10  10         11.58          7.94         4.50 o                         
  -6  10  10         19.37         19.49         4.37 o                         
  -5  10  10         26.63         34.80         3.15 o                         
  -4  10  10          1.11          0.08         1.67 o                         
  -3  10  10          4.36          5.59         1.89 o                         
  -2  10  10        278.28        289.96         5.60 o                         
  -1  10  10        112.87        108.40         4.21 o                         
   0  10  10          6.11          6.38         1.90 o                         
   1  10  10         49.29         39.91         2.86 o                         
   2  10  10          9.61          7.18         2.51 o                         
   3  10  10         69.01         75.34         6.88 o                         
   4  10  10          9.40         10.45         2.96 o                         
   5  10  10         67.73         76.68         4.67 o                         
   6  10  10          3.04          4.23         2.60 o                         
  -8  11  10          5.31          4.24         5.03 o                         
  -7  11  10         21.47         29.65         6.09 o                         
  -6  11  10         11.16         15.62         4.77 o                         
  -5  11  10          2.40          2.26         2.05 o                         
  -4  11  10         47.72         46.02         3.50 o                         
  -3  11  10          0.11          0.42         1.69 o                         
  -2  11  10         74.59         75.08         5.70 o                         
  -1  11  10         35.00         47.84         3.82 o                         
   0  11  10         32.79         32.51         4.29 o                         
   1  11  10          7.03          5.66         2.12 o                         
   2  11  10          6.39          9.28         3.31 o                         
   3  11  10          2.29          4.29         3.18 o                         
   4  11  10         91.33        103.31        26.87 o                         
   5  11  10          2.72          2.40         3.19 o                         
  -7  12  10          4.91          8.21         5.29 o                         
  -6  12  10         25.75         26.74         5.82 o                         
  -5  12  10          0.82          2.43         5.29 o                         
  -4  12  10          3.86          7.78         3.44 o                         
  -3  12  10         87.36         69.80         4.08 o                         
  -2  12  10         32.26         35.96         3.80 o                         
  -1  12  10         13.37         14.70         2.03 o                         
   0  12  10        148.68        150.66         6.99 o                         
   1  12  10          0.06         -1.82         1.82 o                         
   2  12  10          4.78          5.82         4.24 o                         
   3  12  10         21.53         22.19         2.86 o                         
   4  12  10          1.47          2.76         3.04 o                         
   5  12  10         13.91         16.79         2.58 o                         
  -6  13  10          1.81          4.77         5.03 o                         
  -5  13  10         36.15         36.53         6.62 o                         
  -4  13  10         57.06         55.75         6.49 o                         
  -3  13  10          0.22         -1.75         1.94 o                         
  -2  13  10          5.52          6.75         2.17 o                         
  -1  13  10          7.45          5.59         2.15 o                         
   0  13  10          6.00          5.85         2.19 o                         
   1  13  10          0.31         -0.92         1.95 o                         
   2  13  10         28.97         36.11         4.50 o                         
   3  13  10         52.61         47.60         3.79 o                         
   4  13  10          0.31          0.51         2.44 o                         
  -5  14  10          0.44          4.24         5.03 o                         
  -4  14  10          4.12          3.43         3.84 o                         
  -3  14  10         77.71         74.58         8.74 o                         
  -2  14  10         25.74         27.85         3.67 o                         
  -1  14  10         11.81          7.29         4.24 o                         
   0  14  10          0.24          3.04         1.78 o                         
   1  14  10         34.61         38.92         3.17 o                         
   2  14  10          9.52         14.57         4.10 o                         
   3  14  10         48.53         48.69         3.62 o                         
  -4  15  10          2.24         -0.11         2.64 o                         
  -3  15  10          5.75          4.97         2.58 o                         
  -2  15  10          1.45         -0.03         2.17 o                         
  -1  15  10         34.94         37.92         8.21 o                         
   0  15  10         38.57         43.56         5.69 o                         
   1  15  10          7.96          8.38         3.18 o                         
 -11   0  11          8.11          6.35         3.18 o                         
  -9   0  11          0.22         -1.32         2.38 o                         
  -7   0  11          1.40         -1.66         1.66 o                         
  -5   0  11       1281.68       1276.20        13.35 o                         
  -3   0  11        289.09        293.41         4.22 o                         
  -1   0  11        129.13        139.65         2.61 o                         
   1   0  11        217.57        199.68         3.17 o                         
   3   0  11         19.02         18.04         2.18 o                         
   5   0  11         12.11         12.71         5.56 o                         
   7   0  11         13.28          6.88         6.35 o                         
 -11   1  11          0.01          0.95         4.50 o                         
 -10   1  11          0.00          0.99         2.25 o                         
  -9   1  11         26.97         30.05         2.57 o                         
  -8   1  11         13.38         12.92         2.25 o                         
  -7   1  11         17.99         21.20         2.09 o                         
  -6   1  11         23.63         20.26         1.47 o                         
  -5   1  11          5.19          2.46         0.95 o                         
  -4   1  11         10.73          9.01         0.92 o                         
  -3   1  11         96.55         94.55         1.72 o                         
  -2   1  11          1.59          3.87         0.63 o                         
  -1   1  11         12.68         16.51         0.89 o                         
   0   1  11         26.29         26.92         0.81 o                         
   1   1  11         68.86         72.62         2.23 o                         
   2   1  11         20.47         20.11         1.74 o                         
   3   1  11        238.69        240.26         4.03 o                         
   4   1  11         15.84         14.01         1.54 o                         
   5   1  11        258.33        260.18        15.36 o                         
   6   1  11         34.35         27.91         4.77 o                         
   7   1  11         16.89         27.41         5.05 o                         
   8   1  11          0.12         -1.59         4.21 o                         
 -11   2  11          1.00          3.71         3.71 o                         
 -10   2  11          0.00         -0.51         2.05 o                         
  -9   2  11          5.01          4.04         1.68 o                         
  -8   2  11          0.15         -0.88         1.41 o                         
  -7   2  11        135.62        127.17         3.61 o                         
  -6   2  11         23.89         27.67         2.00 o                         
  -5   2  11        162.35        160.97         2.97 o                         
  -4   2  11          8.68          6.81         0.82 o                         
  -3   2  11        645.85        612.24         4.51 o                         
  -2   2  11        284.49        272.16         2.95 o                         
  -1   2  11         34.36         37.12         1.49 o                         
   0   2  11         82.12         81.40         2.21 o                         
   1   2  11        172.54        150.07         2.97 o                         
   2   2  11         35.17         31.95         1.69 o                         
   3   2  11         48.83         43.76         2.33 o                         
   4   2  11        207.40        209.65         5.55 o                         
   5   2  11        147.31        149.92         6.42 o                         
   6   2  11         67.34         56.22         5.80 o                         
   7   2  11          0.54         -3.69         3.83 o                         
   8   2  11          0.01         -0.69         7.02 o                         
 -10   3  11         19.33         20.88         2.67 o                         
  -9   3  11         14.45          8.35         1.99 o                         
  -8   3  11         68.41         62.83         2.97 o                         
  -7   3  11        156.95        153.63         3.98 o                         
  -6   3  11        300.23        311.85         5.27 o                         
  -5   3  11         89.24         93.06         2.69 o                         
  -4   3  11         30.61         32.45         1.44 o                         
  -3   3  11        704.66        684.70         6.46 o                         
  -2   3  11         22.00         29.38         1.54 o                         
  -1   3  11         55.05         51.81         2.15 o                         
   0   3  11        254.08        233.11         4.04 o                         
   1   3  11         42.35         42.78         2.58 o                         
   2   3  11         99.36         94.60         3.23 o                         
   3   3  11        173.14        165.09         5.47 o                         
   4   3  11         83.86         97.52         4.19 o                         
   5   3  11          2.66          3.87         2.51 o                         
   6   3  11          0.00          5.19         3.97 o                         
   7   3  11          1.17         -3.65         3.65 o                         
   8   3  11         19.83         24.56         5.82 o                         
 -10   4  11          0.53         -3.71         3.71 o                         
  -9   4  11          5.35          2.91         1.97 o                         
  -8   4  11          1.10          0.91         1.52 o                         
  -7   4  11          0.07          1.46         1.38 o                         
  -6   4  11          0.20         -0.12         1.14 o                         
  -5   4  11        769.35        753.65         7.98 o                         
  -4   4  11          9.59          7.17         1.41 o                         
  -3   4  11        521.85        508.03         5.96 o                         
  -2   4  11         41.83         40.03         2.15 o                         
  -1   4  11        409.91        431.60         5.70 o                         
   0   4  11        392.96        389.47         5.13 o                         
   1   4  11        192.84        171.28         3.62 o                         
   2   4  11         84.51         84.26         3.58 o                         
   3   4  11        156.37        175.81         5.24 o                         
   4   4  11        351.94        361.95         7.30 o                         
   5   4  11         25.53         28.89         2.80 o                         
   6   4  11         67.90         70.26         6.33 o                         
   7   4  11          6.59          8.81         8.60 o                         
 -10   5  11         64.91         80.74         8.74 o                         
  -9   5  11         45.98         55.33         7.15 o                         
  -8   5  11          0.06          1.04         2.02 o                         
  -7   5  11         52.04         37.92         2.95 o                         
  -6   5  11         66.29         72.91         3.62 o                         
  -5   5  11         65.46         64.21         2.90 o                         
  -4   5  11         13.66          8.20         1.59 o                         
  -3   5  11        322.68        311.47         4.45 o                         
  -2   5  11         15.33         11.32         1.39 o                         
  -1   5  11        911.62        857.08         8.37 o                         
   0   5  11         45.69         40.00         2.21 o                         
   1   5  11        163.26        134.16         4.74 o                         
   2   5  11       1214.63       1166.45        13.63 o                         
   3   5  11         63.01         59.87         3.36 o                         
   4   5  11         59.76         59.24         4.36 o                         
   5   5  11          2.11          4.20         2.20 o                         
   6   5  11          6.84          6.56         2.97 o                         
   7   5  11         21.93         21.24         5.56 o                         
 -10   6  11         27.89         40.77         6.88 o                         
  -9   6  11         91.12        113.30         9.53 o                         
  -8   6  11          0.73          2.72         2.90 o                         
  -7   6  11         70.37         57.40         4.69 o                         
  -6   6  11         32.04         39.51         3.10 o                         
  -5   6  11          0.74          3.79         1.87 o                         
  -4   6  11          7.97          7.92         1.45 o                         
  -3   6  11         39.41         33.62         1.79 o                         
  -2   6  11          5.00          3.48         1.30 o                         
  -1   6  11         33.09         32.12         2.14 o                         
   0   6  11          3.57          0.37         1.57 o                         
   1   6  11         99.06        102.45         3.84 o                         
   2   6  11          6.67          7.71         2.04 o                         
   3   6  11          3.17          0.97         1.87 o                         
   4   6  11        216.93        213.59        10.10 o                         
   5   6  11          5.47         10.06         3.29 o                         
   6   6  11          1.22         -1.98         2.51 o                         
   7   6  11         14.57         24.65        11.25 o                         
 -10   7  11         10.33         17.47         6.35 o                         
  -9   7  11         10.36          9.79         5.56 o                         
  -8   7  11          0.10         -3.97         3.97 o                         
  -7   7  11          1.47          0.89         5.43 o                         
  -6   7  11         43.26         32.41         3.65 o                         
  -5   7  11          0.13         -0.64         1.73 o                         
  -4   7  11          0.35          1.52         1.60 o                         
  -3   7  11          2.80          1.78         1.35 o                         
  -2   7  11        104.88        102.69         3.60 o                         
  -1   7  11        332.51        325.99         5.96 o                         
   0   7  11        282.73        290.06         5.76 o                         
   1   7  11        110.74        129.66         4.20 o                         
   2   7  11        146.73        140.28         5.65 o                         
   3   7  11        327.52        315.15         6.67 o                         
   4   7  11         44.11         44.61         3.97 o                         
   5   7  11         84.41         96.71         5.97 o                         
   6   7  11         30.78         27.92         4.77 o                         
   7   7  11          0.26          1.32         5.03 o                         
  -9   8  11          2.09          4.24         5.29 o                         
  -8   8  11          2.27          0.53         4.50 o                         
  -7   8  11          0.15         -1.08         3.05 o                         
  -6   8  11          0.03          0.26         5.96 o                         
  -5   8  11         16.81         21.92         2.57 o                         
  -4   8  11        153.81        156.44         8.05 o                         
  -3   8  11        198.75        184.80         4.56 o                         
  -2   8  11        178.96        196.91         9.93 o                         
  -1   8  11          1.33          3.02         2.03 o                         
   0   8  11          6.19          7.96         2.25 o                         
   1   8  11          0.71         -1.63         1.63 o                         
   2   8  11        126.74        136.68         4.59 o                         
   3   8  11        100.42        104.73         4.48 o                         
   4   8  11         47.40         49.08         4.66 o                         
   5   8  11          2.62          1.18         2.48 o                         
   6   8  11         27.10         38.26         4.48 o                         
  -9   9  11          6.15         -2.91         5.03 o                         
  -8   9  11          2.69          6.09         5.03 o                         
  -7   9  11         44.26         54.27         6.88 o                         
  -6   9  11          2.99         -0.16         2.71 o                         
  -5   9  11          0.01          1.12         1.89 o                         
  -4   9  11         20.06         23.92         2.78 o                         
  -3   9  11          1.01          3.11         1.78 o                         
  -2   9  11          0.01          1.66         2.37 o                         
  -1   9  11          1.20          3.61         1.95 o                         
   0   9  11         35.97         43.25         3.84 o                         
   1   9  11         44.37         39.86         3.66 o                         
   2   9  11        163.55        176.47         5.72 o                         
   3   9  11          2.25          0.28         2.31 o                         
   4   9  11         54.03         61.43         5.82 o                         
   5   9  11         58.07         55.51         4.45 o                         
   6   9  11         76.59         87.57         6.06 o                         
  -8  10  11          1.63         -2.12         4.50 o                         
  -7  10  11          0.09          3.18         4.50 o                         
  -6  10  11          9.46          6.88         4.50 o                         
  -5  10  11          9.32          4.21         2.30 o                         
  -4  10  11          0.46          2.04         1.95 o                         
  -3  10  11          0.10          3.75         3.00 o                         
  -2  10  11        127.29        124.91         3.95 o                         
  -1  10  11         58.82         47.66         3.33 o                         
   0  10  11        106.46        113.60         4.75 o                         
   1  10  11         11.86         12.27         2.40 o                         
   2  10  11         30.42         26.47         2.88 o                         
   3  10  11         59.15         62.17         4.02 o                         
   4  10  11          4.87          5.25         6.35 o                         
   5  10  11          3.53          8.44         2.79 o                         
  -8  11  11          0.10          4.50         5.29 o                         
  -7  11  11          0.18          8.21         5.03 o                         
  -6  11  11          4.09          1.59         4.50 o                         
  -5  11  11         25.59         29.62         4.02 o                         
  -4  11  11          0.34          0.28         2.03 o                         
  -3  11  11         20.12         27.07         3.00 o                         
  -2  11  11         20.82         17.47         2.06 o                         
  -1  11  11          7.46         13.88         3.71 o                         
   0  11  11         30.28         28.03         2.92 o                         
   1  11  11         10.23         13.31         2.47 o                         
   2  11  11         11.53         13.09         2.44 o                         
   3  11  11          8.69          5.68         2.76 o                         
   4  11  11         62.57         62.91         4.93 o                         
   5  11  11         34.05         35.27         3.31 o                         
  -7  12  11          1.98         -3.97         4.50 o                         
  -6  12  11          8.23          9.27         5.03 o                         
  -5  12  11         34.60         46.86         6.88 o                         
  -4  12  11         22.46         25.25         7.68 o                         
  -3  12  11         51.89         52.07         4.39 o                         
  -2  12  11         14.76         21.71         3.13 o                         
  -1  12  11         33.28         39.41         3.55 o                         
   0  12  11          5.11          6.01         2.55 o                         
   1  12  11         87.82         92.66         5.29 o                         
   2  12  11         90.22         84.93         5.04 o                         
   3  12  11         39.87         45.20         4.15 o                         
   4  12  11          0.54          3.78         2.79 o                         
  -6  13  11         19.57         20.38         6.09 o                         
  -5  13  11         37.52         41.30         6.88 o                         
  -4  13  11          0.19         -1.35         2.28 o                         
  -3  13  11         25.40         30.82         3.94 o                         
  -2  13  11          0.00         -0.73         2.38 o                         
  -1  13  11         18.28         20.69         2.33 o                         
   0  13  11          2.48          5.74         2.60 o                         
   1  13  11          7.42          6.91         2.91 o                         
   2  13  11         22.11         27.50         3.57 o                         
   3  13  11          0.08          2.47         2.60 o                         
  -4  14  11         19.42         20.10         4.50 o                         
  -3  14  11          0.00          0.05         2.17 o                         
  -2  14  11          3.86          3.26         2.37 o                         
  -1  14  11         22.39         30.77         3.47 o                         
   0  14  11          4.51          1.32         1.81 o                         
   1  14  11          5.95          2.90         2.41 o                         
   2  14  11         19.56         22.31         3.84 o                         
  -2  15  11          5.28          4.00         2.22 o                         
  -1  15  11          8.42         11.15         3.04 o                         
 -10   0  12         19.26         11.65         3.44 o                         
  -8   0  12         25.97         21.71         3.71 o                         
  -6   0  12         71.51         72.47         3.31 o                         
  -4   0  12        574.88        586.95         8.57 o                         
  -2   0  12        208.23        202.63         3.68 o                         
   0   0  12         73.99         79.09         2.57 o                         
   2   0  12        243.20        264.95         3.50 o                         
   4   0  12        297.27        298.09        14.56 o                         
   6   0  12         49.54         43.68         8.47 o                         
 -10   1  12          1.90          2.87         2.15 o                         
  -9   1  12         15.00         14.40         2.52 o                         
  -8   1  12          5.11          3.79         1.45 o                         
  -7   1  12         40.00         40.98         2.40 o                         
  -6   1  12         27.52         28.90         1.83 o                         
  -5   1  12        674.16        671.36         6.65 o                         
  -4   1  12        254.62        249.98         3.08 o                         
  -3   1  12         14.18         11.56         1.44 o                         
  -2   1  12       1145.48       1111.48         8.02 o                         
  -1   1  12         29.52         31.26         1.21 o                         
   0   1  12         33.88         31.21         1.68 o                         
   1   1  12         34.52         33.07         2.03 o                         
   2   1  12         87.42         95.33         2.30 o                         
   3   1  12        160.50        157.73         2.75 o                         
   4   1  12          4.79          3.97         0.73 o                         
   5   1  12         68.57         68.52         6.25 o                         
   6   1  12          2.26          1.92         3.83 o                         
   7   1  12          1.66          4.84         4.50 o                         
 -10   2  12          5.29          4.63         2.25 o                         
  -9   2  12          0.39         -1.46         1.46 o                         
  -8   2  12          0.18         -1.11         1.86 o                         
  -7   2  12        106.15        107.34         3.50 o                         
  -6   2  12          8.48          6.00         1.76 o                         
  -5   2  12        209.68        199.12         4.47 o                         
  -4   2  12         20.49         22.56         1.29 o                         
  -3   2  12        961.80        958.46         7.12 o                         
  -2   2  12        996.29        991.09         7.46 o                         
  -1   2  12          2.49          2.71         1.30 o                         
   0   2  12        172.68        171.27         3.03 o                         
   1   2  12        235.99        207.90         4.12 o                         
   2   2  12         76.18         76.49         3.08 o                         
   3   2  12         82.01         79.52         3.78 o                         
   4   2  12         24.19         22.35         3.58 o                         
   5   2  12         45.17         50.09         5.58 o                         
   6   2  12          0.03         -0.13         3.50 o                         
   7   2  12         23.01         24.97         6.49 o                         
 -10   3  12          0.03         -1.09         1.78 o                         
  -9   3  12         12.39         15.87         2.15 o                         
  -8   3  12          7.99         10.44         1.82 o                         
  -7   3  12         15.39         17.38         1.86 o                         
  -6   3  12         57.50         58.11         2.90 o                         
  -5   3  12         26.29         28.30         1.70 o                         
  -4   3  12         78.23         79.23         2.66 o                         
  -3   3  12        113.54        116.64         2.86 o                         
  -2   3  12         10.20          9.65         1.51 o                         
  -1   3  12        164.13        169.20         3.70 o                         
   0   3  12         90.15         81.91         2.76 o                         
   1   3  12         38.13         47.89         2.45 o                         
   2   3  12         32.62         28.81         3.02 o                         
   3   3  12        181.67        189.03         5.98 o                         
   4   3  12         14.99         10.03         2.47 o                         
   5   3  12         99.49        123.10         7.46 o                         
   6   3  12          0.88          5.55         3.83 o                         
   7   3  12          0.60         -4.00         4.00 o                         
 -10   4  12          0.67         -4.24         4.24 o                         
  -9   4  12         22.16         21.43         2.56 o                         
  -8   4  12          2.46          4.74         1.65 o                         
  -7   4  12         60.23         51.71         3.29 o                         
  -6   4  12          3.75          4.19         1.29 o                         
  -5   4  12          4.30          2.64         1.41 o                         
  -4   4  12        234.65        228.56         3.94 o                         
  -3   4  12        122.26        135.05         3.14 o                         
  -2   4  12         54.51         51.31         3.28 o                         
  -1   4  12       1619.03       1603.63        14.63 o                         
   0   4  12         66.95         58.94         2.65 o                         
   1   4  12        134.74        140.00         4.20 o                         
   2   4  12         16.16         15.30         2.75 o                         
   3   4  12         10.13          8.14         2.67 o                         
   4   4  12         12.66         12.72         2.28 o                         
   5   4  12          1.42          0.46         2.49 o                         
   6   4  12         15.80         15.40         4.48 o                         
   7   4  12          8.87         12.15         4.67 o                         
 -10   5  12         10.96         16.41         6.09 o                         
  -9   5  12          1.63          1.59         4.50 o                         
  -8   5  12          1.42          2.38         2.14 o                         
  -7   5  12         27.68         30.70         2.83 o                         
  -6   5  12         10.93         14.43         2.26 o                         
  -5   5  12         45.95         37.42         2.44 o                         
  -4   5  12          5.21          5.84         1.46 o                         
  -3   5  12        287.68        289.42         4.46 o                         
  -2   5  12         87.36         90.20         2.96 o                         
  -1   5  12          6.01          5.35         1.71 o                         
   0   5  12        296.89        297.48         5.89 o                         
   1   5  12        601.15        610.39         8.96 o                         
   2   5  12          9.67          3.14         1.97 o                         
   3   5  12         12.70         12.07         2.73 o                         
   4   5  12          0.32         -1.84         1.84 o                         
   5   5  12          0.02          2.93         2.62 o                         
   6   5  12         30.63         27.46         6.88 o                         
   7   5  12          2.11          8.34         4.56 o                         
  -9   6  12          9.93          7.68         5.29 o                         
  -8   6  12          0.22         -3.18         3.71 o                         
  -7   6  12          0.46         -1.40         1.93 o                         
  -6   6  12         40.21         35.86         2.81 o                         
  -5   6  12         31.02         27.58         2.74 o                         
  -4   6  12        132.84        134.64         3.69 o                         
  -3   6  12         24.68         24.44         1.98 o                         
  -2   6  12         14.19         12.30         2.04 o                         
  -1   6  12          1.00          0.38         2.33 o                         
   0   6  12         13.88         17.52         2.23 o                         
   1   6  12         23.54         26.26         2.92 o                         
   2   6  12        201.54        216.05         5.48 o                         
   3   6  12        168.16        166.23         6.18 o                         
   4   6  12         62.73         63.73         5.62 o                         
   5   6  12          7.92          4.99         3.75 o                         
   6   6  12          4.06          0.14         8.21 o                         
  -9   7  12          7.81          4.77         5.29 o                         
  -8   7  12          6.72          6.62         4.77 o                         
  -7   7  12          0.54         -1.56         2.71 o                         
  -6   7  12         33.36         39.12         3.95 o                         
  -5   7  12          8.13         10.72         2.39 o                         
  -4   7  12        171.03        170.43         5.35 o                         
  -3   7  12         11.15         10.98         1.68 o                         
  -2   7  12        318.55        321.55         7.53 o                         
  -1   7  12         48.99         43.13         2.82 o                         
   0   7  12         56.56         64.30         5.96 o                         
   1   7  12         11.26          9.76         2.22 o                         
   2   7  12         50.11         44.82         3.28 o                         
   3   7  12         83.07         92.76         5.47 o                         
   4   7  12         30.74         34.64         4.48 o                         
   5   7  12          3.50         -1.99         2.10 o                         
   6   7  12          1.30          3.33         3.43 o                         
  -9   8  12          1.85          3.18         5.29 o                         
  -8   8  12         35.26         38.65         6.62 o                         
  -7   8  12          1.34          4.50         4.50 o                         
  -6   8  12         24.60         28.17         3.73 o                         
  -5   8  12          3.54          4.81         1.98 o                         
  -4   8  12         40.65         37.30         3.19 o                         
  -3   8  12         21.79         16.19         2.06 o                         
  -2   8  12          0.42          2.90         2.06 o                         
  -1   8  12          5.83          8.52         2.17 o                         
   0   8  12        100.30        106.34         4.14 o                         
   1   8  12        276.47        269.49         6.09 o                         
   2   8  12          3.54          3.63         2.23 o                         
   3   8  12         20.75         25.41         2.99 o                         
   4   8  12          0.84          3.50         3.17 o                         
   5   8  12         71.66         78.01         4.97 o                         
   6   8  12          0.51          2.27         3.24 o                         
  -8   9  12          3.73          4.24         5.29 o                         
  -7   9  12          3.54         -4.24         4.24 o                         
  -6   9  12         44.69         49.77         6.62 o                         
  -5   9  12         57.91         67.96         4.16 o                         
  -4   9  12          9.45         13.30         2.40 o                         
  -3   9  12          0.41         -0.14         1.41 o                         
  -2   9  12          8.03          2.51         1.59 o                         
  -1   9  12          6.35          6.30         2.24 o                         
   0   9  12         18.75         17.02         2.69 o                         
   1   9  12        171.64        183.54         5.95 o                         
   2   9  12          2.14          5.77         2.92 o                         
   3   9  12        180.92        197.94         6.54 o                         
   4   9  12          1.12          1.76         3.23 o                         
   5   9  12          8.96         10.24         5.29 o                         
  -8  10  12          3.28         -3.44         4.77 o                         
  -7  10  12          1.52          4.77         4.77 o                         
  -6  10  12          7.66         10.06         4.77 o                         
  -5  10  12          0.38          2.02         6.88 o                         
  -4  10  12         25.41         16.31         3.47 o                         
  -3  10  12        204.57        182.73        11.69 o                         
  -2  10  12          6.48          5.02         1.70 o                         
  -1  10  12        106.02        107.87         4.79 o                         
   0  10  12         24.62         20.03         2.75 o                         
   1  10  12         13.45          8.52         4.63 o                         
   2  10  12         12.41         11.27         2.73 o                         
   3  10  12          7.70         12.28         3.14 o                         
   4  10  12         26.74         34.41         5.56 o                         
   5  10  12          8.91         12.52         2.84 o                         
  -7  11  12          5.43          8.74         5.29 o                         
  -6  11  12         11.43         15.88         5.56 o                         
  -5  11  12         18.54         29.91         6.09 o                         
  -4  11  12          0.00         -1.72         2.11 o                         
  -3  11  12         91.36         92.95        11.12 o                         
  -2  11  12          0.66          1.87         2.56 o                         
  -1  11  12         17.90         18.20         2.92 o                         
   0  11  12         13.01         13.37         2.80 o                         
   1  11  12         13.69         21.60         4.24 o                         
   2  11  12         46.19         63.34         4.85 o                         
   3  11  12         14.39         17.69         6.49 o                         
   4  11  12         14.03         19.59         4.77 o                         
  -6  12  12          5.14          5.82         5.29 o                         
  -5  12  12         12.41         13.77         5.82 o                         
  -4  12  12         32.09         27.46         4.24 o                         
  -3  12  12          9.28         11.62         2.89 o                         
  -2  12  12          8.43          4.94         2.37 o                         
  -1  12  12         12.20         18.57         2.57 o                         
   0  12  12         48.02         46.59         4.09 o                         
   1  12  12         31.47         24.25         3.57 o                         
   2  12  12        100.74        108.70         6.01 o                         
   3  12  12          0.42          4.36         2.96 o                         
  -5  13  12          1.28         -4.50         4.77 o                         
  -4  13  12          7.86          3.74         2.78 o                         
  -3  13  12          9.65          9.08         4.24 o                         
  -2  13  12         12.00          7.20         2.58 o                         
  -1  13  12          8.58          9.37         2.03 o                         
   0  13  12         56.84         61.50         8.47 o                         
   1  13  12          3.51          1.70         2.82 o                         
   2  13  12          8.18          4.43         3.97 o                         
  -3  14  12          0.16         -0.08         5.16 o                         
  -2  14  12          4.53          4.75         2.43 o                         
  -1  14  12         15.19         16.47         2.88 o                         
   0  14  12          0.81          1.98         1.64 o                         
  -9   0  13         10.28          6.62         3.18 o                         
  -7   0  13         28.77         28.38         3.05 o                         
  -5   0  13        503.51        503.25         9.57 o                         
  -3   0  13        584.89        583.87         7.87 o                         
  -1   0  13         27.07         25.17         3.25 o                         
   1   0  13          2.93          1.32         0.70 o                         
   3   0  13        335.45        320.32        14.82 o                         
   5   0  13        164.89        183.19        12.97 o                         
   7   0  13          2.83         -0.53         6.09 o                         
 -10   1  13          7.39          4.67         2.15 o                         
  -9   1  13          5.89          5.04         2.15 o                         
  -8   1  13          0.22         -1.44         1.44 o                         
  -7   1  13         75.59         74.00         3.47 o                         
  -6   1  13        215.21        216.73         4.01 o                         
  -5   1  13         71.09         81.86         2.59 o                         
  -4   1  13        176.80        182.35         3.00 o                         
  -3   1  13        331.57        330.15         3.75 o                         
  -2   1  13          0.36          2.41         0.77 o                         
  -1   1  13         40.09         44.78         2.47 o                         
   0   1  13         61.57         55.82         2.13 o                         
   1   1  13        202.76        210.52         3.57 o                         
   2   1  13         86.72         93.96         3.60 o                         
   3   1  13        236.85        220.61         3.47 o                         
   4   1  13         11.50         15.35         4.12 o                         
   5   1  13          3.19         -1.34         3.65 o                         
   6   1  13          1.70         -0.70         9.00 o                         
   7   1  13          0.96          1.72         4.49 o                         
 -10   2  13         20.94         18.53         4.24 o                         
  -9   2  13          0.05         -1.60         1.60 o                         
  -8   2  13         14.76         15.41         1.93 o                         
  -7   2  13        108.82        102.61         3.50 o                         
  -6   2  13         13.36         13.46         1.66 o                         
  -5   2  13          5.41          9.59         1.40 o                         
  -4   2  13         53.59         52.06         2.10 o                         
  -3   2  13        325.12        321.02         3.65 o                         
  -2   2  13          0.23         -0.37         1.01 o                         
  -1   2  13         94.13         95.18         2.32 o                         
   0   2  13         98.13         90.82         4.12 o                         
   1   2  13        107.24        113.37         4.66 o                         
   2   2  13       1433.53       1401.03        18.30 o                         
   3   2  13         24.29         20.87         3.28 o                         
   4   2  13         13.69         15.65         4.21 o                         
   5   2  13         23.23         25.60         1.43 o                         
   6   2  13         21.59         28.72         5.52 o                         
 -10   3  13         12.96          5.03         3.71 o                         
  -9   3  13         49.48         46.83         5.67 o                         
  -8   3  13          0.00         -0.07         2.06 o                         
  -7   3  13        125.29        122.67         4.25 o                         
  -6   3  13         69.82         72.86         3.92 o                         
  -5   3  13         15.21         15.78         1.59 o                         
  -4   3  13          1.86          1.57         0.97 o                         
  -3   3  13         44.42         37.96         2.21 o                         
  -2   3  13         22.68         16.58         1.64 o                         
  -1   3  13        176.22        181.06         4.00 o                         
   0   3  13         15.24         15.46         2.06 o                         
   1   3  13         41.30         50.93         3.67 o                         
   2   3  13        123.53        124.56         6.15 o                         
   3   3  13         69.44         65.27         4.51 o                         
   4   3  13         60.20         67.66         6.17 o                         
   5   3  13          0.40         -0.63         3.50 o                         
   6   3  13         41.22         65.78         7.00 o                         
  -9   4  13         22.02         24.78         3.50 o                         
  -8   4  13          1.06          0.57         1.99 o                         
  -7   4  13         72.42         79.08         3.17 o                         
  -6   4  13         70.66         76.26         5.67 o                         
  -5   4  13         81.57         80.76         3.73 o                         
  -4   4  13          4.78          4.22         1.26 o                         
  -3   4  13          0.21          0.15         1.30 o                         
  -2   4  13         59.05         58.79         2.98 o                         
  -1   4  13         54.22         46.16         2.98 o                         
   0   4  13        311.78        297.23         5.89 o                         
   1   4  13         73.94         69.75         4.19 o                         
   2   4  13         54.87         69.69         7.57 o                         
   3   4  13         10.43         10.23         2.73 o                         
   4   4  13         43.68         42.98         3.95 o                         
   5   4  13         32.78         38.91         6.09 o                         
   6   4  13          1.52         -1.94         4.63 o                         
  -9   5  13         28.92         26.47         6.35 o                         
  -8   5  13          0.72          1.78         2.54 o                         
  -7   5  13          7.86          6.96         2.34 o                         
  -6   5  13         53.52         59.09         3.47 o                         
  -5   5  13         19.43         16.73         2.21 o                         
  -4   5  13         91.40        103.11         3.47 o                         
  -3   5  13          2.79          3.73         1.42 o                         
  -2   5  13        114.82         98.97         3.67 o                         
  -1   5  13        171.80        166.74         4.52 o                         
   0   5  13         32.82         28.33         2.55 o                         
   1   5  13        137.97        132.32         4.53 o                         
   2   5  13          0.04         -0.78         2.23 o                         
   3   5  13         57.74         61.52         4.34 o                         
   4   5  13          3.83          8.13         4.45 o                         
   5   5  13          2.75          7.35         3.88 o                         
   6   5  13          0.56          5.78         4.37 o                         
  -9   6  13         11.25          9.27         5.29 o                         
  -8   6  13          7.90         11.38         5.29 o                         
  -7   6  13          1.23         -1.00         2.05 o                         
  -6   6  13          2.94          0.86         1.86 o                         
  -5   6  13         29.94         27.75         2.65 o                         
  -4   6  13          5.23          6.28         1.70 o                         
  -3   6  13        131.46        141.40         3.83 o                         
  -2   6  13         45.50         49.38         2.93 o                         
  -1   6  13         41.00         37.80         2.74 o                         
   0   6  13          0.10          2.01         2.02 o                         
   1   6  13        229.33        231.08         6.34 o                         
   2   6  13         23.02         35.47         3.56 o                         
   3   6  13         20.96         20.02         3.26 o                         
   4   6  13          6.56         10.76         2.45 o                         
   5   6  13         10.39         16.09         3.46 o                         
   6   6  13          0.45         -0.38         4.02 o                         
  -9   7  13          0.36          1.32         5.56 o                         
  -8   7  13          0.11         -3.44         4.77 o                         
  -7   7  13         18.61         16.94         5.29 o                         
  -6   7  13         32.08         26.21         2.83 o                         
  -5   7  13          0.00          5.14         2.90 o                         
  -4   7  13          0.20          2.33         1.76 o                         
  -3   7  13         17.20         15.22         2.18 o                         
  -2   7  13        105.30        106.76         4.04 o                         
  -1   7  13         61.96         64.17         3.37 o                         
   0   7  13        183.81        168.51         5.03 o                         
   1   7  13        315.53        319.38         6.75 o                         
   2   7  13        144.64        144.24         5.83 o                         
   3   7  13         25.43         29.14         3.57 o                         
   4   7  13         26.27         27.89         4.91 o                         
   5   7  13         27.52         18.36         3.97 o                         
  -8   8  13         15.60         20.12         6.09 o                         
  -7   8  13         31.62         29.12         5.82 o                         
  -6   8  13         38.06         29.12         5.56 o                         
  -5   8  13         53.16         61.48         9.93 o                         
  -4   8  13          7.09          8.86         2.37 o                         
  -3   8  13         11.00         14.65         2.01 o                         
  -2   8  13          6.66          2.60         2.22 o                         
  -1   8  13         27.34         24.25         2.96 o                         
   0   8  13         75.87         80.41         4.43 o                         
   1   8  13          7.43          7.52         2.52 o                         
   2   8  13         17.47         21.65         3.40 o                         
   3   8  13          0.02          3.44         3.31 o                         
   4   8  13         65.99         70.98         5.96 o                         
   5   8  13          0.01          0.08         5.82 o                         
  -8   9  13          0.00          4.50         5.29 o                         
  -7   9  13          7.55         -0.53         4.77 o                         
  -6   9  13          0.96         -4.24         4.24 o                         
  -5   9  13         54.81         64.86         7.15 o                         
  -4   9  13          2.27          0.69         1.98 o                         
  -3   9  13        108.62        107.07         4.39 o                         
  -2   9  13         30.04         32.95         2.64 o                         
  -1   9  13          4.49          5.11         2.37 o                         
   0   9  13          0.24         -1.20         2.21 o                         
   1   9  13          0.07         -2.25         2.25 o                         
   2   9  13         27.11         29.08         3.51 o                         
   3   9  13         46.34         57.15         5.15 o                         
   4   9  13        172.30        216.55        11.91 o                         
  -7  10  13         10.67         19.33         6.09 o                         
  -6  10  13         20.05         34.94         6.62 o                         
  -5  10  13         34.07         24.62         6.09 o                         
  -4  10  13          0.00         -1.53         2.28 o                         
  -3  10  13        251.05        244.14         8.32 o                         
  -2  10  13        246.10        233.89         6.76 o                         
  -1  10  13         53.37         54.14         3.81 o                         
   0  10  13         42.77         45.29         3.77 o                         
   1  10  13          7.28          6.20         2.63 o                         
   2  10  13         15.51         18.72         3.75 o                         
   3  10  13          2.72          4.24         4.24 o                         
   4  10  13        126.59        142.16        10.06 o                         
  -6  11  13          1.07         -0.79         5.03 o                         
  -5  11  13          1.38         -1.32         4.77 o                         
  -4  11  13         32.69         35.82         4.18 o                         
  -3  11  13         79.14         70.41        10.19 o                         
  -2  11  13         26.35         36.15         3.17 o                         
  -1  11  13         27.50         26.14         3.81 o                         
   0  11  13          7.47          4.09         4.10 o                         
   1  11  13         13.36         14.37         6.62 o                         
   2  11  13         15.81         17.61         3.62 o                         
   3  11  13          6.69          6.09         3.97 o                         
  -5  12  13          4.31          6.88         5.56 o                         
  -4  12  13          0.45         -1.13         2.34 o                         
  -3  12  13         36.54         35.74         4.11 o                         
  -2  12  13         30.15         24.31         2.91 o                         
  -1  12  13          1.82          1.73         1.68 o                         
   0  12  13          3.35          8.03         3.17 o                         
   1  12  13         12.16         13.55         3.41 o                         
   2  12  13          1.55          5.52         6.35 o                         
  -4  13  13         67.95         79.04         6.82 o                         
  -3  13  13          0.12         -0.18         2.37 o                         
  -2  13  13         46.49         34.64         4.01 o                         
  -1  13  13          5.31          3.83         2.02 o                         
   0  13  13          3.15          2.37         2.93 o                         
  -8   0  14          9.39          5.29         2.91 o                         
  -6   0  14        215.00        236.40         6.74 o                         
  -4   0  14          5.20          4.46         1.82 o                         
  -2   0  14         68.60         81.76         4.00 o                         
   0   0  14        404.40        390.13         6.88 o                         
   2   0  14        119.44        141.37        11.38 o                         
   4   0  14         59.39         53.74         8.47 o                         
   6   0  14         21.20         28.06         7.94 o                         
  -9   1  14          4.39          4.73         2.15 o                         
  -8   1  14         33.51         25.99         2.48 o                         
  -7   1  14         11.82         12.14         2.04 o                         
  -6   1  14        232.30        253.42         4.85 o                         
  -5   1  14        168.17        166.55         3.79 o                         
  -4   1  14         29.22         30.69         1.67 o                         
  -3   1  14         71.67         68.49         2.10 o                         
  -2   1  14         64.60         68.41         2.02 o                         
  -1   1  14        101.39         98.99         1.79 o                         
   0   1  14         54.76         54.13         2.62 o                         
   1   1  14        369.39        362.53         6.84 o                         
   2   1  14         47.62         49.29         2.79 o                         
   3   1  14         53.90         46.49         9.53 o                         
   4   1  14         14.64         19.76         5.29 o                         
   5   1  14          6.12         10.84         4.40 o                         
   6   1  14          1.00         10.96         4.67 o                         
  -9   2  14          1.96          0.67         1.96 o                         
  -8   2  14          0.11         -1.12         1.55 o                         
  -7   2  14         39.15         42.78         2.96 o                         
  -6   2  14        111.32        105.81         5.16 o                         
  -5   2  14         46.67         40.41         2.38 o                         
  -4   2  14         81.16         77.04         2.33 o                         
  -3   2  14        111.63        112.48         3.15 o                         
  -2   2  14         39.41         46.89         2.59 o                         
  -1   2  14         63.45         60.16         3.59 o                         
   0   2  14        124.58        117.40         7.41 o                         
   1   2  14        970.94        941.25        11.14 o                         
   2   2  14         26.63         23.74         2.29 o                         
   3   2  14         17.67         16.38         3.18 o                         
   4   2  14         35.50         34.03         2.16 o                         
   5   2  14         12.52         14.71         9.27 o                         
   6   2  14         13.38         22.62         5.52 o                         
  -9   3  14          3.85          2.15         2.15 o                         
  -8   3  14          0.56          0.66         1.96 o                         
  -7   3  14          0.79          1.66         1.47 o                         
  -6   3  14         19.43         23.39         1.98 o                         
  -5   3  14        122.02        122.62         6.15 o                         
  -4   3  14         11.79         11.24         1.66 o                         
  -3   3  14         96.32         97.14         2.87 o                         
  -2   3  14          0.75          0.23         1.34 o                         
  -1   3  14        365.33        376.46         7.92 o                         
   0   3  14        107.42         98.29         4.71 o                         
   1   3  14         25.60         23.22         2.99 o                         
   2   3  14         36.98         36.00         4.43 o                         
   3   3  14         20.44         26.83         5.82 o                         
   4   3  14         22.56         28.20         4.86 o                         
   5   3  14         62.65         73.28         7.19 o                         
   6   3  14          5.65          2.38         4.31 o                         
  -9   4  14         46.86         59.56         6.09 o                         
  -8   4  14          5.27          2.72         2.73 o                         
  -7   4  14         39.88         46.99         3.35 o                         
  -6   4  14         13.15         11.46         2.30 o                         
  -5   4  14         72.26         71.36         3.68 o                         
  -4   4  14          2.62         -1.43         1.43 o                         
  -3   4  14        182.05        181.82         3.80 o                         
  -2   4  14        224.01        214.52         5.35 o                         
  -1   4  14         42.10         39.92         3.40 o                         
   0   4  14         56.93         49.41         3.69 o                         
   1   4  14          0.19         -2.14         2.14 o                         
   2   4  14         81.37         85.91         4.81 o                         
   3   4  14         31.12         34.96         4.94 o                         
   4   4  14         17.62         15.84         4.52 o                         
   5   4  14          0.01          0.47         4.10 o                         
  -9   5  14         18.31         27.80         6.88 o                         
  -8   5  14         11.30         10.63         2.93 o                         
  -7   5  14          2.17          3.12         2.12 o                         
  -6   5  14          3.03          0.49         1.93 o                         
  -5   5  14         26.34         24.86         2.61 o                         
  -4   5  14          2.83          2.28         1.79 o                         
  -3   5  14         24.14         30.57         2.32 o                         
  -2   5  14          3.29         -0.28         1.83 o                         
  -1   5  14        139.36        148.18         4.61 o                         
   0   5  14        140.89        153.74         5.67 o                         
   1   5  14         39.76         29.29         3.19 o                         
   2   5  14          4.98          3.96         2.63 o                         
   3   5  14         66.13         67.24         5.96 o                         
   4   5  14        105.78        116.83         7.84 o                         
   5   5  14          0.06         -0.71         4.00 o                         
  -9   6  14          0.78          5.03         5.56 o                         
  -8   6  14          5.40         11.91         5.56 o                         
  -7   6  14         19.29         19.18         3.57 o                         
  -6   6  14         23.73         24.45         2.84 o                         
  -5   6  14         54.13         50.37         4.41 o                         
  -4   6  14         42.54         46.10         3.27 o                         
  -3   6  14        101.67         91.43         3.57 o                         
  -2   6  14        145.09        161.62         4.71 o                         
  -1   6  14          7.74         10.36         2.21 o                         
   0   6  14         16.67         21.26         2.76 o                         
   1   6  14         18.92         19.08         3.13 o                         
   2   6  14          9.84         11.76         3.03 o                         
   3   6  14          2.04          6.28         2.79 o                         
   4   6  14         12.97         14.11         3.54 o                         
   5   6  14          3.74         16.37         4.75 o                         
  -8   7  14         10.07          7.68         5.29 o                         
  -7   7  14         32.22         26.21         5.82 o                         
  -6   7  14          0.20         -2.04         2.35 o                         
  -5   7  14          0.00         -0.50         2.90 o                         
  -4   7  14         36.22         39.31         4.55 o                         
  -3   7  14        139.01        124.89         4.33 o                         
  -2   7  14          0.05          0.59         2.14 o                         
  -1   7  14         11.29          7.17         2.26 o                         
   0   7  14         19.71         28.60         2.86 o                         
   1   7  14         56.01         55.77         6.28 o                         
   2   7  14        167.51        170.13         7.95 o                         
   3   7  14          9.91         13.21         3.28 o                         
   4   7  14          0.39          4.79         3.43 o                         
   5   7  14          7.46          9.79         5.82 o                         
  -8   8  14          4.70          2.65         5.56 o                         
  -7   8  14          4.98          8.74         5.03 o                         
  -6   8  14          0.33          3.18         4.77 o                         
  -5   8  14         86.29         84.71         7.94 o                         
  -4   8  14          9.74         13.94         2.64 o                         
  -3   8  14          4.28          2.79         1.84 o                         
  -2   8  14         48.58         61.17         4.02 o                         
  -1   8  14         18.08         28.08         3.10 o                         
   0   8  14         22.75         30.37         3.79 o                         
   1   8  14          7.49          7.91         3.35 o                         
   2   8  14          6.03          3.81         3.71 o                         
   3   8  14          3.10          1.04         3.50 o                         
   4   8  14         26.45         26.21         6.35 o                         
  -7   9  14         11.94          3.18         5.29 o                         
  -6   9  14          0.22          3.18         4.77 o                         
  -5   9  14          8.33         10.32         5.03 o                         
  -4   9  14         33.84         36.39         4.21 o                         
  -3   9  14         15.42         27.65         3.44 o                         
  -2   9  14          3.13         -0.48         1.77 o                         
  -1   9  14         57.45         66.50         4.22 o                         
   0   9  14         22.50         28.96         4.41 o                         
   1   9  14          0.04         -1.22         2.93 o                         
   2   9  14          0.03         -3.06         3.12 o                         
   3   9  14          0.41         -4.24         4.50 o                         
  -6  10  14         67.74         81.54         8.74 o                         
  -5  10  14         33.61         42.89         6.62 o                         
  -4  10  14         61.21         56.37         5.97 o                         
  -3  10  14         15.84         16.30         2.78 o                         
  -2  10  14          7.88          2.12         2.18 o                         
  -1  10  14         31.06         43.45         4.90 o                         
   0  10  14          0.04         -2.73         2.73 o                         
   1  10  14          0.02         -1.52         3.17 o                         
   2  10  14         59.73         60.09         6.88 o                         
   3  10  14         91.92         96.36         8.74 o                         
  -5  11  14          0.05          6.35         5.29 o                         
  -4  11  14         27.21         33.89         6.88 o                         
  -3  11  14         34.41         41.86         6.62 o                         
  -2  11  14         14.33         21.99         2.89 o                         
  -1  11  14          1.10          6.60         3.84 o                         
   0  11  14          4.40          6.29         3.04 o                         
   1  11  14         39.21         40.99         9.27 o                         
   2  11  14         29.26         33.36         5.56 o                         
  -4  12  14         68.11         84.45         9.00 o                         
  -3  12  14         11.87         13.47         3.33 o                         
  -2  12  14          3.69          4.60         2.16 o                         
  -1  12  14          1.07         -0.48         1.95 o                         
   0  12  14         15.13         16.15         3.72 o                         
  -9   0  15         16.93         18.80         4.77 o                         
  -7   0  15         20.35         24.37         4.77 o                         
  -5   0  15          7.89          5.42         1.80 o                         
  -3   0  15        306.79        317.01         6.90 o                         
  -1   0  15        130.83        114.82         4.50 o                         
   1   0  15         18.26         28.06         6.35 o                         
   3   0  15          8.77          7.94         6.09 o                         
   5   0  15          0.04          2.91         6.35 o                         
  -9   1  15          0.27         -2.65         2.65 o                         
  -8   1  15          0.01         -1.46         1.46 o                         
  -7   1  15          0.24          0.14         1.55 o                         
  -6   1  15          0.57          1.36         1.74 o                         
  -5   1  15         12.44         19.74         1.78 o                         
  -4   1  15         23.70         25.26         1.78 o                         
  -3   1  15        363.50        386.53         5.30 o                         
  -2   1  15         76.01         66.38         2.08 o                         
  -1   1  15         13.32          7.46         1.73 o                         
   0   1  15          3.56         -1.02         2.67 o                         
   1   1  15          0.60          3.58         1.07 o                         
   2   1  15          5.11          5.82         3.74 o                         
   3   1  15         43.48         53.93         5.98 o                         
   4   1  15         46.93         45.99         5.88 o                         
   5   1  15          3.46          0.13         4.31 o                         
  -9   2  15          1.69          1.85         2.91 o                         
  -8   2  15          8.66         11.08         2.82 o                         
  -7   2  15          4.78          6.01         1.69 o                         
  -6   2  15         37.45         32.29         3.56 o                         
  -5   2  15          3.76          5.77         1.96 o                         
  -4   2  15        285.73        302.60         4.70 o                         
  -3   2  15         32.23         27.12         2.26 o                         
  -2   2  15          2.99          4.37         1.65 o                         
  -1   2  15         40.74         41.57         2.54 o                         
   0   2  15         46.23         49.47         3.05 o                         
   1   2  15         43.97         45.96         3.02 o                         
   2   2  15         15.04         14.38         1.88 o                         
   3   2  15          1.50          1.45         1.25 o                         
   4   2  15         70.16         80.06         7.30 o                         
   5   2  15         16.93          9.93         6.62 o                         
  -9   3  15          5.72          3.44         2.91 o                         
  -8   3  15          0.00         -1.60         1.60 o                         
  -7   3  15         31.06         27.95         2.47 o                         
  -6   3  15         23.38         31.42         2.33 o                         
  -5   3  15          3.23          4.20         1.28 o                         
  -4   3  15         26.37         23.23         2.71 o                         
  -3   3  15          2.34         -0.60         1.62 o                         
  -2   3  15        269.94        258.77         5.85 o                         
  -1   3  15         19.27         17.11         2.03 o                         
   0   3  15         68.07         74.79         4.78 o                         
   1   3  15          0.10          1.73         3.35 o                         
   2   3  15          6.84          5.22         3.83 o                         
   3   3  15          4.45          4.66         3.83 o                         
   4   3  15         21.30         15.61         1.95 o                         
   5   3  15         27.06         31.10        12.44 o                         
  -8   4  15          0.63          2.12         3.18 o                         
  -7   4  15          3.90          9.11         2.73 o                         
  -6   4  15          0.06         -0.77         2.15 o                         
  -5   4  15          0.01         -2.10         2.10 o                         
  -4   4  15        189.52        206.10         5.07 o                         
  -3   4  15         25.37         16.63         2.14 o                         
  -2   4  15        186.52        174.86         4.68 o                         
  -1   4  15        119.58        120.96         5.13 o                         
   0   4  15         12.55         19.41         2.90 o                         
   1   4  15         86.36         80.42         4.73 o                         
   2   4  15          1.93         -2.04         3.35 o                         
   3   4  15          4.98          1.85         7.94 o                         
   4   4  15          0.04          0.13         3.92 o                         
   5   4  15         11.41          6.67         4.48 o                         
  -8   5  15          6.84          7.94         3.71 o                         
  -7   5  15          7.39          3.18         3.18 o                         
  -6   5  15          0.71         -1.98         1.98 o                         
  -5   5  15         31.04         31.27         2.96 o                         
  -4   5  15         43.58         31.63         3.77 o                         
  -3   5  15          0.66          1.70         1.64 o                         
  -2   5  15         57.87         63.51         4.16 o                         
  -1   5  15         39.94         41.99         5.78 o                         
   0   5  15          0.16         -0.62         2.89 o                         
   1   5  15         12.68         11.85         3.11 o                         
   2   5  15          1.71          6.71         5.69 o                         
   3   5  15         72.15         68.50         6.25 o                         
   4   5  15          0.80          0.39         3.81 o                         
  -8   6  15          6.02          9.00         3.81 o                         
  -7   6  15          8.14         10.69         2.98 o                         
  -6   6  15         98.49        109.79         5.06 o                         
  -5   6  15          0.30         -0.08         3.51 o                         
  -4   6  15         28.53         26.96         2.49 o                         
  -3   6  15         68.19         78.60         3.69 o                         
  -2   6  15         24.27         21.34         2.82 o                         
  -1   6  15         13.65         11.91         2.78 o                         
   0   6  15         38.39         34.28         3.69 o                         
   1   6  15         61.76         69.16         4.64 o                         
   2   6  15          7.86         15.23         6.02 o                         
   3   6  15          1.41          0.79         3.81 o                         
   4   6  15          1.01         -0.13         6.49 o                         
  -7   7  15          9.25          7.68         5.03 o                         
  -6   7  15          0.38         -0.58         3.57 o                         
  -5   7  15         82.11        101.87         9.47 o                         
  -4   7  15         21.83         28.82         4.11 o                         
  -3   7  15          6.56          6.62         3.10 o                         
  -2   7  15         38.28         39.15         3.51 o                         
  -1   7  15          7.90          5.16         3.31 o                         
   0   7  15         96.57         93.38         5.36 o                         
   1   7  15         93.79         97.92         6.36 o                         
   2   7  15          0.05         -0.07         2.92 o                         
   3   7  15          0.08         -3.18         4.50 o                         
   4   7  15         16.61         16.68         6.35 o                         
  -7   8  15          0.72          0.79         5.03 o                         
  -6   8  15         24.81         24.88         6.09 o                         
  -5   8  15          4.92         17.47         5.29 o                         
  -4   8  15          0.30          2.91         4.24 o                         
  -3   8  15         23.50         23.63         3.76 o                         
  -2   8  15         13.36         13.97         2.83 o                         
  -1   8  15         30.24         31.84         3.69 o                         
   0   8  15          2.34          0.91         3.05 o                         
   1   8  15          1.89         -2.77         3.05 o                         
   2   8  15          5.85          5.95         4.77 o                         
   3   8  15         10.20          9.00         5.56 o                         
  -6   9  15          0.31          0.00         5.03 o                         
  -5   9  15         16.07         23.83         6.09 o                         
  -4   9  15         49.64         62.74         7.15 o                         
  -3   9  15          2.03          2.32         2.04 o                         
  -2   9  15          1.04          1.46         2.21 o                         
  -1   9  15          0.02         -2.86         2.86 o                         
   0   9  15         42.58         38.12         6.09 o                         
   1   9  15          1.72          3.18         4.50 o                         
   2   9  15         49.43         45.53         6.88 o                         
  -5  10  15          0.04         -2.12         5.03 o                         
  -4  10  15          1.95          7.41         5.03 o                         
  -3  10  15          6.05          5.45         2.31 o                         
  -2  10  15          0.04          1.11         1.86 o                         
  -1  10  15         10.01          6.29         3.71 o                         
   0  10  15          8.44          7.41         4.24 o                         
   1  10  15          5.51         -4.24         4.24 o                         
  -4  11  15         15.53         20.65         6.35 o                         
  -3  11  15          3.41          4.41         4.63 o                         
  -2  11  15          7.77          9.53         3.37 o                         
  -1  11  15          0.68         -2.98         2.98 o                         
   0  11  15          3.12          8.21         4.24 o                         
  -8   0  16          0.42          1.32         2.65 o                         
  -6   0  16         23.94         23.30         3.44 o                         
  -4   0  16          9.67          9.54         2.78 o                         
  -2   0  16         48.40         55.47         3.12 o                         
   0   0  16        255.24        271.08        14.03 o                         
   2   0  16        639.59        632.70        22.50 o                         
   4   0  16         10.95          2.38         6.62 o                         
  -8   1  16          5.66          9.53         3.18 o                         
  -7   1  16         24.94         22.68         2.60 o                         
  -6   1  16         40.47         37.46         2.67 o                         
  -5   1  16        127.46        148.26         8.21 o                         
  -4   1  16         49.14         44.31         2.68 o                         
  -3   1  16         22.85         24.70         2.60 o                         
  -2   1  16          1.12         -1.06         2.75 o                         
  -1   1  16          0.80          0.39         1.53 o                         
   0   1  16         34.46         38.28         4.28 o                         
   1   1  16         44.68         45.51         2.68 o                         
   2   1  16          0.01          2.26         7.15 o                         
   3   1  16          0.89          3.57         4.31 o                         
   4   1  16         11.73          5.59         5.96 o                         
  -8   2  16          0.20         -0.81         2.31 o                         
  -7   2  16          9.06         10.61         2.05 o                         
  -6   2  16         51.01         58.36         3.58 o                         
  -5   2  16         56.61         59.27         2.57 o                         
  -4   2  16          2.63          5.32         2.20 o                         
  -3   2  16          0.03         -1.26         1.54 o                         
  -2   2  16          0.14         -0.77         1.59 o                         
  -1   2  16         22.06         22.25         2.41 o                         
   0   2  16          0.24          2.76         1.64 o                         
   1   2  16          0.02          3.34         1.83 o                         
   2   2  16         12.30         14.56         3.93 o                         
   3   2  16         24.15         31.64         8.07 o                         
   4   2  16          0.08         -3.93         3.93 o                         
  -8   3  16         11.32         11.65         3.44 o                         
  -7   3  16          2.88          4.46         1.65 o                         
  -6   3  16          0.02          0.95         3.18 o                         
  -5   3  16          0.92          2.05         2.15 o                         
  -4   3  16         56.36         58.06         3.20 o                         
  -3   3  16         19.22         13.85         2.05 o                         
  -2   3  16         41.62         40.87         4.59 o                         
  -1   3  16         84.12         78.20         3.99 o                         
   0   3  16         24.46         26.06         2.61 o                         
   1   3  16        160.79        193.23         5.62 o                         
   2   3  16          2.74          0.12         3.90 o                         
   3   3  16        138.00        133.88         4.33 o                         
   4   3  16          6.03          5.82         1.27 o                         
  -8   4  16          2.09          1.85         2.91 o                         
  -7   4  16          3.36         -1.06         2.91 o                         
  -6   4  16         22.13         25.47         3.37 o                         
  -5   4  16         35.49         28.57         3.84 o                         
  -4   4  16          5.49          7.11         2.22 o                         
  -3   4  16         39.44         36.72         2.69 o                         
  -2   4  16          0.26          0.53         1.59 o                         
  -1   4  16          2.84         11.37         1.99 o                         
   0   4  16          0.96          1.89         4.90 o                         
   1   4  16          4.27          2.96         3.73 o                         
   2   4  16         20.99         26.68         5.04 o                         
   3   4  16         10.32         10.79         4.67 o                         
   4   4  16          0.12         -5.29         5.29 o                         
  -7   5  16          0.09          1.59         3.44 o                         
  -6   5  16          3.72          4.33         2.60 o                         
  -5   5  16         28.28         22.41         3.71 o                         
  -4   5  16         26.68         33.68         2.94 o                         
  -3   5  16          0.05          0.24         1.80 o                         
  -2   5  16          0.17         -2.19         2.19 o                         
  -1   5  16          4.43         -0.03         2.48 o                         
   0   5  16         39.09         41.58         4.18 o                         
   1   5  16        130.01        129.84        12.84 o                         
   2   5  16         12.23         14.60         4.40 o                         
   3   5  16         17.79         27.76         5.23 o                         
  -7   6  16         34.53         29.38         4.77 o                         
  -6   6  16          5.16          3.71         3.44 o                         
  -5   6  16          0.48          1.66         2.54 o                         
  -4   6  16          8.15         13.06         2.59 o                         
  -3   6  16         71.23         58.72         8.74 o                         
  -2   6  16          0.80          0.26         2.45 o                         
  -1   6  16          6.00          3.73         2.74 o                         
   0   6  16         40.39         33.99         3.76 o                         
   1   6  16          5.68          4.80         3.88 o                         
   2   6  16         78.02         86.18         6.97 o                         
   3   6  16          1.61          1.25         4.07 o                         
  -7   7  16          0.68          0.53         3.44 o                         
  -6   7  16          1.13         -1.85         3.18 o                         
  -5   7  16         68.95         65.39         6.35 o                         
  -4   7  16          4.55          3.45         3.83 o                         
  -3   7  16         10.82          9.65         4.90 o                         
  -2   7  16         77.01         79.14         5.71 o                         
  -1   7  16          2.61         -3.73         4.37 o                         
   0   7  16          0.33         -3.18         3.18 o                         
   1   7  16          3.81          0.13         3.57 o                         
   2   7  16          6.49          8.74         5.56 o                         
  -6   8  16          0.12          1.06         5.56 o                         
  -5   8  16         14.12          5.42         2.96 o                         
  -3   8  16         23.12         36.27         6.35 o                         
  -2   8  16          0.77          1.20         2.98 o                         
  -1   8  16         13.09         15.12         3.81 o                         
   0   8  16         16.73         16.07         4.12 o                         
   1   8  16          6.14          8.70         4.20 o                         
   2   8  16          1.68         -3.97         4.77 o                         
  -5   9  16         15.15         11.12         5.56 o                         
  -4   9  16          3.29         -0.79         4.77 o                         
  -3   9  16          8.57          2.12         4.77 o                         
  -2   9  16          4.29          5.41         2.93 o                         
  -1   9  16         10.14         11.65         5.03 o                         
   0   9  16          4.21          2.65         4.50 o                         
   1   9  16         62.19         59.30         7.94 o                         
  -3  10  16         27.83         32.81         5.01 o                         
  -2  10  16          3.77         -0.45         2.78 o                         
  -1  10  16          0.43         -3.44         4.24 o                         
  -5   0  17         34.14         36.91         3.71 o                         
  -3   0  17         11.24          9.18         2.00 o                         
  -1   0  17         12.73          8.47         5.56 o                         
   1   0  17        716.23        724.30        24.36 o                         
   3   0  17         10.56         13.24         6.88 o                         
  -7   1  17          1.23         -1.32         2.65 o                         
  -6   1  17        122.97        119.11         4.48 o                         
  -5   1  17          0.29         -1.08         2.56 o                         
  -4   1  17          6.67          9.09         2.06 o                         
  -3   1  17          0.91          0.62         2.83 o                         
  -2   1  17         10.84         12.06         2.06 o                         
  -1   1  17         65.92         58.62         3.15 o                         
   0   1  17        167.51        140.80        10.30 o                         
   1   1  17         27.79         31.01         6.49 o                         
   2   1  17          0.02          7.02         4.31 o                         
   3   1  17          0.14         -1.92         4.18 o                         
  -7   2  17         84.88         80.48         6.62 o                         
  -6   2  17          9.96         13.67         2.03 o                         
  -5   2  17          0.88          0.93         1.87 o                         
  -4   2  17          6.72          7.21         2.04 o                         
  -3   2  17         76.57         84.84         4.14 o                         
  -2   2  17         95.97        106.07         4.33 o                         
  -1   2  17          0.29         -1.64         1.64 o                         
   0   2  17         25.28         20.98         2.31 o                         
   1   2  17          0.69         -1.11         1.64 o                         
   2   2  17          4.79          0.66         4.40 o                         
   3   2  17          9.88         12.14         4.86 o                         
  -7   3  17          0.18          0.79         2.91 o                         
  -6   3  17         61.69         55.67         5.43 o                         
  -5   3  17         38.88         41.03         3.82 o                         
  -4   3  17          2.32          2.27         2.10 o                         
  -3   3  17          0.22         -0.64         2.52 o                         
  -2   3  17         18.98         16.27         3.09 o                         
  -1   3  17         40.91         43.82         4.21 o                         
   0   3  17        117.72        133.54         5.01 o                         
   1   3  17         23.88         29.84         2.73 o                         
   2   3  17         68.15         77.62         4.11 o                         
   3   3  17          0.32         -0.85         1.25 o                         
  -7   4  17         28.57         32.03         4.77 o                         
  -6   4  17          4.10          7.98         2.78 o                         
  -5   4  17          2.14          7.20         2.64 o                         
  -4   4  17          3.40         -1.38         1.83 o                         
  -3   4  17          3.80          2.35         2.56 o                         
  -2   4  17         35.72         36.43         4.14 o                         
  -1   4  17         17.04         18.81         2.61 o                         
   0   4  17         94.75        115.12         4.96 o                         
   1   4  17         16.93         20.43         2.66 o                         
   2   4  17          0.66         10.34         4.40 o                         
  -6   5  17         37.97         42.89         5.29 o                         
  -5   5  17          0.06         -1.02         2.48 o                         
  -4   5  17         98.55        101.84         4.78 o                         
  -3   5  17          7.78          6.38         2.09 o                         
  -2   5  17          0.96         -0.85         2.16 o                         
  -1   5  17         87.80        109.35         7.30 o                         
   0   5  17         33.03         43.97         5.50 o                         
   1   5  17         24.25         26.97         5.29 o                         
   2   5  17         37.81         44.35         6.06 o                         
  -6   6  17          3.83          1.32         3.18 o                         
  -5   6  17         18.60         27.00         4.50 o                         
  -4   6  17         25.39         30.41         4.67 o                         
  -3   6  17         31.10         42.67         3.45 o                         
  -2   6  17         13.68         22.07         9.93 o                         
  -1   6  17          0.20         -4.44         4.44 o                         
   0   6  17          3.56          2.51         6.75 o                         
   1   6  17         47.73         56.57         7.28 o                         
   2   6  17          0.58         -3.95         6.09 o                         
  -5   7  17         25.27         36.80         5.29 o                         
  -4   7  17          0.01         -0.87         2.52 o                         
  -3   7  17         15.85         21.71         6.35 o                         
  -2   7  17          0.02          1.20         3.46 o                         
  -1   7  17         75.63         83.73         6.27 o                         
   0   7  17         11.32          9.27         5.82 o                         
   1   7  17         15.96          9.53         6.09 o                         
  -4   8  17          1.56         -4.50         5.03 o                         
  -3   8  17          0.94          1.32         5.29 o                         
  -2   8  17         24.51         23.03         6.62 o                         
  -1   8  17          2.43          3.71         5.03 o                         
   0   8  17         10.17         12.18         6.09 o                         
  -4   0  18        163.25        184.25         7.68 o                         
  -2   0  18          1.02         -1.06         5.03 o                         
   0   0  18          0.43          2.12         6.09 o                         
   2   0  18          2.45         10.32         6.88 o                         
  -5   1  18          5.61          5.55         1.60 o                         
  -4   1  18          1.87          0.19         1.49 o                         
  -3   1  18         13.86          9.46         2.08 o                         
  -2   1  18         25.52         19.94         2.12 o                         
  -1   1  18         13.77         11.81         2.33 o                         
   0   1  18          4.62          9.39         4.58 o                         
   1   1  18         48.93         62.22         6.73 o                         
   2   1  18          9.41         12.00         5.96 o                         
  -6   2  18         29.24         30.44         2.91 o                         
  -5   2  18         15.40          9.72         2.57 o                         
  -4   2  18          5.14          5.29         2.05 o                         
  -3   2  18         39.16         39.30         4.09 o                         
  -2   2  18         97.98         97.23         5.69 o                         
  -1   2  18         11.08          5.54         2.18 o                         
   0   2  18          1.06          2.97         3.85 o                         
   1   2  18         27.26         25.03         7.68 o                         
   2   2  18          2.33          4.24         6.62 o                         
  -5   3  18          7.24          9.35         2.81 o                         
  -4   3  18         43.93         36.61         3.32 o                         
  -3   3  18         40.73         43.08         5.88 o                         
  -2   3  18         10.54          9.72         2.79 o                         
  -1   3  18         21.06         19.76         3.83 o                         
   0   3  18          0.01          1.57         2.08 o                         
   1   3  18          0.14          4.68         4.56 o                         
  -5   4  18          9.98         11.65         4.24 o                         
  -4   4  18         10.48         10.44         3.27 o                         
  -3   4  18          0.02          0.72         2.67 o                         
  -2   4  18         46.99         44.39         3.57 o                         
  -1   4  18         42.66         54.93         4.13 o                         
   0   4  18         33.38         48.13         7.81 o                         
   1   4  18         12.38         13.04         4.96 o                         
  -4   5  18          4.34          2.81         6.09 o                         
  -3   5  18         24.86         28.13         3.68 o                         
  -2   5  18         11.43          7.44         3.44 o                         
  -1   5  18          1.92          4.37         4.31 o                         
   0   5  18        130.18        144.69         8.99 o                         
  -4   6  18         85.23         85.68         6.17 o                         
  -3   6  18         44.32         41.37         4.89 o                         
  -2   6  18         33.94         35.74         7.68 o                         
  -1   6  18          1.87         10.32         6.09 o                         
   0   6  18          0.27          0.00         5.82 o                         
  -2   7  18         62.42         78.36         9.53 o                         
  -5   0  19          8.95         -6.09         6.09 o                         
  -3   0  19          1.07          3.71         6.09 o                         
  -1   0  19         71.70         83.92        10.06 o                         
  -5   1  19          3.32          4.49         2.99 o                         
  -4   1  19         28.71         37.07         6.62 o                         
  -3   1  19          4.60          6.61         4.21 o                         
  -2   1  19          3.66          2.05         1.51 o                         
  -1   1  19          1.25          1.19         4.12 o                         
   0   1  19          2.28          5.08         5.96 o                         
  -4   2  19          0.63         -2.92         4.11 o                         
  -3   2  19          8.54          6.35         4.31 o                         
  -2   2  19          0.13          2.78         4.12 o                         
  -1   2  19          0.21         -1.64         4.50 o                         
  -4   3  19          0.20         -3.65         3.65 o                         
  -3   3  19          3.17          8.41         4.40 o                         
  -2   3  19         20.22         22.11         5.24 o                         
  -1   3  19         12.60         19.89         5.69 o                         
  -3   4  19         12.32         10.56         5.01 o                         
  -2   4  19          9.93          5.26         4.56 o                         
                                                                                
