# Supplementary material for: Crystal structures of methyl (E)-3-(2-chloro­phen­yl)-2-({2-[(E)-2-nitro­vin­yl]phen­oxy}meth­yl)acrylate and methyl (E)-2-({4-chloro-2-[(E)-2-nitro­vin­yl]phen­oxy}meth­yl)-3-(2-chloro­phen­yl)acrylate
Source: Acta Crystallogr E Crystallogr Commun. 2016 Jan 30;72(Pt 2):261–5. doi: 10.1107/S2056989016001493 (PMC4770962; doi:10.1107/S2056989016001493)
Supplement: Supplementary file 3 [file e-72-00261-IIsup3.hkl]

data_II                                                                         
_shelx_title ' II        P21/N        R   0.05'                                 
_shelx_refln_list_code          4                                               
_shelx_F_calc_maximum      316.86                                               
_exptl_crystal_F_000       840.00                                               
_reflns_d_resolution_high  0.8340                                               
                                                                                
loop_                                                                           
 _space_group_symop_operation_xyz                                               
 'x, y, z'                                                                      
 '-x+1/2, y+1/2, -z+1/2'                                                        
 '-x, -y, -z'                                                                   
 'x-1/2, -y-1/2, z-1/2'                                                         
                                                                                
_cell_length_a     9.2372                                                       
_cell_length_b    14.5027                                                       
_cell_length_c    14.4830                                                       
_cell_angle_alpha  90.000                                                       
_cell_angle_beta   94.521                                                       
_cell_angle_gamma  90.000                                                       
                                                                                
_shelx_F_squared_multiplier     1.000                                           
                                                                                
loop_                                                                           
 _refln_index_h                                                                 
 _refln_index_k                                                                 
 _refln_index_l                                                                 
 _refln_F_squared_calc                                                          
 _refln_F_squared_meas                                                          
 _refln_F_squared_sigma                                                         
 _refln_observed_status                                                         
   2   0   0       1667.66       2224.34        17.99 o                         
   4   0   0        202.40        189.88        10.99 o                         
   6   0   0       1111.10       1195.37        24.34 o                         
   8   0   0        296.37        257.56        18.24 o                         
  10   0   0         11.96          6.49        15.18 o                         
   1   1   0       3709.78       3782.93        23.17 o                         
   2   1   0      20291.86      19375.59        85.09 o                         
   3   1   0       1671.97       1527.88        11.48 o                         
   4   1   0       6261.67       5774.91        31.91 o                         
   5   1   0        511.88        497.22         8.91 o                         
   6   1   0        219.68        155.76         7.43 o                         
   7   1   0         18.81         17.01         4.76 o                         
   8   1   0          4.21          9.36         5.19 o                         
   9   1   0         11.64          0.70         6.44 o                         
  10   1   0          0.00         -8.50         8.77 o                         
  11   1   0          1.43          2.52         7.94 o                         
   0   2   0        195.60        211.23         7.94 o                         
   1   2   0       1981.30       1816.86        13.77 o                         
   2   2   0       2001.17       2324.50        17.14 o                         
   3   2   0        156.63        164.38         3.68 o                         
   4   2   0         44.59         47.13         3.29 o                         
   5   2   0       3546.00       3653.23        26.47 o                         
   6   2   0         23.19         19.60         3.90 o                         
   7   2   0        453.19        420.46        16.24 o                         
   8   2   0          8.20         -0.40         5.12 o                         
   9   2   0          3.31          2.36         5.91 o                         
  10   2   0          0.27          7.71         9.07 o                         
   1   3   0        193.49        203.06         3.84 o                         
   2   3   0        490.96        457.10         6.72 o                         
   3   3   0       1201.60       1153.64        11.11 o                         
   4   3   0       1210.46       1137.64        12.97 o                         
   5   3   0        283.01        306.11         8.45 o                         
   6   3   0        194.47        177.73         8.76 o                         
   7   3   0          9.11         17.65         5.37 o                         
   8   3   0         13.30         37.12         7.57 o                         
   9   3   0         43.29         48.29         8.23 o                         
  10   3   0         23.65          6.41         8.77 o                         
   0   4   0      80000.55      82976.99       882.78 o                         
   1   4   0       2279.77       2232.69        17.83 o                         
   2   4   0         33.76         66.94         3.29 o                         
   3   4   0        588.36        532.22         8.50 o                         
   4   4   0          1.47          0.25         2.18 o                         
   5   4   0       1511.86       1400.22        16.34 o                         
   6   4   0        188.60        177.45         8.57 o                         
   7   4   0        121.56        167.43        12.71 o                         
   8   4   0        665.55        663.86        16.83 o                         
   9   4   0        162.30        219.15        13.62 o                         
  10   4   0         14.76         13.34         9.12 o                         
   1   5   0       6138.20       6472.02        44.34 o                         
   2   5   0        318.73        321.62         6.87 o                         
   3   5   0       1131.24       1184.37        17.06 o                         
   4   5   0       2220.80       2086.94        21.51 o                         
   5   5   0         85.70         77.91         4.94 o                         
   6   5   0        146.61        137.87         8.10 o                         
   7   5   0        434.77        445.77        20.58 o                         
   8   5   0         15.83         18.51         6.26 o                         
   9   5   0          2.57         12.50         8.14 o                         
  10   5   0          0.84         15.93         9.60 o                         
   0   6   0       5026.31       5446.43        66.89 o                         
   1   6   0        140.99        105.68         5.13 o                         
   2   6   0       2215.06       2372.35        29.79 o                         
   3   6   0          1.39          5.06         3.36 o                         
   4   6   0        386.95        386.57         9.84 o                         
   5   6   0         56.31         75.63         5.20 o                         
   6   6   0        116.94        113.03         8.59 o                         
   7   6   0        315.52        310.95        13.68 o                         
   8   6   0          1.97          5.28         6.64 o                         
   9   6   0         52.56         57.40        10.00 o                         
  10   6   0          9.54          8.05         9.14 o                         
   1   7   0        111.36        112.05         4.91 o                         
   2   7   0       2524.47       2565.62        28.20 o                         
   3   7   0        555.96        606.66        12.64 o                         
   4   7   0         23.27         27.37         5.12 o                         
   5   7   0        362.49        378.43        11.38 o                         
   6   7   0         83.39         67.73         7.54 o                         
   7   7   0        149.55        183.04        14.61 o                         
   8   7   0         72.82         82.14        11.54 o                         
   9   7   0          0.00          7.48        10.88 o                         
  10   7   0          0.00         -5.10         8.73 o                         
   0   8   0        662.36        623.62        16.27 o                         
   1   8   0       1966.09       1855.14        19.94 o                         
   2   8   0        192.75        191.79         7.57 o                         
   3   8   0        615.06        599.80        13.15 o                         
   4   8   0         31.31         39.90         5.40 o                         
   5   8   0        239.42        209.90        10.35 o                         
   6   8   0         38.17         25.77         7.30 o                         
   7   8   0         47.00         67.24         9.50 o                         
   8   8   0        152.72        147.95        18.55 o                         
   9   8   0        100.10        109.83        14.32 o                         
   1   9   0       1569.99       1677.26        19.40 o                         
   2   9   0        431.99        388.34        10.59 o                         
   3   9   0        160.99        156.21         8.54 o                         
   4   9   0         43.85         49.94         6.37 o                         
   5   9   0        249.04        226.88        19.14 o                         
   6   9   0         60.83         65.95        10.27 o                         
   7   9   0        288.15        311.04        16.65 o                         
   8   9   0         22.89         29.46         9.12 o                         
   9   9   0         38.39         33.96        11.16 o                         
   0  10   0        140.04        159.51        16.19 o                         
   1  10   0        263.00        248.49         8.75 o                         
   2  10   0         57.95         54.31         5.10 o                         
   3  10   0        127.94        157.91         9.33 o                         
   4  10   0        518.13        507.64        14.10 o                         
   5  10   0          0.26         -1.12         6.29 o                         
   6  10   0         31.85         33.85         7.43 o                         
   7  10   0         17.74         24.56         7.94 o                         
   8  10   0         18.41         12.99        10.93 o                         
   9  10   0          2.80         -8.56         8.56 o                         
   1  11   0        182.09        208.50         9.02 o                         
   2  11   0        363.27        322.18         9.52 o                         
   3  11   0        251.38        282.25        11.09 o                         
   4  11   0         44.63         53.44         8.56 o                         
   5  11   0         20.58         26.16         8.14 o                         
   6  11   0         65.57         44.55         9.90 o                         
   7  11   0         50.58         45.68        10.05 o                         
   8  11   0         60.22         60.00        12.46 o                         
   0  12   0          6.23         26.03         7.29 o                         
   1  12   0        260.16        224.35        15.05 o                         
   2  12   0        144.66        158.45         8.20 o                         
   3  12   0          4.19          8.06         4.02 o                         
   4  12   0         51.29         52.75         8.73 o                         
   5  12   0         29.35         20.30         8.84 o                         
   6  12   0          7.96          7.86         9.25 o                         
   7  12   0          0.02         -8.32        12.83 o                         
   1  13   0        151.73        180.05         9.51 o                         
   2  13   0        134.82        138.96         9.09 o                         
   3  13   0         51.78         39.11         6.55 o                         
   4  13   0         21.31         25.09         7.48 o                         
   5  13   0          1.85          0.71         7.29 o                         
   6  13   0          0.53        -13.88        26.32 o                         
   7  13   0          9.44         -1.38         9.49 o                         
   0  14   0          0.94          6.77        13.16 o                         
   1  14   0         13.17         20.68         5.22 o                         
   2  14   0        102.72         75.56         7.64 o                         
   3  14   0        223.68        220.35        11.68 o                         
   4  14   0         17.06         11.23         6.77 o                         
   5  14   0         58.29         56.20        13.23 o                         
   6  14   0          5.03         11.44        11.79 o                         
   1  15   0          0.47          1.23         8.21 o                         
   2  15   0         22.78         27.73        10.66 o                         
   3  15   0          3.48         14.24        12.65 o                         
   4  15   0         44.67         12.15        14.17 o                         
   5  15   0          2.26         -7.08        13.16 o                         
   0  16   0          2.12        -11.13        11.13 o                         
   1  16   0         17.74          7.92        10.36 o                         
   2  16   0          5.37         24.29        14.17 o                         
   3  16   0          0.23         10.12        15.18 o                         
   4  16   0         10.49         10.12        18.22 o                         
 -11   0   1          3.23          4.36        11.38 o                         
  -9   0   1        308.20        266.87        23.28 o                         
  -7   0   1       1895.36       1908.58        65.79 o                         
  -5   0   1       1763.72       1743.63        35.48 o                         
  -3   0   1       3979.78       3955.26        29.47 o                         
  -1   0   1        629.48        645.00         9.72 o                         
   1   0   1       1236.63       1178.01         8.61 o                         
   3   0   1        341.46        350.12         5.96 o                         
   5   0   1        270.73        208.71         8.15 o                         
   7   0   1        201.68        180.20        12.07 o                         
   9   0   1         17.70          7.08        12.15 o                         
 -11   1   1          2.65          1.66         7.82 o                         
 -10   1   1          0.00         -2.29         7.00 o                         
  -9   1   1        152.42        181.30        12.42 o                         
  -8   1   1        750.37        781.82        29.66 o                         
  -7   1   1          7.92         -4.10         5.62 o                         
  -6   1   1        532.86        559.18        12.48 o                         
  -5   1   1        203.88        199.68         6.75 o                         
  -4   1   1       2618.93       2556.72        17.80 o                         
  -3   1   1       5863.08       5526.08        29.06 o                         
  -2   1   1       6788.72       7303.51        41.79 o                         
  -1   1   1        113.92         94.23         1.86 o                         
   0   1   1         65.18         60.33         3.20 o                         
   1   1   1       4139.12       3994.00        18.77 o                         
   2   1   1      10287.13      10927.33        45.82 o                         
   3   1   1         92.72         82.10         2.49 o                         
   4   1   1        518.86        405.91         6.09 o                         
   5   1   1         41.99         30.60         3.16 o                         
   6   1   1        222.67        226.04         7.69 o                         
   7   1   1         78.55         82.13         6.39 o                         
   8   1   1         20.05          8.03         4.96 o                         
   9   1   1         36.71         34.22         7.60 o                         
  10   1   1         29.02         34.18         8.25 o                         
 -11   2   1          0.36         -1.01        15.18 o                         
 -10   2   1         95.21        121.24        12.24 o                         
  -9   2   1         22.83         19.28         7.39 o                         
  -8   2   1          5.60          8.81         7.42 o                         
  -7   2   1          0.04          3.91         5.99 o                         
  -6   2   1        969.87        849.95        14.10 o                         
  -5   2   1         94.33         94.89         4.77 o                         
  -4   2   1       1874.11       1861.39        15.37 o                         
  -3   2   1         58.12         60.95         3.00 o                         
  -2   2   1       3053.14       2824.96        19.81 o                         
  -1   2   1        851.97        852.68         7.44 o                         
   0   2   1        304.72        326.71         5.21 o                         
   1   2   1        107.74        128.99         2.77 o                         
   2   2   1       6221.54       5912.41        32.90 o                         
   3   2   1        183.04        212.28         4.68 o                         
   4   2   1       3058.67       3009.64        24.48 o                         
   5   2   1        125.13        129.57         5.10 o                         
   6   2   1          0.05          6.11         3.04 o                         
   7   2   1          1.38          1.22         4.26 o                         
   8   2   1         22.87         16.81         5.84 o                         
   9   2   1         25.96         34.41         7.83 o                         
  10   2   1          0.21         -7.55         7.55 o                         
 -10   3   1          3.93         12.48         9.46 o                         
  -9   3   1         53.00         62.04        11.14 o                         
  -8   3   1        852.59        887.19        20.47 o                         
  -7   3   1         77.21        106.50         7.61 o                         
  -6   3   1       1524.14       1533.91        19.63 o                         
  -5   3   1       1090.04       1025.13        12.56 o                         
  -4   3   1       1078.20       1071.86        12.35 o                         
  -3   3   1        626.48        559.40         8.42 o                         
  -2   3   1         62.44         39.84         2.51 o                         
  -1   3   1        253.38        217.20         3.84 o                         
   0   3   1      12380.50      13077.89        75.56 o                         
   1   3   1        494.75        452.59         6.51 o                         
   2   3   1       4388.83       4297.16        28.90 o                         
   3   3   1        209.80        212.83         4.52 o                         
   4   3   1        730.90        762.03        10.54 o                         
   5   3   1        572.71        584.85        11.15 o                         
   6   3   1         39.93         51.76         4.96 o                         
   7   3   1         32.04         32.05         5.68 o                         
   8   3   1         16.50         25.22         6.38 o                         
   9   3   1          4.97         11.65         6.59 o                         
  10   3   1         33.63         18.63         9.65 o                         
 -10   4   1         52.73         60.27        11.91 o                         
  -9   4   1         52.81         28.86         9.31 o                         
  -8   4   1         49.37         66.78         8.02 o                         
  -7   4   1        665.40        704.78        17.36 o                         
  -6   4   1         71.79         66.86         8.20 o                         
  -5   4   1          2.97          4.25         2.89 o                         
  -4   4   1        120.20        115.24         5.65 o                         
  -3   4   1        768.83        776.95        10.42 o                         
  -2   4   1        519.05        609.79         8.77 o                         
  -1   4   1      13153.40      13555.16        85.53 o                         
   0   4   1      28299.15      29481.96       180.77 o                         
   1   4   1       1540.78       1815.20        15.56 o                         
   2   4   1       3039.64       3271.00        25.54 o                         
   3   4   1        763.12        738.22        10.23 o                         
   4   4   1         76.06         74.67         4.39 o                         
   5   4   1         99.99         94.81         5.55 o                         
   6   4   1        122.01        148.57         9.84 o                         
   7   4   1          1.02          3.40         7.93 o                         
   8   4   1          0.25         -3.44         5.22 o                         
   9   4   1          8.55         19.28         6.60 o                         
  10   4   1          2.67          8.57         9.11 o                         
 -10   5   1          9.67         12.55         8.95 o                         
  -9   5   1         19.02         28.28         8.87 o                         
  -8   5   1         68.28         93.07        10.07 o                         
  -7   5   1          8.06         17.84         6.29 o                         
  -6   5   1        621.62        687.68        16.12 o                         
  -5   5   1          4.76         10.97         3.12 o                         
  -4   5   1        520.57        484.14        10.31 o                         
  -3   5   1       1641.39       1563.67        17.62 o                         
  -2   5   1       5779.94       5650.29        43.90 o                         
  -1   5   1         57.37         83.94         3.59 o                         
   0   5   1       1035.47       1170.37        11.42 o                         
   1   5   1       3493.34       3080.06        24.24 o                         
   2   5   1        375.35        305.92         6.84 o                         
   3   5   1         82.74        109.95         5.53 o                         
   4   5   1       2378.14       2266.86        21.05 o                         
   5   5   1         10.19         16.46         3.49 o                         
   6   5   1        230.46        225.75         9.82 o                         
   7   5   1        166.63        201.03        11.99 o                         
   8   5   1          4.25          6.56         5.55 o                         
   9   5   1         88.64         82.21         9.10 o                         
  10   5   1          0.60          1.84         9.20 o                         
 -10   6   1          9.44         28.44        10.19 o                         
  -9   6   1          6.17         -3.85         7.58 o                         
  -8   6   1          8.90         14.11         8.64 o                         
  -7   6   1          3.04          8.96         5.71 o                         
  -6   6   1          0.91          3.59         5.26 o                         
  -5   6   1         60.38         78.39         6.21 o                         
  -4   6   1         62.26         54.82         5.25 o                         
  -3   6   1       2136.46       2209.42        25.55 o                         
  -2   6   1       3470.90       3399.76        30.37 o                         
  -1   6   1       1908.08       1949.14        18.75 o                         
   0   6   1       1609.20       1736.85        17.28 o                         
   1   6   1        200.96        247.42         6.24 o                         
   2   6   1       3011.32       3106.07        32.13 o                         
   3   6   1       2268.59       2213.46        26.42 o                         
   4   6   1       2406.64       2448.68        26.57 o                         
   5   6   1        159.81        130.68         6.96 o                         
   6   6   1        137.20        118.16         8.76 o                         
   7   6   1        113.50         95.30         9.31 o                         
   8   6   1         59.60         58.37         8.49 o                         
   9   6   1         72.31        104.08        10.20 o                         
  10   6   1          2.59          7.38         9.90 o                         
 -10   7   1          9.96         10.90         9.49 o                         
  -9   7   1         14.22         10.71        12.15 o                         
  -8   7   1        137.62        167.06        14.32 o                         
  -7   7   1        106.88        138.10        10.37 o                         
  -6   7   1        261.26        247.04        12.31 o                         
  -5   7   1        395.49        432.56        12.74 o                         
  -4   7   1         14.47         16.29         5.78 o                         
  -3   7   1         17.10          8.90         3.49 o                         
  -2   7   1        107.99         99.05         5.64 o                         
  -1   7   1          8.80          8.44         2.32 o                         
   0   7   1       2206.75       2479.62        25.90 o                         
   1   7   1       2674.23       2811.63        26.00 o                         
   2   7   1        116.11         84.98         5.76 o                         
   3   7   1         29.13         26.67         4.48 o                         
   4   7   1        472.51        498.22        11.35 o                         
   5   7   1         30.01         33.48         4.69 o                         
   6   7   1          5.69          1.10         5.26 o                         
   7   7   1        124.50        153.17        13.68 o                         
   8   7   1         32.58         61.22         9.50 o                         
   9   7   1         23.04         36.15         8.65 o                         
  10   7   1         13.78         18.73        10.12 o                         
  -9   8   1         34.86         14.24        22.27 o                         
  -8   8   1          6.45         12.61         8.41 o                         
  -7   8   1         40.37         64.87         8.77 o                         
  -6   8   1         81.25         83.23         8.74 o                         
  -5   8   1         89.83        101.94         8.17 o                         
  -4   8   1        297.04        281.35        12.86 o                         
  -3   8   1        977.68        994.14        16.65 o                         
  -2   8   1        213.17        198.80         7.40 o                         
  -1   8   1       1594.04       1658.94        20.96 o                         
   0   8   1       3215.44       2981.19        33.16 o                         
   1   8   1       1076.45       1152.96        14.84 o                         
   2   8   1        272.00        273.90         8.85 o                         
   3   8   1         74.02         84.40         6.52 o                         
   4   8   1         47.49         58.35         5.70 o                         
   5   8   1        461.43        448.49        12.26 o                         
   6   8   1         47.23         49.79         7.22 o                         
   7   8   1         44.55         47.64         8.33 o                         
   8   8   1         90.84         98.48        17.09 o                         
   9   8   1         64.15         69.49        13.92 o                         
  -9   9   1          3.67          0.51        10.74 o                         
  -8   9   1          2.83         -7.82         7.82 o                         
  -7   9   1          9.79         10.42         6.50 o                         
  -6   9   1          0.94          3.41         8.50 o                         
  -5   9   1        289.88        317.14        14.46 o                         
  -4   9   1        102.71        115.70         8.21 o                         
  -3   9   1          2.20         -1.45         3.56 o                         
  -2   9   1         18.81         10.74         3.70 o                         
  -1   9   1       1009.35       1055.22        16.15 o                         
   0   9   1          6.27         18.34         4.13 o                         
   1   9   1       4575.46       4541.70        39.55 o                         
   2   9   1          5.99          6.85         3.70 o                         
   3   9   1        416.36        444.10        12.25 o                         
   4   9   1        117.89         98.99         6.91 o                         
   5   9   1          0.03         -4.71         4.71 o                         
   6   9   1         29.57         27.53         6.69 o                         
   7   9   1        210.98        239.61        13.38 o                         
   8   9   1         54.01         51.36        12.78 o                         
   9   9   1          0.00         15.36         9.67 o                         
  -9  10   1         10.78         37.48        13.23 o                         
  -8  10   1         24.75         29.07        10.08 o                         
  -7  10   1         87.72         58.82        17.39 o                         
  -6  10   1          4.69          9.90         7.70 o                         
  -5  10   1        117.63        112.51        10.64 o                         
  -4  10   1        785.01        742.74        16.50 o                         
  -3  10   1        713.72        718.42        15.25 o                         
  -2  10   1        270.23        274.15         8.38 o                         
  -1  10   1         12.33          3.47         3.49 o                         
   0  10   1        386.30        410.24        13.97 o                         
   1  10   1          2.33          1.76         3.34 o                         
   2  10   1        122.34        143.15         7.19 o                         
   3  10   1        600.20        547.77        14.25 o                         
   4  10   1        270.99        264.45        19.14 o                         
   5  10   1        139.28        115.09         9.40 o                         
   6  10   1        102.84        131.35        11.54 o                         
   7  10   1         65.62         56.51        12.27 o                         
   8  10   1          5.44         -8.10         8.32 o                         
  -8  11   1         24.12         27.17        10.43 o                         
  -7  11   1          0.01         -7.54         7.59 o                         
  -6  11   1          0.17          2.12         7.78 o                         
  -5  11   1          8.38          6.90         9.50 o                         
  -4  11   1          6.90          8.67         6.01 o                         
  -3  11   1        248.27        265.72        10.66 o                         
  -2  11   1        219.23        196.43        11.14 o                         
  -1  11   1          2.06          6.71         3.95 o                         
   0  11   1         59.30         42.97         5.03 o                         
   1  11   1        218.17        197.37         8.51 o                         
   2  11   1         56.94         52.47         5.17 o                         
   3  11   1          5.51         15.44         5.55 o                         
   4  11   1          7.07          7.77         5.70 o                         
   5  11   1          5.72          8.02         6.05 o                         
   6  11   1         16.57         19.28         7.38 o                         
   7  11   1          0.34         19.34         8.91 o                         
   8  11   1         40.37         36.43        10.82 o                         
  -8  12   1         16.82          3.23        11.08 o                         
  -7  12   1         22.21         39.08        19.41 o                         
  -6  12   1         33.64         23.78        11.45 o                         
  -5  12   1         56.72         35.97         8.77 o                         
  -4  12   1        127.86        152.42        10.79 o                         
  -3  12   1        382.02        417.08        11.56 o                         
  -2  12   1        269.34        229.27         9.05 o                         
  -1  12   1        135.04        135.78         8.39 o                         
   0  12   1        135.43        129.99         8.02 o                         
   1  12   1        416.77        387.38        11.46 o                         
   2  12   1         20.29         19.90         4.62 o                         
   3  12   1        122.20        153.35         9.95 o                         
   4  12   1         80.57         89.86        10.24 o                         
   5  12   1        155.55        167.80        14.00 o                         
   6  12   1         15.86          3.91         7.21 o                         
   7  12   1         45.02         61.60        11.57 o                         
  -7  13   1         30.32         45.68        14.35 o                         
  -6  13   1          0.07         -8.95         9.22 o                         
  -5  13   1         77.20         88.92        13.83 o                         
  -4  13   1         17.07         22.61         7.69 o                         
  -3  13   1         97.84        113.09         9.19 o                         
  -2  13   1         90.90         72.77         7.60 o                         
  -1  13   1        210.66        189.44         9.69 o                         
   0  13   1         18.05         33.98         5.84 o                         
   1  13   1        739.51        743.09        27.17 o                         
   2  13   1        102.06        113.47         8.00 o                         
   3  13   1        111.11         99.83         8.36 o                         
   4  13   1        312.17        285.96        16.74 o                         
   5  13   1         59.94         67.06        10.24 o                         
   6  13   1          6.87         -7.05        14.68 o                         
   7  13   1         27.77         12.89        11.75 o                         
  -6  14   1          0.45         -3.04        15.18 o                         
  -5  14   1         20.59         31.88        12.88 o                         
  -4  14   1        231.60        219.07        14.94 o                         
  -3  14   1         22.83         21.29         6.72 o                         
  -2  14   1         31.45         35.87         7.16 o                         
  -1  14   1         79.53         62.82         6.84 o                         
   0  14   1         44.82         38.95         5.91 o                         
   1  14   1          0.55          5.45        10.83 o                         
   2  14   1          4.69          8.73         7.54 o                         
   3  14   1        275.89        231.68        25.55 o                         
   4  14   1         16.24          9.33        15.93 o                         
   5  14   1          2.26         12.05         8.56 o                         
   6  14   1          0.68        -10.36        10.36 o                         
  -5  15   1         10.45          0.00        16.19 o                         
  -4  15   1          9.62         -2.02        14.17 o                         
  -3  15   1        137.99        113.36        23.28 o                         
  -2  15   1          7.77        -11.13        12.15 o                         
  -1  15   1          1.53          6.45         7.29 o                         
   0  15   1         12.55         10.75         6.10 o                         
   1  15   1         35.21         25.51         7.29 o                         
   2  15   1          4.79         23.61        12.57 o                         
   3  15   1          2.85         12.47         7.78 o                         
   4  15   1          0.00          0.26         7.09 o                         
   5  15   1          0.00          8.10        18.22 o                         
  -4  16   1         59.34         47.57        20.24 o                         
  -3  16   1          0.03          2.02        14.17 o                         
  -2  16   1          1.55         30.36        16.19 o                         
  -1  16   1          2.34         -3.04        13.16 o                         
   0  16   1          0.42         13.16        13.16 o                         
   1  16   1         55.02         55.67        17.21 o                         
   2  16   1          0.93          7.08        13.16 o                         
  -2  17   1         27.80         14.17        16.19 o                         
  -1  17   1          0.00          1.01        17.21 o                         
   0  17   1         58.30         88.06        20.24 o                         
   1  17   1         14.63         21.25        25.30 o                         
 -10   0   2          1.29          0.51         9.30 o                         
  -8   0   2        261.86        282.37        26.82 o                         
  -6   0   2          1.64         -1.01        11.13 o                         
  -4   0   2        136.30        101.14         6.28 o                         
  -2   0   2       3067.80       2425.70        32.55 o                         
   0   0   2          4.08         16.72         2.15 o                         
   2   0   2     100398.91      98762.57       566.22 o                         
   4   0   2        269.80        269.34        15.96 o                         
   6   0   2        655.37        756.69        17.68 o                         
   8   0   2         26.86         44.95         7.70 o                         
  10   0   2          2.80         -8.50         8.50 o                         
 -11   1   2          4.34          1.70        10.70 o                         
 -10   1   2          4.43          3.41         7.17 o                         
  -9   1   2          0.20          2.20         6.28 o                         
  -8   1   2         10.72         22.09         6.89 o                         
  -7   1   2        878.88        884.64        19.75 o                         
  -6   1   2         29.07         41.45         5.64 o                         
  -5   1   2        177.40        203.44         5.75 o                         
  -4   1   2         54.38         49.30         2.74 o                         
  -3   1   2       1283.03       1067.54        10.63 o                         
  -2   1   2      18889.55      19650.50       143.32 o                         
  -1   1   2       5788.26       5615.43        44.31 o                         
   0   1   2        178.00        118.07         2.04 o                         
   1   1   2         44.27         71.26         1.52 o                         
   2   1   2        974.61        730.85        13.53 o                         
   3   1   2          9.71         11.70         1.59 o                         
   4   1   2       7558.24       7312.87        43.54 o                         
   5   1   2         41.51         55.11         3.51 o                         
   6   1   2        937.77        896.21        12.66 o                         
   7   1   2        198.10        208.81         9.02 o                         
   8   1   2          0.01         -4.82         4.82 o                         
   9   1   2          0.42         -1.87         7.68 o                         
  10   1   2          0.00         -7.29         7.29 o                         
 -10   2   2          7.53          9.79         7.68 o                         
  -9   2   2        120.61        135.27        11.64 o                         
  -8   2   2          4.57         -2.21         5.50 o                         
  -7   2   2        680.14        730.21        29.95 o                         
  -6   2   2         26.97         28.27         4.17 o                         
  -5   2   2        299.33        312.59         6.32 o                         
  -4   2   2        306.07        306.21         6.28 o                         
  -3   2   2        816.78        895.62        10.70 o                         
  -2   2   2        488.37        480.03         5.99 o                         
  -1   2   2       2364.83       2386.45        20.93 o                         
   0   2   2       6591.67       7012.67        44.70 o                         
   1   2   2        685.71        644.04         5.20 o                         
   2   2   2       2329.55       2205.35        12.74 o                         
   3   2   2       3084.46       3343.91        20.71 o                         
   4   2   2        334.24        325.51         9.40 o                         
   5   2   2        157.64        165.68         5.70 o                         
   6   2   2          2.39          5.37         3.48 o                         
   7   2   2        295.68        339.46        11.55 o                         
   8   2   2          0.00         -4.80         4.80 o                         
   9   2   2         10.64         13.32         6.41 o                         
  10   2   2          0.06         -7.01         7.01 o                         
 -10   3   2          4.67         23.61        15.35 o                         
  -9   3   2        177.07        188.44        12.97 o                         
  -8   3   2          0.82          5.62         4.91 o                         
  -7   3   2       1345.42       1288.51        20.89 o                         
  -6   3   2         90.31        119.42         6.96 o                         
  -5   3   2        694.69        654.07         9.87 o                         
  -4   3   2       1461.91       1446.59        16.12 o                         
  -3   3   2       1825.17       1817.04        17.04 o                         
  -2   3   2       6698.37       6583.09        44.38 o                         
  -1   3   2        790.64        882.88         8.94 o                         
   0   3   2        168.60        176.89         3.85 o                         
   1   3   2       1619.43       1601.76        12.48 o                         
   2   3   2        345.88        380.57         6.21 o                         
   3   3   2       2918.65       2795.66        19.39 o                         
   4   3   2        775.59        746.75        10.46 o                         
   5   3   2          3.97          6.11         3.96 o                         
   6   3   2         59.00         59.49         5.26 o                         
   7   3   2          7.93          7.29         3.99 o                         
   8   3   2          0.10         -2.56         5.06 o                         
   9   3   2         16.46         20.52         6.73 o                         
  10   3   2          0.01          0.61         8.19 o                         
 -10   4   2          0.60          3.71         8.47 o                         
  -9   4   2        215.35        221.61        16.34 o                         
  -8   4   2        150.12        168.15        14.46 o                         
  -7   4   2       1988.40       2149.19        34.18 o                         
  -6   4   2        415.77        411.39        13.77 o                         
  -5   4   2          0.10          0.10         2.82 o                         
  -4   4   2        171.86        204.57         6.29 o                         
  -3   4   2       1455.03       1482.39        15.14 o                         
  -2   4   2        659.56        570.29         8.22 o                         
  -1   4   2       2351.89       2360.76        17.80 o                         
   0   4   2       1848.97       1985.45        17.97 o                         
   1   4   2        785.93        940.22         8.92 o                         
   2   4   2       5636.21       5533.34        39.56 o                         
   3   4   2        381.71        305.52         6.42 o                         
   4   4   2          1.24          9.64         2.76 o                         
   5   4   2        260.68        286.89         9.71 o                         
   6   4   2         48.28         64.09         6.92 o                         
   7   4   2         17.81         21.12         5.00 o                         
   8   4   2         18.79         18.48         5.84 o                         
   9   4   2         34.62         20.29         7.49 o                         
  10   4   2         21.14         25.10         8.74 o                         
 -10   5   2          3.10         -2.95        11.67 o                         
  -9   5   2        124.80        129.51        13.80 o                         
  -8   5   2         28.49         32.85         7.58 o                         
  -7   5   2         19.57         62.84         8.14 o                         
  -6   5   2         85.46         78.42         7.29 o                         
  -5   5   2       1228.93       1227.19        23.73 o                         
  -4   5   2         18.02         19.34         3.27 o                         
  -3   5   2        108.43         88.34         6.08 o                         
  -2   5   2       4517.19       4551.52        36.29 o                         
  -1   5   2        928.82        952.55        10.34 o                         
   0   5   2       4653.05       4908.14        46.12 o                         
   1   5   2        150.92        155.34         4.00 o                         
   2   5   2        143.43        163.67         5.88 o                         
   3   5   2       1023.98       1054.94        14.63 o                         
   4   5   2        269.80        301.29         7.24 o                         
   5   5   2          0.21          1.07         3.19 o                         
   6   5   2        244.85        216.25         9.60 o                         
   7   5   2          0.05         -2.88         6.43 o                         
   8   5   2          3.11          0.53         5.45 o                         
   9   5   2          3.98         14.79         6.84 o                         
  10   5   2          8.75          3.35         8.73 o                         
 -10   6   2         12.21         21.28         9.90 o                         
  -9   6   2          5.34         12.40         8.36 o                         
  -8   6   2          1.57         13.28         8.92 o                         
  -7   6   2         26.84         26.82         7.10 o                         
  -6   6   2         15.01         12.71         5.17 o                         
  -5   6   2        812.56        790.94        18.57 o                         
  -4   6   2        120.73        134.52         6.88 o                         
  -3   6   2         23.10         23.15         3.26 o                         
  -2   6   2         24.55         28.01         2.79 o                         
  -1   6   2       1058.73        959.93        10.50 o                         
   0   6   2       3618.82       3739.86        30.69 o                         
   1   6   2         69.71         78.51         4.43 o                         
   2   6   2        193.58        193.08         5.88 o                         
   3   6   2       1103.62       1057.06        14.93 o                         
   4   6   2        591.83        579.32        15.77 o                         
   5   6   2        639.22        622.94        12.16 o                         
   6   6   2          8.20         14.72         4.80 o                         
   7   6   2         20.96         23.70         6.57 o                         
   8   6   2         94.12        104.17        10.12 o                         
   9   6   2         32.14         27.89         7.44 o                         
  10   6   2          3.74         -8.52         8.52 o                         
 -10   7   2         14.05         33.20        11.62 o                         
  -9   7   2          0.44          4.93        22.77 o                         
  -8   7   2         14.93         19.99         9.94 o                         
  -7   7   2        723.03        745.86        20.04 o                         
  -6   7   2        370.53        392.84        13.32 o                         
  -5   7   2         72.20         75.16         7.05 o                         
  -4   7   2          1.36          2.90         3.96 o                         
  -3   7   2       1729.49       1641.83        21.09 o                         
  -2   7   2        344.37        311.74         7.08 o                         
  -1   7   2         62.72         53.78         3.25 o                         
   0   7   2        420.65        470.33         8.98 o                         
   1   7   2       1248.85       1139.10        17.35 o                         
   2   7   2        331.63        316.45         7.73 o                         
   3   7   2        581.17        533.45        10.90 o                         
   4   7   2        463.27        446.20         9.98 o                         
   5   7   2        255.81        271.01         8.97 o                         
   6   7   2         22.22         20.80         6.32 o                         
   7   7   2          0.11         -4.23         6.43 o                         
   8   7   2         32.36         39.98         8.46 o                         
   9   7   2         70.82         70.05         9.32 o                         
  -9   8   2          0.11          6.90         9.94 o                         
  -8   8   2        207.27        196.79        18.87 o                         
  -7   8   2       1016.35       1126.14        24.73 o                         
  -6   8   2          0.57          6.75         8.03 o                         
  -5   8   2         33.80         37.62         5.75 o                         
  -4   8   2         49.60         60.05         6.25 o                         
  -3   8   2        470.60        474.42        11.16 o                         
  -2   8   2        428.20        440.19        11.08 o                         
  -1   8   2       4617.88       4648.92        38.34 o                         
   0   8   2       3559.68       3424.07        33.76 o                         
   1   8   2        822.64        865.57        12.28 o                         
   2   8   2         46.37         57.07         5.35 o                         
   3   8   2         42.65         30.59         4.45 o                         
   4   8   2         23.88         17.05         4.76 o                         
   5   8   2         77.61         88.93         7.71 o                         
   6   8   2          0.23         -5.23         5.23 o                         
   7   8   2         25.05         27.81         7.60 o                         
   8   8   2         31.31         64.45         9.17 o                         
   9   8   2         30.99         38.29        17.46 o                         
  -9   9   2          4.10         13.82        11.38 o                         
  -8   9   2         99.02        123.90        16.19 o                         
  -7   9   2         84.47        126.87        13.24 o                         
  -6   9   2        133.57        160.75        25.81 o                         
  -5   9   2        717.95        655.27        16.07 o                         
  -4   9   2         99.59        102.36         7.38 o                         
  -3   9   2        915.88        839.74        15.23 o                         
  -2   9   2         63.94         76.09         7.60 o                         
  -1   9   2        212.32        218.39         9.87 o                         
   0   9   2       1397.15       1412.70        18.80 o                         
   1   9   2          5.01         13.05         2.97 o                         
   2   9   2         50.41         39.22         5.17 o                         
   3   9   2        659.81        641.94        12.64 o                         
   4   9   2         19.97         25.37         5.78 o                         
   5   9   2          3.20          3.83         4.86 o                         
   6   9   2         12.50          3.61         5.76 o                         
   7   9   2          2.31          3.43         7.60 o                         
   8   9   2         34.45         20.79        10.08 o                         
   9   9   2         15.68         10.95        25.01 o                         
  -9  10   2          1.38          6.10        16.70 o                         
  -8  10   2         21.05         50.03        13.11 o                         
  -7  10   2         11.18         18.26        10.03 o                         
  -6  10   2         27.00         17.98         8.92 o                         
  -5  10   2         66.08         82.30         9.65 o                         
  -4  10   2        163.25        171.77         9.33 o                         
  -3  10   2          5.29          1.92         3.79 o                         
  -2  10   2        575.99        531.74        10.87 o                         
  -1  10   2         51.74         46.18         6.03 o                         
   0  10   2         54.74         40.03         5.55 o                         
   1  10   2         19.72         37.24         5.55 o                         
   2  10   2        148.06        144.81         6.81 o                         
   3  10   2        137.38        131.05         7.43 o                         
   4  10   2          4.21          4.06         5.13 o                         
   5  10   2         50.19         39.63         6.12 o                         
   6  10   2          8.92         12.54         6.40 o                         
   7  10   2        105.88        103.07        10.75 o                         
   8  10   2          2.64          8.34         7.76 o                         
  -8  11   2         18.07         12.92        21.25 o                         
  -7  11   2         31.04         36.27        21.25 o                         
  -6  11   2        315.31        322.50        21.33 o                         
  -5  11   2          0.04          2.02         6.68 o                         
  -4  11   2         58.14         58.85         6.65 o                         
  -3  11   2        151.67        140.48         8.60 o                         
  -2  11   2         43.99         51.86         5.14 o                         
  -1  11   2         93.86         90.29         6.71 o                         
   0  11   2         20.96         18.38         4.21 o                         
   1  11   2        580.15        551.45        12.16 o                         
   2  11   2         41.45         33.19         4.98 o                         
   3  11   2        337.93        340.18        11.82 o                         
   4  11   2        109.51        117.14         9.24 o                         
   5  11   2          9.50          5.86         8.30 o                         
   6  11   2          8.50          2.15        10.37 o                         
   7  11   2          0.01         -6.01         6.79 o                         
   8  11   2          0.47         -0.67        10.10 o                         
  -7  12   2         74.71        108.24        16.81 o                         
  -6  12   2         20.84         34.41        10.74 o                         
  -5  12   2          4.30         -8.62         8.75 o                         
  -4  12   2          0.20         -2.58         6.31 o                         
  -3  12   2         38.78         41.45         8.77 o                         
  -2  12   2        105.98         82.27         7.41 o                         
  -1  12   2        351.56        329.19        18.70 o                         
   0  12   2       1372.97       1280.81        27.76 o                         
   1  12   2        298.38        270.57        10.96 o                         
   2  12   2          1.87         -2.04         4.10 o                         
   3  12   2         19.00         24.72         5.86 o                         
   4  12   2         75.65         65.37         9.16 o                         
   5  12   2         65.00         78.41        13.25 o                         
   6  12   2         65.52         86.68        10.33 o                         
   7  12   2         56.78         50.29         9.72 o                         
  -7  13   2          0.29         17.85        12.15 o                         
  -6  13   2          6.02         14.20        10.94 o                         
  -5  13   2         37.42         32.19        10.66 o                         
  -4  13   2         22.10         14.42         8.50 o                         
  -3  13   2        116.79        119.46         9.04 o                         
  -2  13   2         50.97         60.58         8.91 o                         
  -1  13   2         86.17         68.31         7.16 o                         
   0  13   2        160.61        198.70         8.92 o                         
   1  13   2        642.40        581.08        13.51 o                         
   2  13   2          1.56          5.18         4.59 o                         
   3  13   2        114.16        124.12         9.37 o                         
   4  13   2          0.57         -2.56         7.04 o                         
   5  13   2         43.89         56.78         9.82 o                         
   6  13   2         22.72         24.89         8.01 o                         
   7  13   2         51.48         37.18        14.55 o                         
  -6  14   2          2.46         10.12        17.21 o                         
  -5  14   2        101.27        179.15        27.33 o                         
  -4  14   2         24.29         40.44        20.75 o                         
  -3  14   2         29.38         51.44        11.38 o                         
  -2  14   2         59.84         70.18        10.89 o                         
  -1  14   2         18.69         18.11        11.19 o                         
   0  14   2          6.95          6.08         6.10 o                         
   1  14   2          2.82          6.19         6.41 o                         
   2  14   2         12.41         14.85         6.80 o                         
   3  14   2         19.36          8.31         8.16 o                         
   4  14   2         12.89          0.00         7.19 o                         
   5  14   2         13.36          6.72         8.91 o                         
   6  14   2         43.29         50.61        14.26 o                         
  -5  15   2          2.22         -8.10        15.18 o                         
  -4  15   2          1.62        -13.16        14.17 o                         
  -3  15   2          4.89          4.83         9.22 o                         
  -2  15   2          6.78         12.85        18.72 o                         
  -1  15   2          4.53         24.52         9.48 o                         
   0  15   2          0.29          3.77         7.78 o                         
   1  15   2         81.15         82.50        11.00 o                         
   2  15   2          8.45          8.49         7.91 o                         
   3  15   2         13.16          9.41         9.64 o                         
   4  15   2         23.00         38.95        11.79 o                         
   5  15   2          5.13          8.10        15.18 o                         
  -4  16   2          0.20         17.21        16.19 o                         
  -3  16   2         26.96         23.28        17.21 o                         
  -2  16   2          0.25        -12.15        12.15 o                         
  -1  16   2         27.19          4.05        14.17 o                         
   0  16   2        150.41        172.06        24.29 o                         
   1  16   2        107.80         65.79        19.23 o                         
   2  16   2          1.20        -13.16        13.16 o                         
   3  16   2          8.96          7.08        13.16 o                         
  -2  17   2          5.18        -13.16        13.16 o                         
  -1  17   2          1.43         -8.10        15.18 o                         
   0  17   2         15.41         27.33        17.21 o                         
   1  17   2         80.34         80.97        21.25 o                         
 -11   0   3         29.77         60.73        23.28 o                         
  -9   0   3         62.48         74.41        14.26 o                         
  -7   0   3        903.31        939.28        32.39 o                         
  -5   0   3         45.96         57.92         5.46 o                         
  -3   0   3       4432.09       4404.00        45.46 o                         
  -1   0   3        369.43        389.67        14.17 o                         
   1   0   3       1252.09       1224.17        11.04 o                         
   3   0   3        223.77        136.91         5.47 o                         
   5   0   3         22.45         28.58         4.83 o                         
   7   0   3        168.14        179.83        11.25 o                         
   9   0   3        149.84        127.80        12.24 o                         
 -10   1   3          3.41          3.98         8.62 o                         
  -9   1   3          0.22         10.87         6.95 o                         
  -8   1   3        117.73        129.70        10.06 o                         
  -7   1   3        532.66        488.81        15.02 o                         
  -6   1   3        686.08        699.85        15.89 o                         
  -5   1   3        433.36        455.97         8.53 o                         
  -4   1   3        249.56        228.79         5.56 o                         
  -3   1   3       6510.23       6411.93        55.35 o                         
  -2   1   3       3659.58       3576.16        31.57 o                         
  -1   1   3       6508.99       6856.56       115.89 o                         
   0   1   3       9270.27      10036.91       110.29 o                         
   1   1   3        789.05        976.70         7.00 o                         
   2   1   3       6566.83       6097.62        28.15 o                         
   3   1   3        540.08        545.82         5.79 o                         
   4   1   3       1775.46       1891.88        14.86 o                         
   5   1   3         16.46         18.60         3.01 o                         
   6   1   3          6.30          4.82         3.01 o                         
   7   1   3         49.50         53.83         5.38 o                         
   8   1   3          0.12          2.22         4.49 o                         
   9   1   3         46.59         41.22         7.82 o                         
  10   1   3          3.53         -6.41         6.41 o                         
 -10   2   3         53.72         56.98         9.60 o                         
  -9   2   3         22.09         27.76         7.96 o                         
  -8   2   3         23.68         30.26         7.02 o                         
  -7   2   3        162.89        153.51        10.33 o                         
  -6   2   3         97.43         85.03         8.91 o                         
  -5   2   3        533.00        560.04         9.47 o                         
  -4   2   3       4270.32       4239.51        35.98 o                         
  -3   2   3          8.91         23.46         2.87 o                         
  -2   2   3       1940.93       1823.81        16.49 o                         
  -1   2   3        242.99        201.31         4.26 o                         
   0   2   3       4527.87       4860.17        27.61 o                         
   1   2   3         51.94         64.94         1.90 o                         
   2   2   3       4391.65       4036.91        20.99 o                         
   3   2   3          7.51         15.85         1.92 o                         
   4   2   3       1323.13       1303.35        13.27 o                         
   5   2   3          6.58          3.27         2.29 o                         
   6   2   3         80.85         95.08         5.35 o                         
   7   2   3          8.13         11.38         4.78 o                         
   8   2   3          1.78         -6.01         6.79 o                         
   9   2   3         19.11         31.13         8.53 o                         
  10   2   3          0.47         -6.12        13.15 o                         
 -10   3   3         20.34         32.43        11.92 o                         
  -9   3   3         88.72         92.09        10.22 o                         
  -8   3   3        136.50        162.50        11.39 o                         
  -7   3   3         22.18         43.28         6.84 o                         
  -6   3   3        671.28        609.67        13.95 o                         
  -5   3   3        203.60        210.88         6.24 o                         
  -4   3   3       1140.91       1087.15        13.29 o                         
  -3   3   3       9775.25       9649.61        75.40 o                         
  -2   3   3         43.33         47.36         2.35 o                         
  -1   3   3        156.16        166.92         3.42 o                         
   0   3   3       1554.00       1554.62        12.45 o                         
   1   3   3        622.31        571.91         5.34 o                         
   2   3   3       1535.74       1589.60        12.89 o                         
   3   3   3        849.59        769.99         9.60 o                         
   4   3   3       1677.31       1578.32        15.30 o                         
   5   3   3        138.80        132.40         5.80 o                         
   6   3   3        129.13        125.43         6.82 o                         
   7   3   3         44.81         45.17         5.32 o                         
   8   3   3          5.02          7.15         5.28 o                         
   9   3   3          2.09         12.51         6.36 o                         
  10   3   3          0.28         12.73         8.75 o                         
 -10   4   3         20.39         20.36        10.95 o                         
  -9   4   3         37.70         29.01         8.77 o                         
  -8   4   3         74.87         59.30         9.25 o                         
  -7   4   3          5.62          5.50         5.32 o                         
  -6   4   3         24.37         25.23         5.63 o                         
  -5   4   3         28.65         22.03         3.76 o                         
  -4   4   3        187.18        197.77         6.84 o                         
  -3   4   3         61.22         90.95         4.49 o                         
  -2   4   3          1.09          6.20         1.80 o                         
  -1   4   3        197.16        233.19         5.78 o                         
   0   4   3       2650.21       2800.98        23.78 o                         
   1   4   3       2216.67       2191.50        17.93 o                         
   2   4   3       2601.36       2589.83        18.61 o                         
   3   4   3        143.89        200.19         5.08 o                         
   4   4   3         29.32         35.03         3.39 o                         
   5   4   3        239.47        258.26         8.35 o                         
   6   4   3          5.70         22.35         4.80 o                         
   7   4   3          7.21          2.10         3.74 o                         
   8   4   3         16.51         28.53         7.21 o                         
   9   4   3          1.26         -4.28         5.84 o                         
  10   4   3          1.54          3.45         9.73 o                         
 -10   5   3         68.66         59.40        14.63 o                         
  -9   5   3         11.73         15.37         8.66 o                         
  -8   5   3         63.51         60.77         9.73 o                         
  -7   5   3        697.53        740.44        20.17 o                         
  -6   5   3          9.42          4.63         4.60 o                         
  -5   5   3         15.78         23.18         4.14 o                         
  -4   5   3       2560.90       2552.86        26.01 o                         
  -3   5   3       1831.29       1969.26        20.37 o                         
  -2   5   3       2265.82       2222.13        22.73 o                         
  -1   5   3       3531.37       3561.96        31.47 o                         
   0   5   3         21.68         47.18         4.35 o                         
   1   5   3        366.04        428.23         9.04 o                         
   2   5   3       1788.19       1549.33        15.61 o                         
   3   5   3        558.98        589.27        11.51 o                         
   4   5   3         17.48         14.99         3.37 o                         
   5   5   3         16.46         20.09         4.04 o                         
   6   5   3        278.98        270.15        10.28 o                         
   7   5   3         32.76         50.73         7.82 o                         
   8   5   3          9.20         -4.93         4.93 o                         
   9   5   3         52.68         65.93         8.69 o                         
  10   5   3          3.97         -3.97        10.05 o                         
 -10   6   3          4.76         21.92        13.92 o                         
  -9   6   3         36.31         53.90        10.05 o                         
  -8   6   3         32.67         35.03         9.94 o                         
  -7   6   3         83.84         94.06         9.14 o                         
  -6   6   3         20.68          8.73         5.59 o                         
  -5   6   3        818.26        779.88        17.39 o                         
  -4   6   3        604.54        580.41        11.18 o                         
  -3   6   3        103.80        112.78         5.83 o                         
  -2   6   3          1.86         10.51         3.33 o                         
  -1   6   3        265.18        309.65         6.28 o                         
   0   6   3       1568.58       1664.33        22.35 o                         
   1   6   3        226.36        264.05         5.19 o                         
   2   6   3        216.67        228.32         5.82 o                         
   3   6   3          8.12          6.29         2.69 o                         
   4   6   3        659.73        668.81        13.55 o                         
   5   6   3         56.47         54.12         5.22 o                         
   6   6   3        279.89        309.14        11.19 o                         
   7   6   3        106.20         75.04         8.58 o                         
   8   6   3          0.65          7.05         5.71 o                         
   9   6   3          6.09         20.07         6.98 o                         
  10   6   3         17.48         14.17        17.21 o                         
 -10   7   3         40.91         16.55        12.10 o                         
  -9   7   3         10.24         -2.65         9.22 o                         
  -8   7   3         15.49         -7.57         8.02 o                         
  -7   7   3         92.44        106.63        13.54 o                         
  -6   7   3         71.53         76.80        11.64 o                         
  -5   7   3        414.32        394.83        13.25 o                         
  -4   7   3        169.40        161.81         8.29 o                         
  -3   7   3       1605.67       1522.86        17.88 o                         
  -2   7   3        240.01        256.72         7.12 o                         
  -1   7   3         23.22         32.52         2.89 o                         
   0   7   3        141.37        134.23         7.16 o                         
   1   7   3         70.80         73.90         2.87 o                         
   2   7   3         63.74         55.52         6.49 o                         
   3   7   3        195.28        188.77         9.16 o                         
   4   7   3        121.22        133.86         7.44 o                         
   5   7   3        211.40        189.60         8.37 o                         
   6   7   3         71.64         87.61         8.59 o                         
   7   7   3         12.92         10.69         6.55 o                         
   8   7   3         26.99         32.96         7.79 o                         
   9   7   3        116.85        142.42        11.39 o                         
  -9   8   3         50.41         55.75        13.23 o                         
  -8   8   3         11.57          8.80        10.63 o                         
  -7   8   3         22.06         37.82         9.64 o                         
  -6   8   3         16.06         13.11         7.05 o                         
  -5   8   3        261.88        285.35        11.10 o                         
  -4   8   3          0.11          1.52         3.86 o                         
  -3   8   3          6.56          5.84         3.22 o                         
  -2   8   3        130.39        132.66         5.77 o                         
  -1   8   3        625.51        651.74        12.64 o                         
   0   8   3        149.06        186.20         8.73 o                         
   1   8   3        158.89        150.18         7.51 o                         
   2   8   3        232.15        198.03         6.66 o                         
   3   8   3        267.82        261.24         8.47 o                         
   4   8   3         70.61         71.18         6.01 o                         
   5   8   3          0.34         -0.43         3.99 o                         
   6   8   3          0.01         -5.26         5.26 o                         
   7   8   3         17.88         23.80         7.50 o                         
   8   8   3          2.56         -7.00         7.00 o                         
   9   8   3          6.63         -2.30        10.56 o                         
  -9   9   3         33.98         37.69        13.23 o                         
  -8   9   3          3.78          9.11        10.12 o                         
  -7   9   3         11.13         17.32         9.64 o                         
  -6   9   3        209.13        220.64        26.32 o                         
  -5   9   3          1.02          1.16         4.34 o                         
  -4   9   3        138.87        135.28         8.12 o                         
  -3   9   3         79.07         94.62         6.41 o                         
  -2   9   3        773.59        753.74        11.86 o                         
  -1   9   3        106.48        106.86         5.74 o                         
   0   9   3       1589.42       1595.90        31.39 o                         
   1   9   3          4.63          1.40         3.49 o                         
   2   9   3        250.07        215.01         7.36 o                         
   3   9   3        151.28        170.51         8.92 o                         
   4   9   3         14.31         15.68         4.91 o                         
   5   9   3        156.94        176.98         9.93 o                         
   6   9   3          4.20         -5.64         7.74 o                         
   7   9   3          0.33         -2.87         8.62 o                         
   8   9   3          0.95         -0.91        12.71 o                         
   9   9   3          0.35         21.25        16.19 o                         
  -8  10   3         53.52         88.17        19.74 o                         
  -7  10   3         60.99         30.36        16.19 o                         
  -6  10   3        182.76        191.29        23.28 o                         
  -5  10   3          0.45          4.43         4.36 o                         
  -4  10   3          0.22          3.47         4.11 o                         
  -3  10   3         65.89         56.06         5.86 o                         
  -2  10   3        943.78        909.59        15.52 o                         
  -1  10   3          0.93         -2.05         4.81 o                         
   0  10   3          2.69         -3.04         4.53 o                         
   1  10   3        180.96        177.58        13.73 o                         
   2  10   3         24.68         22.26         3.38 o                         
   3  10   3        258.96        264.23        10.96 o                         
   4  10   3         66.76         65.69         7.60 o                         
   5  10   3         66.11         78.76         7.24 o                         
   6  10   3          0.32         -4.41         5.74 o                         
   7  10   3          3.13         11.71         7.49 o                         
   8  10   3          0.02          4.71         9.60 o                         
  -8  11   3          2.95        -10.21        10.21 o                         
  -7  11   3         85.73         65.79        22.27 o                         
  -6  11   3         52.08         58.70        17.21 o                         
  -5  11   3          1.36          8.45         8.21 o                         
  -4  11   3         39.25         26.20         5.35 o                         
  -3  11   3         17.74         18.30         4.65 o                         
  -2  11   3         55.84         57.32         5.13 o                         
  -1  11   3          5.74          6.48         3.88 o                         
   0  11   3          1.97          6.18         5.75 o                         
   1  11   3         26.48         50.52        11.43 o                         
   2  11   3        297.92        296.85         7.96 o                         
   3  11   3         97.16         90.15         7.54 o                         
   4  11   3        146.34        159.17        12.63 o                         
   5  11   3         28.77         26.39         7.07 o                         
   6  11   3         12.70         12.96         6.84 o                         
   7  11   3          7.02          3.99        12.14 o                         
   8  11   3         17.57         11.50        12.25 o                         
  -7  12   3         42.27         71.86        21.25 o                         
  -6  12   3         75.06         75.91        19.23 o                         
  -5  12   3         16.37          8.60        20.75 o                         
  -4  12   3          3.36         -7.08         7.08 o                         
  -3  12   3        135.06        169.71        10.03 o                         
  -2  12   3         13.91         12.60         5.84 o                         
  -1  12   3       1124.26       1093.86        22.06 o                         
   0  12   3        912.94        778.84        20.40 o                         
   1  12   3          6.14          5.62         6.81 o                         
   2  12   3         40.55         39.50         5.70 o                         
   3  12   3        133.78        125.15         9.98 o                         
   4  12   3         20.58         16.96         7.78 o                         
   5  12   3         17.95          9.55         6.66 o                         
   6  12   3         12.74         17.04         7.89 o                         
   7  12   3         17.95         14.32        13.39 o                         
  -7  13   3          0.99         27.33        19.23 o                         
  -6  13   3        144.75        173.07        28.34 o                         
  -5  13   3          3.38         -1.24        16.70 o                         
  -4  13   3         65.58         63.41        19.00 o                         
  -3  13   3         11.27         26.94         7.54 o                         
  -2  13   3         32.29         35.28         6.57 o                         
  -1  13   3         52.73         51.22         8.28 o                         
   0  13   3         19.87         32.19         7.55 o                         
   1  13   3          2.07         16.00         6.37 o                         
   2  13   3          0.92          2.39         6.37 o                         
   3  13   3         90.92        119.72        12.95 o                         
   4  13   3         23.49         34.70         9.14 o                         
   5  13   3         49.91         60.23        10.83 o                         
   6  13   3         82.77         73.29        12.43 o                         
  -6  14   3          5.60        -14.17        14.17 o                         
  -5  14   3          0.04         28.34        18.22 o                         
  -4  14   3         19.38         48.74        11.79 o                         
  -3  14   3          0.68          4.22        10.12 o                         
  -2  14   3         87.56         88.04        13.16 o                         
  -1  14   3         64.08         46.11        10.66 o                         
   0  14   3          2.31          6.64         8.02 o                         
   1  14   3          0.05          8.30        11.40 o                         
   2  14   3          0.73          9.30         7.32 o                         
   3  14   3          4.49         -2.55        12.15 o                         
   4  14   3         56.91         33.83        11.79 o                         
   5  14   3         74.68         57.55        12.24 o                         
   6  14   3          1.56         -5.84        10.94 o                         
  -5  15   3          0.33         14.77        12.10 o                         
  -4  15   3          3.68         -7.95         9.72 o                         
  -3  15   3          0.09         11.83        10.36 o                         
  -2  15   3         33.35         48.14        10.66 o                         
  -1  15   3          0.25          6.34         8.21 o                         
   0  15   3         19.36         15.71        27.83 o                         
   1  15   3         50.73         70.43        11.92 o                         
   2  15   3         25.50         41.56        13.66 o                         
   3  15   3         36.31         51.86        21.76 o                         
   4  15   3          2.24         17.21        10.74 o                         
   5  15   3         19.41         24.72        12.51 o                         
  -4  16   3          0.11        -12.15        14.17 o                         
  -3  16   3          7.44          1.01        16.19 o                         
  -2  16   3         11.18         29.35        18.22 o                         
  -1  16   3         65.27         64.78        19.23 o                         
   0  16   3        245.42        186.63        20.16 o                         
   1  16   3         52.97         61.51        12.65 o                         
   2  16   3          0.35         -8.10        14.17 o                         
   3  16   3          5.47         18.72        12.88 o                         
  -1  17   3         16.79         13.16        18.22 o                         
   0  17   3         26.40         31.38        18.22 o                         
   1  17   3        116.67        146.76        25.30 o                         
 -10   0   4         10.34          9.31        12.15 o                         
  -8   0   4          0.13         -5.78         7.29 o                         
  -6   0   4          2.92          2.31         5.55 o                         
  -4   0   4         38.80          9.36         6.02 o                         
  -2   0   4        243.61        188.26        13.16 o                         
   0   0   4        786.30        797.55        14.55 o                         
   2   0   4       2542.62       2623.73        22.79 o                         
   4   0   4       4372.02       4040.67        36.51 o                         
   6   0   4        147.01        199.84         9.95 o                         
   8   0   4         95.90        155.54        13.61 o                         
 -10   1   4          1.41          0.24         7.38 o                         
  -9   1   4          5.41          3.39         6.27 o                         
  -8   1   4        185.62        147.78        13.15 o                         
  -7   1   4         68.57         70.19         7.26 o                         
  -6   1   4         69.08         69.58         5.58 o                         
  -5   1   4        709.69        775.76        11.07 o                         
  -4   1   4       3121.53       3170.12        35.51 o                         
  -3   1   4          9.23         34.72         3.19 o                         
  -2   1   4          5.82         19.46         2.48 o                         
  -1   1   4       3368.67       3545.88        46.52 o                         
   0   1   4        983.42       1054.54        18.26 o                         
   1   1   4        119.75        154.50         2.91 o                         
   2   1   4       2383.28       2103.80        13.73 o                         
   3   1   4          0.07          2.37         1.26 o                         
   4   1   4         65.99         59.56         3.12 o                         
   5   1   4        137.98        158.97         6.08 o                         
   6   1   4        255.08        248.97         9.62 o                         
   7   1   4          0.75         -1.81         3.86 o                         
   8   1   4         63.17         51.79         5.90 o                         
   9   1   4         49.50         40.70         7.48 o                         
  10   1   4          7.41         20.52        16.70 o                         
 -10   2   4          5.82          4.28        11.62 o                         
  -9   2   4        152.30        178.47        14.32 o                         
  -8   2   4         25.71         29.35         6.52 o                         
  -7   2   4         53.26         57.62         7.15 o                         
  -6   2   4         42.47         43.70         4.15 o                         
  -5   2   4        525.06        536.60        10.14 o                         
  -4   2   4          1.16          5.66         3.10 o                         
  -3   2   4         19.42         17.63         2.72 o                         
  -2   2   4         91.01         98.85         3.80 o                         
  -1   2   4        234.93        216.89         6.13 o                         
   0   2   4        305.09        294.97         4.76 o                         
   1   2   4          0.39         -0.16         0.80 o                         
   2   2   4         61.64        107.72         2.97 o                         
   3   2   4       1063.94       1022.03         8.87 o                         
   4   2   4       1177.61       1099.35        10.68 o                         
   5   2   4          8.10         16.45         2.71 o                         
   6   2   4          0.00          0.76         3.42 o                         
   7   2   4        124.81        119.01         7.24 o                         
   8   2   4          1.89          2.24         4.77 o                         
   9   2   4         64.14         71.30         8.28 o                         
  10   2   4          3.19          8.10        14.84 o                         
 -10   3   4         65.34         72.34        10.16 o                         
  -9   3   4         17.79         27.86         7.72 o                         
  -8   3   4         12.62          5.47         5.60 o                         
  -7   3   4         50.26         48.54         6.61 o                         
  -6   3   4          0.09         -0.78         3.26 o                         
  -5   3   4       1604.54       1568.96        18.50 o                         
  -4   3   4        447.57        459.48         9.67 o                         
  -3   3   4        306.83        302.88         9.59 o                         
  -2   3   4       1108.57       1189.09        13.17 o                         
  -1   3   4         42.90         70.76         4.32 o                         
   0   3   4       4116.76       4301.09        36.06 o                         
   1   3   4       1152.46       1032.07        22.52 o                         
   2   3   4        885.48        840.48         7.75 o                         
   3   3   4        565.35        614.08         7.28 o                         
   4   3   4         71.20         65.82         3.69 o                         
   5   3   4         15.23         14.55         2.97 o                         
   6   3   4          9.05          8.14         3.32 o                         
   7   3   4          3.06          3.64         4.11 o                         
   8   3   4          3.15          2.64         5.07 o                         
   9   3   4         22.93         16.61         6.69 o                         
  10   3   4          0.11        -14.17        16.19 o                         
 -10   4   4          7.36         -4.30         8.07 o                         
  -9   4   4          1.90          3.10         6.82 o                         
  -8   4   4         52.89         53.41         8.83 o                         
  -7   4   4        432.16        441.23        20.53 o                         
  -6   4   4          0.12          8.54         3.77 o                         
  -5   4   4        875.69        816.97        15.77 o                         
  -4   4   4        611.95        546.82         9.75 o                         
  -3   4   4         13.64         33.62         3.07 o                         
  -2   4   4       3035.21       3156.10        26.14 o                         
  -1   4   4        215.98        228.49         7.49 o                         
   0   4   4        119.00        129.06         2.80 o                         
   1   4   4        307.63        312.63         4.86 o                         
   2   4   4        109.16        111.15         3.48 o                         
   3   4   4          5.89          5.25         2.08 o                         
   4   4   4          4.80          6.48         2.55 o                         
   5   4   4        233.57        255.02         7.61 o                         
   6   4   4         76.01        115.10         7.44 o                         
   7   4   4         52.73         53.25         5.40 o                         
   8   4   4          1.00         -4.91         4.91 o                         
   9   4   4         14.83          0.49         6.01 o                         
  10   4   4          0.02        -14.17        14.17 o                         
 -10   5   4         30.44         15.14        10.33 o                         
  -9   5   4         65.11         51.27        10.64 o                         
  -8   5   4        220.28        225.11        15.49 o                         
  -7   5   4         91.31         83.42        12.15 o                         
  -6   5   4        173.00        177.67        10.11 o                         
  -5   5   4          2.34         -1.88         4.09 o                         
  -4   5   4        325.04        312.28         9.33 o                         
  -3   5   4       1906.16       1839.56        56.32 o                         
  -2   5   4        579.22        647.28        10.28 o                         
  -1   5   4        399.80        368.57         8.08 o                         
   0   5   4          8.20          4.93         2.59 o                         
   1   5   4        711.46        664.67         8.22 o                         
   2   5   4       2416.66       2472.21        20.09 o                         
   3   5   4        212.06        165.16         5.22 o                         
   4   5   4          2.37         -2.64         2.64 o                         
   5   5   4          5.06          7.83         3.56 o                         
   6   5   4        100.16        116.17         7.76 o                         
   7   5   4          0.72          9.44         4.63 o                         
   8   5   4         49.78         49.48         7.24 o                         
   9   5   4         11.11          6.68         6.52 o                         
  10   5   4          0.15        -12.15        15.18 o                         
 -10   6   4          4.94         -0.27        19.23 o                         
  -9   6   4          0.01          1.12         6.96 o                         
  -8   6   4         20.32         17.45        10.63 o                         
  -7   6   4        216.50        222.28        17.13 o                         
  -6   6   4          7.64          2.09         5.33 o                         
  -5   6   4        330.80        314.39        15.49 o                         
  -4   6   4        315.08        260.97        12.09 o                         
  -3   6   4         29.68         32.22         4.19 o                         
  -2   6   4        531.75        464.24        10.39 o                         
  -1   6   4        364.12        381.67        10.42 o                         
   0   6   4         33.31         45.05         3.79 o                         
   1   6   4          1.88          0.92         2.13 o                         
   2   6   4        283.93        230.94         5.38 o                         
   3   6   4         70.35         77.78         4.80 o                         
   4   6   4        959.80        965.40        24.31 o                         
   5   6   4          9.85         14.97         3.67 o                         
   6   6   4         84.78         94.64         7.30 o                         
   7   6   4         37.45         37.88         6.84 o                         
   8   6   4         16.47         14.96         6.21 o                         
   9   6   4         10.03         24.03        17.35 o                         
  -9   7   4          0.21          3.04         9.30 o                         
  -8   7   4         15.65         11.13         8.50 o                         
  -7   7   4          4.84          3.54         9.62 o                         
  -6   7   4          0.25         -5.33         5.33 o                         
  -5   7   4        467.54        451.75        14.95 o                         
  -4   7   4        258.78        253.03         8.51 o                         
  -3   7   4        396.43        407.42         9.86 o                         
  -2   7   4        419.53        423.62         8.68 o                         
  -1   7   4        187.01        224.27        16.38 o                         
   0   7   4       2581.55       2693.59        32.67 o                         
   1   7   4         21.13         26.36         3.30 o                         
   2   7   4         60.06         60.81         4.29 o                         
   3   7   4        803.67        763.06        11.85 o                         
   4   7   4         19.12         15.50         4.10 o                         
   5   7   4         29.09         13.96         3.69 o                         
   6   7   4        134.71        119.80        15.63 o                         
   7   7   4        220.09        228.31        15.34 o                         
   8   7   4         82.67         89.75        10.48 o                         
   9   7   4          0.50         33.63        12.72 o                         
  -9   8   4          1.75         -7.42         9.64 o                         
  -8   8   4          0.10         -1.01         9.11 o                         
  -7   8   4         73.34         80.97        16.19 o                         
  -6   8   4         15.06          9.11        11.13 o                         
  -5   8   4        237.02        234.57        11.11 o                         
  -4   8   4         40.72         66.54         9.24 o                         
  -3   8   4        428.38        433.08        10.00 o                         
  -2   8   4        758.18        686.43        15.19 o                         
  -1   8   4        538.97        577.79        12.75 o                         
   0   8   4        509.56        539.92        13.13 o                         
   1   8   4        679.50        740.48        14.38 o                         
   2   8   4         39.64         42.15         3.84 o                         
   3   8   4        104.64         98.88         6.41 o                         
   4   8   4         51.25         56.96         6.39 o                         
   5   8   4        186.23        215.88        10.20 o                         
   6   8   4         27.41         27.04         6.55 o                         
   7   8   4         35.91         29.68         7.60 o                         
   8   8   4         26.43         30.68        10.19 o                         
   9   8   4         21.14         -1.01        17.21 o                         
  -9   9   4          0.98         -2.30        10.36 o                         
  -8   9   4         44.44         53.30        23.78 o                         
  -7   9   4        541.27        603.23        37.45 o                         
  -6   9   4        210.69        239.87        25.30 o                         
  -5   9   4        442.12        460.63        15.53 o                         
  -4   9   4         15.26         19.61         5.43 o                         
  -3   9   4        579.46        544.30        14.37 o                         
  -2   9   4        143.09        150.93         7.74 o                         
  -1   9   4        113.96        119.97         8.46 o                         
   0   9   4         13.40         11.55         5.82 o                         
   1   9   4        379.72        351.38        10.69 o                         
   2   9   4        155.45        171.74         6.67 o                         
   3   9   4        288.36        257.11        12.13 o                         
   4   9   4          2.08          4.87         4.21 o                         
   5   9   4          1.73          4.35         4.77 o                         
   6   9   4         65.91         82.38         9.40 o                         
   7   9   4          2.90          4.45         9.50 o                         
   8   9   4          4.20          2.55         9.33 o                         
  -8  10   4         12.07         -2.60        18.22 o                         
  -7  10   4         57.68        103.24        20.24 o                         
  -6  10   4         17.33         16.19        13.16 o                         
  -5  10   4         16.54         21.56        21.25 o                         
  -4  10   4         55.70         40.92         6.37 o                         
  -3  10   4        114.97        112.49         8.23 o                         
  -2  10   4        360.32        386.53         9.90 o                         
  -1  10   4        208.30        219.49        15.78 o                         
   0  10   4        477.10        495.67        14.87 o                         
   1  10   4         58.39         46.32        11.63 o                         
   2  10   4         27.60         23.11         5.79 o                         
   3  10   4        155.31        175.86        13.66 o                         
   4  10   4        181.47        167.11         8.73 o                         
   5  10   4          7.46         11.64         6.15 o                         
   6  10   4          9.13          3.79         6.33 o                         
   7  10   4         37.38         30.64        10.04 o                         
   8  10   4         20.13         13.00        13.10 o                         
  -8  11   4         19.29         25.22        13.23 o                         
  -7  11   4          6.50         -4.05        13.16 o                         
  -6  11   4          9.02         18.22        14.17 o                         
  -5  11   4         10.00         -3.04        12.15 o                         
  -4  11   4        156.71        139.67        20.24 o                         
  -3  11   4         40.66         32.94         5.34 o                         
  -2  11   4        629.12        592.24        25.01 o                         
  -1  11   4        279.49        282.49        13.25 o                         
   0  11   4        541.40        532.67        26.65 o                         
   1  11   4         22.60         10.17         6.43 o                         
   2  11   4         23.03         25.48         6.61 o                         
   3  11   4         32.50         38.56         6.17 o                         
   4  11   4         79.07         81.35        11.83 o                         
   5  11   4        163.02        161.07        11.36 o                         
   6  11   4         46.51         30.35         9.92 o                         
   7  11   4         59.73         44.35        12.42 o                         
  -7  12   4         72.97         92.10        23.28 o                         
  -6  12   4          3.77         -5.06        12.15 o                         
  -5  12   4          0.11         -2.02        13.16 o                         
  -4  12   4         10.08         12.15        13.16 o                         
  -3  12   4         93.20         82.50        12.39 o                         
  -2  12   4          0.44         -4.22         5.50 o                         
  -1  12   4         15.80         19.39         6.37 o                         
   0  12   4         12.37         15.93         6.10 o                         
   1  12   4         38.69         34.69         7.29 o                         
   2  12   4         65.83         91.94        12.21 o                         
   3  12   4         45.81         61.49         9.14 o                         
   4  12   4          0.51         -2.13         6.39 o                         
   5  12   4          0.63          5.33         7.73 o                         
   6  12   4         17.27         15.94        20.58 o                         
   7  12   4         22.75          3.65        12.82 o                         
  -7  13   4        137.30        183.19        29.35 o                         
  -6  13   4          0.13         -3.04        16.19 o                         
  -5  13   4         41.17         46.56        19.23 o                         
  -4  13   4          0.28         11.70        12.15 o                         
  -3  13   4         68.50         81.15        16.70 o                         
  -2  13   4         71.28         88.07        12.88 o                         
  -1  13   4         60.96         96.09        13.66 o                         
   0  13   4         59.76         63.16        10.66 o                         
   1  13   4        291.96        306.51        17.40 o                         
   2  13   4         23.73         12.02         8.50 o                         
   3  13   4         64.03         48.41        11.38 o                         
   4  13   4          2.73         15.01        10.36 o                         
   5  13   4         74.54         73.45        11.82 o                         
   6  13   4          0.49        -10.36        10.36 o                         
  -6  14   4         14.92          5.06        19.23 o                         
  -5  14   4          1.87         13.53        11.79 o                         
  -4  14   4         18.46          5.17         9.94 o                         
  -3  14   4         20.17         25.56        11.08 o                         
  -2  14   4         16.50         14.06         9.64 o                         
  -1  14   4        106.30        138.83        17.71 o                         
   0  14   4        252.25        266.19        20.39 o                         
   1  14   4          0.02         11.66         8.92 o                         
   2  14   4         20.49         34.12         9.72 o                         
   3  14   4          7.42         -4.22        15.69 o                         
   4  14   4         15.37         18.22        10.74 o                         
   5  14   4         22.26         31.08        16.19 o                         
  -5  15   4          0.67         12.20        12.82 o                         
  -4  15   4          1.05         -6.68        16.70 o                         
  -3  15   4          1.03         11.17        14.68 o                         
  -2  15   4         35.11         35.20        11.08 o                         
  -1  15   4         13.93         30.07        10.12 o                         
   0  15   4          0.20          5.99        11.13 o                         
   1  15   4          9.08         11.64        12.65 o                         
   2  15   4         42.29         41.50        17.71 o                         
   3  15   4          0.56          9.04        13.16 o                         
   4  15   4         85.61         96.77        16.09 o                         
  -3  16   4          0.39         -7.65        12.65 o                         
  -2  16   4          1.80         -4.46        16.19 o                         
  -1  16   4        105.21        105.43        18.72 o                         
   0  16   4          0.02         20.47        12.15 o                         
   1  16   4         68.70         99.40        15.69 o                         
   2  16   4         56.99         27.42        11.38 o                         
   3  16   4          7.53         14.77        30.87 o                         
  -9   0   5         73.03         53.51        24.29 o                         
  -7   0   5        230.09        200.04        36.44 o                         
  -5   0   5       1841.64       1705.16        26.09 o                         
  -3   0   5        285.23        301.61        19.23 o                         
  -1   0   5       1062.57       1244.92        32.39 o                         
   1   0   5       1782.29       1960.87        16.85 o                         
   3   0   5          8.34          8.07         2.59 o                         
   5   0   5        120.25        178.28        10.01 o                         
   7   0   5        360.76        380.16        17.26 o                         
   9   0   5         18.17          1.05        12.87 o                         
 -10   1   5          6.74          7.92         7.78 o                         
  -9   1   5         60.38         59.82         8.72 o                         
  -8   1   5          0.05          5.09         5.46 o                         
  -7   1   5        611.99        609.67        16.80 o                         
  -6   1   5         38.95         32.53         4.06 o                         
  -5   1   5        533.40        472.47         9.14 o                         
  -4   1   5         43.77         60.12         4.76 o                         
  -3   1   5        112.53         90.51        12.15 o                         
  -2   1   5         18.62         59.72        10.12 o                         
  -1   1   5       5655.36       6306.56       108.30 o                         
   0   1   5       5058.59       5309.73        53.70 o                         
   1   1   5        129.71        189.42         3.42 o                         
   2   1   5       2430.87       2450.66        16.66 o                         
   3   1   5        248.62        258.58         4.30 o                         
   4   1   5       4480.90       4359.33        25.99 o                         
   5   1   5        127.83        125.23         5.31 o                         
   6   1   5          0.61         -2.52         3.10 o                         
   7   1   5          0.07          9.16         4.37 o                         
   8   1   5         31.00         26.30         5.60 o                         
   9   1   5         58.58         50.01         9.54 o                         
  10   1   5          0.00         25.30        20.24 o                         
 -10   2   5         84.71        116.82        14.17 o                         
  -9   2   5         67.61         84.56         9.87 o                         
  -8   2   5        168.23        177.79        16.22 o                         
  -7   2   5         23.23         27.77         6.35 o                         
  -6   2   5         34.70         47.62         4.38 o                         
  -5   2   5          5.86          8.50         3.70 o                         
  -4   2   5          0.73         11.50         3.08 o                         
  -3   2   5       1258.62       1332.40        21.04 o                         
  -2   2   5         48.27         46.24         4.46 o                         
  -1   2   5        526.58        559.64        15.69 o                         
   0   2   5       1319.05       1400.30        18.68 o                         
   1   2   5        206.42        214.23         3.38 o                         
   2   2   5        561.06        516.93         6.14 o                         
   3   2   5         37.70         40.56         2.24 o                         
   4   2   5       1519.89       1344.50        11.05 o                         
   5   2   5         51.75         57.11         3.75 o                         
   6   2   5         19.96         23.33         3.86 o                         
   7   2   5         56.86         50.23         5.47 o                         
   8   2   5         78.06         96.70        10.49 o                         
   9   2   5         14.12         11.39        11.27 o                         
  10   2   5         12.75         12.15        18.22 o                         
 -10   3   5          0.25         -0.39         8.87 o                         
  -9   3   5         54.81         61.04         8.92 o                         
  -8   3   5        133.41        127.51        10.51 o                         
  -7   3   5         45.38         50.58         6.87 o                         
  -6   3   5         86.50         99.70         7.20 o                         
  -5   3   5        314.75        344.38         9.25 o                         
  -4   3   5       1299.72       1484.52        18.42 o                         
  -3   3   5        386.85        445.77         9.19 o                         
  -2   3   5       1888.01       1820.86        23.23 o                         
  -1   3   5       4466.01       4713.23        57.64 o                         
   0   3   5        736.96        772.06         9.11 o                         
   1   3   5          3.27         17.35         1.50 o                         
   2   3   5         91.91         86.39         3.15 o                         
   3   3   5        782.54        737.61         8.13 o                         
   4   3   5        177.29        194.97         6.76 o                         
   5   3   5         53.68         55.83         3.86 o                         
   6   3   5          0.08         -2.64         2.82 o                         
   7   3   5          6.66         13.12         4.81 o                         
   8   3   5         63.79         63.49         8.07 o                         
   9   3   5          4.55        -15.54        25.30 o                         
  10   3   5          4.91         -2.02        17.21 o                         
 -10   4   5         26.15          4.72        12.65 o                         
  -9   4   5         25.13         15.35         8.07 o                         
  -8   4   5        102.02         90.92         9.17 o                         
  -7   4   5        155.72        144.43        11.50 o                         
  -6   4   5         39.71         33.19         5.07 o                         
  -5   4   5        395.77        364.54        10.54 o                         
  -4   4   5        585.15        548.40        14.32 o                         
  -3   4   5        602.99        624.05        11.11 o                         
  -2   4   5        160.33        131.06         5.85 o                         
  -1   4   5         33.33         60.39         3.81 o                         
   0   4   5          0.58          4.88         1.56 o                         
   1   4   5        569.40        579.37         6.81 o                         
   2   4   5         12.27         18.67         2.09 o                         
   3   4   5       1070.54       1044.91        11.42 o                         
   4   4   5         64.33         71.11         4.41 o                         
   5   4   5          2.77          6.48         3.16 o                         
   6   4   5         50.45         67.64         5.18 o                         
   7   4   5         14.69          9.86         4.32 o                         
   8   4   5          8.02         15.07         5.89 o                         
   9   4   5          1.60          5.47        12.54 o                         
  10   4   5         13.91         -1.01        17.21 o                         
 -10   5   5         45.27         18.99        11.79 o                         
  -9   5   5         17.27         28.48        18.64 o                         
  -8   5   5        179.17        163.50        12.93 o                         
  -7   5   5        332.53        387.47        27.33 o                         
  -6   5   5         11.69         12.15         8.60 o                         
  -5   5   5         22.19         17.49         4.81 o                         
  -4   5   5          1.04         -2.04         2.22 o                         
  -3   5   5         88.45         81.20         5.39 o                         
  -2   5   5        460.33        512.89         9.63 o                         
  -1   5   5       1072.71       1218.63        16.07 o                         
   0   5   5       1300.45       1324.69        15.54 o                         
   1   5   5        244.95        292.29         4.63 o                         
   2   5   5          0.70          0.49         2.49 o                         
   3   5   5         71.96         81.26         3.99 o                         
   4   5   5        666.59        704.60        11.71 o                         
   5   5   5         12.62         22.71         3.73 o                         
   6   5   5          0.34          0.24         4.08 o                         
   7   5   5          4.90         15.83         4.53 o                         
   8   5   5          1.46          6.04         5.94 o                         
   9   5   5         37.74         50.75        16.70 o                         
 -10   6   5         32.01         44.55        12.10 o                         
  -9   6   5        100.60        135.23        14.46 o                         
  -8   6   5          3.56          3.54         7.87 o                         
  -7   6   5          0.34         -5.59         5.59 o                         
  -6   6   5          0.40         -1.76         6.55 o                         
  -5   6   5         89.38        101.51         6.59 o                         
  -4   6   5        142.42        133.27         9.99 o                         
  -3   6   5        648.06        608.47        10.51 o                         
  -2   6   5          7.02         17.77         2.48 o                         
  -1   6   5        349.09        407.34         8.36 o                         
   0   6   5       1664.39       1687.95        19.85 o                         
   1   6   5         69.92         69.27         4.43 o                         
   2   6   5        506.95        511.16         7.80 o                         
   3   6   5        125.22        131.00         6.04 o                         
   4   6   5         14.32         26.48         4.20 o                         
   5   6   5          3.59          7.05         3.49 o                         
   6   6   5         25.05         30.91         5.39 o                         
   7   6   5        165.99        163.52        11.53 o                         
   8   6   5        187.01        176.97        12.43 o                         
   9   6   5          0.87          8.67        13.29 o                         
  -9   7   5          0.10          3.81         9.22 o                         
  -8   7   5          5.02          3.12         8.21 o                         
  -7   7   5        203.83        200.29        17.18 o                         
  -6   7   5         25.16         27.33        12.15 o                         
  -5   7   5        106.27        109.13         7.00 o                         
  -4   7   5        515.83        497.77        10.99 o                         
  -3   7   5        714.55        668.68        10.97 o                         
  -2   7   5         16.96         13.02         2.88 o                         
  -1   7   5        164.59        162.00         6.38 o                         
   0   7   5        135.89        132.22         7.53 o                         
   1   7   5        951.19        872.60        18.13 o                         
   2   7   5        259.79        269.13         5.88 o                         
   3   7   5          0.09         -1.55         2.93 o                         
   4   7   5        303.20        294.02        10.48 o                         
   5   7   5         70.03         53.63         5.87 o                         
   6   7   5         18.21         11.95         6.52 o                         
   7   7   5          3.51          3.36         6.62 o                         
   8   7   5         47.05         40.95        14.92 o                         
   9   7   5         21.86         33.40        18.22 o                         
  -9   8   5         57.81         35.42        14.17 o                         
  -8   8   5          1.39          0.23        10.12 o                         
  -7   8   5        232.38        208.50        23.28 o                         
  -6   8   5         42.55         45.55        13.16 o                         
  -5   8   5        387.87        388.03        27.29 o                         
  -4   8   5        118.89        135.60         7.30 o                         
  -3   8   5        652.21        587.10        11.41 o                         
  -2   8   5         63.24         51.46         3.96 o                         
  -1   8   5          1.94         -2.11         2.63 o                         
   0   8   5         37.10         33.21         4.19 o                         
   1   8   5        411.73        399.83         9.48 o                         
   2   8   5        192.63        216.26         7.46 o                         
   3   8   5         72.49         79.21         6.75 o                         
   4   8   5          5.18          0.42         3.76 o                         
   5   8   5         59.92         61.14         6.36 o                         
   6   8   5          0.99         -5.67         5.84 o                         
   7   8   5         12.72         23.19         8.52 o                         
   8   8   5         12.96        -13.86        18.72 o                         
   9   8   5          0.01         25.30        19.23 o                         
  -9   9   5          0.07         -9.40        20.24 o                         
  -8   9   5         61.09         64.48        13.54 o                         
  -7   9   5          0.17         10.12        12.15 o                         
  -6   9   5         48.10         20.24        12.15 o                         
  -5   9   5        461.88        467.23        25.30 o                         
  -4   9   5          2.61         11.79         6.05 o                         
  -3   9   5         72.58         85.11         8.24 o                         
  -2   9   5          3.97          2.31         2.30 o                         
  -1   9   5          9.37         13.16         3.94 o                         
   0   9   5        250.75        275.05        10.87 o                         
   1   9   5        211.36        179.42        10.11 o                         
   2   9   5        769.14        746.29        17.99 o                         
   3   9   5         67.18         65.58         6.56 o                         
   4   9   5         10.24         16.27         8.31 o                         
   5   9   5          0.57          6.76         5.50 o                         
   6   9   5         87.45         96.27         9.93 o                         
   7   9   5         68.84         60.00        12.02 o                         
   8   9   5          0.00        -23.28        23.28 o                         
  -8  10   5          0.14         -1.08        10.36 o                         
  -7  10   5         37.98         42.51        16.19 o                         
  -6  10   5          4.95        -11.13        11.13 o                         
  -5  10   5        158.13        158.90        22.27 o                         
  -4  10   5        299.02        313.34        15.32 o                         
  -3  10   5         35.01         39.02         5.42 o                         
  -2  10   5        246.59        240.06        12.84 o                         
  -1  10   5        547.56        566.50        16.29 o                         
   0  10   5       2099.06       2043.23        31.80 o                         
   1  10   5         23.97         40.63         6.96 o                         
   2  10   5        398.08        388.51        14.40 o                         
   3  10   5        298.83        281.46         8.73 o                         
   4  10   5        301.58        301.78        16.51 o                         
   5  10   5        135.83        166.57        12.16 o                         
   6  10   5         21.69          9.07         8.52 o                         
   7  10   5         35.58         42.41        14.17 o                         
   8  10   5          0.76         12.15        16.19 o                         
  -8  11   5          4.84          1.08        10.45 o                         
  -7  11   5         13.26         18.22        15.18 o                         
  -6  11   5         41.51         64.78        18.22 o                         
  -5  11   5          2.78         16.19        14.17 o                         
  -4  11   5        399.34        419.02        30.36 o                         
  -3  11   5         88.37         87.99        12.65 o                         
  -2  11   5        353.41        301.95        15.62 o                         
  -1  11   5        158.89        159.24        11.00 o                         
   0  11   5        875.30        817.22        21.33 o                         
   1  11   5        388.16        353.55        14.15 o                         
   2  11   5        163.66        152.49        11.37 o                         
   3  11   5         45.95         60.90         8.52 o                         
   4  11   5        147.85        129.48        17.87 o                         
   5  11   5         98.78         99.65        12.02 o                         
   6  11   5         62.60         53.88        13.83 o                         
   7  11   5         14.67        -11.66        11.66 o                         
  -7  12   5          0.09          8.10        16.19 o                         
  -6  12   5         67.25         88.06        22.27 o                         
  -5  12   5         11.58          7.08        13.16 o                         
  -4  12   5         19.40         23.28        15.18 o                         
  -3  12   5         74.15         70.20        12.88 o                         
  -2  12   5          8.58         11.13         8.59 o                         
  -1  12   5        158.90        168.11        15.70 o                         
   0  12   5         16.16         16.74         9.22 o                         
   1  12   5        850.17        882.11        64.27 o                         
   2  12   5        140.13        147.55        14.98 o                         
   3  12   5          0.85         12.46         9.22 o                         
   4  12   5         46.22         59.59        13.33 o                         
   5  12   5        111.29        128.17        16.27 o                         
   6  12   5          0.16         -4.97        10.86 o                         
   7  12   5         12.76          2.81        12.65 o                         
  -6  13   5         32.55         10.12        18.22 o                         
  -5  13   5         49.37         42.51        18.22 o                         
  -4  13   5          4.63         13.06        13.16 o                         
  -3  13   5         49.63         32.88        11.79 o                         
  -2  13   5         82.25         88.47        13.66 o                         
  -1  13   5         19.54         21.52         9.64 o                         
   0  13   5         57.01         69.91        12.51 o                         
   1  13   5         33.31         55.10        11.08 o                         
   2  13   5         40.89         22.09         9.94 o                         
   3  13   5         86.67         93.95        13.83 o                         
   4  13   5         22.20         18.64        10.36 o                         
   5  13   5          1.45         -7.22        10.36 o                         
   6  13   5         31.02         42.84        14.26 o                         
  -5  14   5          9.39         15.18        12.88 o                         
  -4  14   5          0.03          0.29         9.94 o                         
  -3  14   5          0.80         21.32        10.21 o                         
  -2  14   5        191.27        207.89        18.96 o                         
  -1  14   5         11.48         14.68        14.68 o                         
   0  14   5         74.18        104.24        15.18 o                         
   1  14   5          0.01          8.67         8.21 o                         
   2  14   5         90.48         88.70        13.94 o                         
   3  14   5          0.25          1.01         9.30 o                         
   4  14   5         11.72         23.21        11.08 o                         
   5  14   5          8.18         18.50        13.16 o                         
  -4  15   5         41.62         21.60        13.66 o                         
  -3  15   5        106.27        121.48        16.72 o                         
  -2  15   5          1.07         18.72        10.74 o                         
  -1  15   5         16.20         33.81        10.66 o                         
   0  15   5         79.24         72.45        13.83 o                         
   1  15   5         37.29         42.22        10.94 o                         
   2  15   5         25.54         26.11        18.22 o                         
   3  15   5          0.04         -2.53         9.30 o                         
   4  15   5         49.69         65.13        14.26 o                         
  -3  16   5         31.21         41.65        13.83 o                         
  -2  16   5          0.04          7.35        23.28 o                         
  -1  16   5         19.61         43.56        12.39 o                         
   0  16   5          0.00         33.00        14.17 o                         
   1  16   5         14.32         31.89        28.85 o                         
   2  16   5         10.58         25.81        16.70 o                         
 -10   0   6         27.82         19.23        14.17 o                         
  -8   0   6        737.95        806.77        29.18 o                         
  -6   0   6        225.93        225.70        20.04 o                         
  -4   0   6       2380.12       2641.59        71.86 o                         
  -2   0   6       3478.06       3529.29        73.89 o                         
   0   0   6       3139.77       3362.54        61.23 o                         
   2   0   6        112.59         87.97         5.01 o                         
   4   0   6        341.18        343.64         9.26 o                         
   6   0   6        268.11        261.75        13.94 o                         
   8   0   6         77.26        119.00        15.15 o                         
  10   0   6         62.26         48.58        23.28 o                         
 -10   1   6         18.34         26.32        12.17 o                         
  -9   1   6         47.86         60.33         9.61 o                         
  -8   1   6         35.95         24.35         7.45 o                         
  -7   1   6        170.67        182.90        10.71 o                         
  -6   1   6          1.15          0.05         2.90 o                         
  -5   1   6         90.21         88.55         5.48 o                         
  -4   1   6          5.21         -4.53         4.53 o                         
  -3   1   6         71.52         73.52         4.96 o                         
  -2   1   6         56.23         84.01        11.13 o                         
  -1   1   6        367.23        339.06        16.19 o                         
   0   1   6        814.06        862.64        14.71 o                         
   1   1   6         31.23         40.63         2.07 o                         
   2   1   6        469.44        418.92         6.34 o                         
   3   1   6        118.36        125.12         5.08 o                         
   4   1   6        231.39        212.43         5.21 o                         
   5   1   6         62.69         47.75         4.98 o                         
   6   1   6          3.45          3.32         4.02 o                         
   7   1   6          2.72         16.69         5.53 o                         
   8   1   6        105.00         86.71        10.31 o                         
   9   1   6         27.52         30.53        10.08 o                         
  10   1   6         10.45         57.69        25.30 o                         
 -10   2   6          0.96         15.51        11.08 o                         
  -9   2   6         22.80         49.23         8.19 o                         
  -8   2   6         60.77         60.56         8.39 o                         
  -7   2   6        269.09        341.99        14.46 o                         
  -6   2   6         17.99          8.73         3.15 o                         
  -5   2   6       1461.83       1349.10        17.98 o                         
  -4   2   6          1.66         14.74         3.33 o                         
  -3   2   6       4458.23       4533.77        41.60 o                         
  -2   2   6         79.24         80.54         7.87 o                         
  -1   2   6       2445.63       2728.40        33.99 o                         
   0   2   6        102.80        111.65         6.11 o                         
   1   2   6          0.89          1.83         1.26 o                         
   2   2   6       1178.57       1182.20        10.38 o                         
   3   2   6         64.66         72.40         3.05 o                         
   4   2   6          3.84          7.30         1.68 o                         
   5   2   6         21.54          9.22         2.50 o                         
   6   2   6        161.46        149.77         6.62 o                         
   7   2   6        320.25        299.67        16.64 o                         
   8   2   6          1.31          2.36         7.20 o                         
   9   2   6          0.02         10.76        10.88 o                         
 -10   3   6          4.24         -4.12         9.64 o                         
  -9   3   6         30.52         32.99         7.40 o                         
  -8   3   6          1.42         -4.07         5.30 o                         
  -7   3   6        531.23        504.40        15.55 o                         
  -6   3   6        141.95        153.99         8.27 o                         
  -5   3   6        165.84        166.24         7.93 o                         
  -4   3   6         30.94         33.24         6.09 o                         
  -3   3   6        832.76        826.07        12.86 o                         
  -2   3   6         21.27         70.55         5.15 o                         
  -1   3   6         58.03         40.58         4.51 o                         
   0   3   6       6150.32       6844.44        48.81 o                         
   1   3   6        523.40        511.99         7.07 o                         
   2   3   6       1144.57       1083.36         9.23 o                         
   3   3   6         38.83         41.16         2.96 o                         
   4   3   6        942.52        936.14         9.68 o                         
   5   3   6         60.77         51.72         3.56 o                         
   6   3   6         73.72         81.60         4.99 o                         
   7   3   6        143.88        129.18         7.84 o                         
   8   3   6         44.09         47.15        11.24 o                         
   9   3   6         52.38         40.15        15.81 o                         
 -10   4   6         11.77         -0.94        10.36 o                         
  -9   4   6        105.22        124.53        11.59 o                         
  -8   4   6         27.86         24.92         6.65 o                         
  -7   4   6         17.81          9.23         5.32 o                         
  -6   4   6        298.55        291.65        17.45 o                         
  -5   4   6         86.88         71.80         6.19 o                         
  -4   4   6        882.15        873.71        13.81 o                         
  -3   4   6         33.39         23.30         3.41 o                         
  -2   4   6       3511.90       3656.66        51.02 o                         
  -1   4   6        222.42        247.82         6.30 o                         
   0   4   6       5866.27       6016.80        51.08 o                         
   1   4   6       1155.41       1063.40        11.81 o                         
   2   4   6        545.66        519.85         7.53 o                         
   3   4   6        186.27        173.05         6.89 o                         
   4   4   6         57.68         57.28         4.70 o                         
   5   4   6          3.31          3.31         3.59 o                         
   6   4   6          8.41         13.98         3.71 o                         
   7   4   6         25.97         34.73         5.45 o                         
   8   4   6         57.14         74.03        40.99 o                         
   9   4   6          1.65        -11.60        34.92 o                         
 -10   5   6          4.82         -5.51        10.36 o                         
  -9   5   6          1.62         -1.02         6.72 o                         
  -8   5   6         17.72         33.34         8.31 o                         
  -7   5   6          0.84         -5.06         7.08 o                         
  -6   5   6         40.20         25.30        10.12 o                         
  -5   5   6        367.25        350.15        12.30 o                         
  -4   5   6        190.74        207.08         7.78 o                         
  -3   5   6          3.76         -2.11         4.24 o                         
  -2   5   6        639.51        758.02        14.44 o                         
  -1   5   6       2721.49       2722.13        44.89 o                         
   0   5   6        104.68         83.32         3.40 o                         
   1   5   6        173.47        198.87         4.52 o                         
   2   5   6         87.76        101.83         3.89 o                         
   3   5   6        182.93        159.15         5.26 o                         
   4   5   6        199.46        172.87         7.50 o                         
   5   5   6          0.49          2.64         3.22 o                         
   6   5   6          0.25          4.61         3.99 o                         
   7   5   6          0.05          3.69         6.04 o                         
   8   5   6          0.18         -3.33        12.15 o                         
   9   5   6          0.09          5.22        13.11 o                         
  -9   6   6         17.20         25.23         8.73 o                         
  -8   6   6        121.09        137.38        14.98 o                         
  -7   6   6          5.01         12.15         7.16 o                         
  -6   6   6         25.90         45.55        12.15 o                         
  -5   6   6         61.57         55.71         8.36 o                         
  -4   6   6        147.92        177.75        16.07 o                         
  -3   6   6        318.80        322.42         9.11 o                         
  -2   6   6        588.46        627.53        11.43 o                         
  -1   6   6        773.25        838.54         9.94 o                         
   0   6   6        883.26        937.79        14.15 o                         
   1   6   6         25.96         25.61         2.56 o                         
   2   6   6        253.39        240.45         5.69 o                         
   3   6   6          9.51          9.40         2.69 o                         
   4   6   6        286.69        320.59         8.98 o                         
   5   6   6          9.97          3.99         3.48 o                         
   6   6   6        185.22        180.31         9.18 o                         
   7   6   6          0.21         -3.36         6.23 o                         
   8   6   6         34.10         43.05        14.78 o                         
   9   6   6          1.76         16.19        18.22 o                         
  -9   7   6          0.11          2.70        16.70 o                         
  -8   7   6         31.12         24.41         8.92 o                         
  -7   7   6          9.10         -6.07         9.11 o                         
  -6   7   6         78.25         84.01        15.18 o                         
  -5   7   6         31.32         29.65         8.21 o                         
  -4   7   6        132.87        165.08         9.73 o                         
  -3   7   6        647.18        651.79        15.92 o                         
  -2   7   6        169.95        148.01         6.27 o                         
  -1   7   6        201.37        207.52        11.46 o                         
   0   7   6        645.24        649.86        11.27 o                         
   1   7   6        159.46        141.20         6.56 o                         
   2   7   6       1400.75       1328.36        16.35 o                         
   3   7   6        353.11        315.92         8.32 o                         
   4   7   6        275.09        301.02         9.36 o                         
   5   7   6        123.39        119.63         8.22 o                         
   6   7   6        276.90        311.92        12.29 o                         
   7   7   6         53.91         35.48        12.10 o                         
   8   7   6          0.75          7.99        12.72 o                         
   9   7   6         22.73         10.12        18.22 o                         
  -9   8   6        126.14        118.95        16.81 o                         
  -8   8   6          0.32          1.73         9.62 o                         
  -7   8   6          1.17         -2.02        10.12 o                         
  -6   8   6         19.16         19.23        10.12 o                         
  -5   8   6         98.20        114.19        11.79 o                         
  -4   8   6         16.01         20.92         4.52 o                         
  -3   8   6         12.27         26.11         4.85 o                         
  -2   8   6         27.59         30.80         3.92 o                         
  -1   8   6        977.86        951.32        15.17 o                         
   0   8   6       1361.63       1283.63        18.57 o                         
   1   8   6       1077.83       1016.51        16.99 o                         
   2   8   6         35.68         34.45         5.07 o                         
   3   8   6        296.40        282.54         8.42 o                         
   4   8   6        134.92        143.68         7.88 o                         
   5   8   6        304.13        290.02        10.76 o                         
   6   8   6         23.46         15.01         7.70 o                         
   7   8   6         16.32          9.45        11.79 o                         
   8   8   6         42.30         26.74        15.28 o                         
  -8   9   6         40.05         92.05        15.37 o                         
  -7   9   6        153.98        175.10        24.29 o                         
  -6   9   6         16.91         19.23        11.13 o                         
  -5   9   6        655.52        644.72        21.33 o                         
  -4   9   6        695.20        766.71        42.51 o                         
  -3   9   6        740.85        688.99        16.40 o                         
  -2   9   6        330.08        315.53        10.30 o                         
  -1   9   6        157.10        166.30        10.66 o                         
   0   9   6         16.19         15.57         3.52 o                         
   1   9   6        114.05         95.46        16.39 o                         
   2   9   6          0.02          3.43         4.08 o                         
   3   9   6        247.64        248.44         8.26 o                         
   4   9   6         89.70         90.12         6.67 o                         
   5   9   6         43.94         45.46         8.76 o                         
   6   9   6         49.19         46.72        13.37 o                         
   7   9   6         14.17         -4.88        12.15 o                         
   8   9   6          0.01         31.38        18.22 o                         
  -8  10   6         16.79         26.32        17.21 o                         
  -7  10   6         37.57         49.59        16.19 o                         
  -6  10   6          0.06         -6.07        12.15 o                         
  -5  10   6         38.23         52.63        14.17 o                         
  -4  10   6        207.20        212.55        24.29 o                         
  -3  10   6        174.06        172.49         9.00 o                         
  -2  10   6        151.95        156.92        17.21 o                         
  -1  10   6         32.42         33.29         5.84 o                         
   0  10   6        295.07        323.59        17.44 o                         
   1  10   6         88.10        100.81         9.40 o                         
   2  10   6        655.37        649.99        15.34 o                         
   3  10   6        150.40        162.83         8.59 o                         
   4  10   6         17.73         22.74         7.29 o                         
   5  10   6         23.13         41.91        11.92 o                         
   6  10   6         55.24         61.26        14.83 o                         
   7  10   6          3.77        -11.18        11.18 o                         
  -7  11   6        127.18        164.98        26.32 o                         
  -6  11   6          1.57         -7.08        12.15 o                         
  -5  11   6         27.40         51.62        17.21 o                         
  -4  11   6        191.24        210.52        23.28 o                         
  -3  11   6        120.18        180.16        16.27 o                         
  -2  11   6         69.24         52.50        10.67 o                         
  -1  11   6         50.13         48.38         9.94 o                         
   0  11   6         54.80         44.41         9.94 o                         
   1  11   6        591.18        580.42        33.91 o                         
   2  11   6        309.84        288.38        20.39 o                         
   3  11   6         22.90         18.63        12.31 o                         
   4  11   6          3.74         21.81        10.36 o                         
   5  11   6          0.71          8.91        11.08 o                         
   6  11   6         18.06         32.83        13.11 o                         
   7  11   6         31.35         12.37        12.65 o                         
  -7  12   6          0.11        -13.16        13.16 o                         
  -6  12   6         22.26          2.02        15.18 o                         
  -5  12   6         10.89         -3.04        13.16 o                         
  -4  12   6          0.09         -4.27         9.48 o                         
  -3  12   6        177.83        206.36        18.87 o                         
  -2  12   6          0.17         -6.51         7.29 o                         
  -1  12   6        464.01        455.46        22.87 o                         
   0  12   6          5.78          6.62         8.50 o                         
   1  12   6         78.11         92.14        14.68 o                         
   2  12   6         65.81         59.40        11.79 o                         
   3  12   6         38.29         53.94        11.79 o                         
   4  12   6          2.63          3.07         9.64 o                         
   5  12   6         97.99        125.01        16.81 o                         
   6  12   6          7.75         -0.63        11.92 o                         
  -6  13   6          0.01        -15.18        15.18 o                         
  -5  13   6         58.75         24.29        17.21 o                         
  -4  13   6        139.95        156.44        31.38 o                         
  -3  13   6         21.82         21.51        11.38 o                         
  -2  13   6          7.47          8.91         8.92 o                         
  -1  13   6          8.90         11.62         8.92 o                         
   0  13   6          0.99         -7.27        13.16 o                         
   1  13   6         55.46         51.11        11.08 o                         
   2  13   6         23.74         29.39        10.21 o                         
   3  13   6         61.66         78.39        13.94 o                         
   4  13   6         13.17         17.55        11.38 o                         
   5  13   6          0.09         -1.36        13.16 o                         
  -5  14   6          5.38          9.92        23.78 o                         
  -4  14   6         14.85         29.08        11.79 o                         
  -3  14   6         79.97         84.09        17.21 o                         
  -2  14   6          5.70          1.01        10.02 o                         
  -1  14   6         99.65        102.32        15.03 o                         
   0  14   6         23.13         26.99        10.66 o                         
   1  14   6         69.92        104.87        14.31 o                         
   2  14   6         12.23         25.86        14.17 o                         
   3  14   6         16.30         14.04        11.08 o                         
   4  14   6        137.46        154.23        23.78 o                         
   5  14   6          2.12         20.57        13.23 o                         
  -4  15   6         21.72         12.69        12.51 o                         
  -3  15   6          0.74         20.18        11.38 o                         
  -2  15   6         23.89         30.76        20.24 o                         
  -1  15   6         29.10         32.73        10.66 o                         
   0  15   6         38.76         23.34        10.94 o                         
   1  15   6         26.92         54.07        12.17 o                         
   2  15   6          9.29         29.14        11.79 o                         
   3  15   6          0.24         28.28        12.39 o                         
  -2  16   6         10.82         29.65        12.10 o                         
  -1  16   6         48.84         58.44        13.83 o                         
   0  16   6         44.90         91.01        17.21 o                         
   1  16   6         18.04         30.58        11.41 o                         
  -9   0   7         19.19          3.25         9.62 o                         
  -7   0   7         52.30         53.79        12.15 o                         
  -5   0   7        107.55        104.08         7.41 o                         
  -3   0   7       2562.94       2365.34        61.74 o                         
  -1   0   7          3.27         14.37         6.58 o                         
   1   0   7       3049.46       3094.71        25.90 o                         
   3   0   7       1302.14       1267.74        15.48 o                         
   5   0   7          0.07          0.45         4.72 o                         
   7   0   7         11.90          8.63        10.86 o                         
   9   0   7          1.37        -10.86        10.86 o                         
 -10   1   7         12.94         25.81        10.74 o                         
  -9   1   7          0.02         -5.75         5.75 o                         
  -8   1   7          8.95         20.24         6.50 o                         
  -7   1   7        135.82        125.29        12.56 o                         
  -6   1   7        401.50        367.85         9.04 o                         
  -5   1   7        775.75        767.83        12.85 o                         
  -4   1   7         38.03         50.72         5.55 o                         
  -3   1   7         34.99         67.18         9.30 o                         
  -2   1   7          4.25         -3.04         6.07 o                         
  -1   1   7        783.90       1073.59        19.37 o                         
   0   1   7       2042.81       2067.62        27.60 o                         
   1   1   7       4557.11       4546.55        28.87 o                         
   2   1   7       2630.97       2532.93        19.43 o                         
   3   1   7          0.19         -0.75         1.71 o                         
   4   1   7        205.47        188.81         7.35 o                         
   5   1   7         39.00         43.10         4.91 o                         
   6   1   7        952.21       1060.70        23.69 o                         
   7   1   7        108.24        110.34        11.69 o                         
   8   1   7         16.68         12.07         8.52 o                         
   9   1   7         11.73         11.74         9.36 o                         
 -10   2   7          1.42         11.13        17.71 o                         
  -9   2   7          6.20          8.03         6.49 o                         
  -8   2   7         92.02         68.89         8.27 o                         
  -7   2   7         57.10         53.52         6.91 o                         
  -6   2   7          0.07         -3.12         3.15 o                         
  -5   2   7         83.12         66.67         5.76 o                         
  -4   2   7          2.99          5.75         2.99 o                         
  -3   2   7        250.57        235.78         8.85 o                         
  -2   2   7       2205.72       2274.02        39.00 o                         
  -1   2   7        543.90        574.54        11.63 o                         
   0   2   7       1389.84       1716.85        24.40 o                         
   1   2   7         78.48         77.70         3.02 o                         
   2   2   7       2899.69       2637.75        20.14 o                         
   3   2   7         95.56         99.19         3.61 o                         
   4   2   7        314.83        279.13         5.85 o                         
   5   2   7         42.45         40.87         4.80 o                         
   6   2   7        647.36        616.89        24.52 o                         
   7   2   7        122.95        142.41        12.62 o                         
   8   2   7         23.78         -3.54         8.16 o                         
   9   2   7          0.73         -5.93        10.22 o                         
 -10   3   7         26.25         39.30        12.51 o                         
  -9   3   7          0.10          7.35         6.64 o                         
  -8   3   7         87.31         72.62         8.46 o                         
  -7   3   7        602.88        623.62        17.17 o                         
  -6   3   7        198.80        190.24        10.52 o                         
  -5   3   7         46.68         51.42         6.02 o                         
  -4   3   7        248.79        240.41         7.74 o                         
  -3   3   7         65.82         66.53         4.31 o                         
  -2   3   7        934.10       1191.45        18.29 o                         
  -1   3   7        147.57        183.84         5.82 o                         
   0   3   7        103.04        146.52         4.53 o                         
   1   3   7       2818.68       2929.90        19.47 o                         
   2   3   7        541.77        602.27         7.24 o                         
   3   3   7         14.70         16.66         2.10 o                         
   4   3   7         54.21         53.87         3.50 o                         
   5   3   7        221.60        186.23         7.03 o                         
   6   3   7        122.69        135.60         7.51 o                         
   7   3   7         97.55         89.13        10.71 o                         
   8   3   7          0.91         -8.48         8.48 o                         
   9   3   7          6.12         22.63        13.99 o                         
 -10   4   7          8.77          9.56        10.21 o                         
  -9   4   7         89.40         97.29        10.63 o                         
  -8   4   7          8.22         12.34         8.03 o                         
  -7   4   7          7.16         15.28         5.78 o                         
  -6   4   7        125.05        117.64        12.35 o                         
  -5   4   7        184.98        170.80         8.23 o                         
  -4   4   7        132.15        158.97         8.78 o                         
  -3   4   7       1175.77       1110.64        17.84 o                         
  -2   4   7       1100.02       1115.48        21.02 o                         
  -1   4   7         93.05         72.67         3.85 o                         
   0   4   7        161.53        120.50         6.98 o                         
   1   4   7         92.93         82.27         3.51 o                         
   2   4   7        544.55        534.79         7.48 o                         
   3   4   7        153.75        161.50         5.21 o                         
   4   4   7          0.18         -2.16         2.16 o                         
   5   4   7         57.85         61.56         5.02 o                         
   6   4   7         26.54         25.91         4.38 o                         
   7   4   7          0.60         -8.51         8.51 o                         
   8   4   7         31.97         38.60        11.48 o                         
   9   4   7         24.69        -16.19        16.19 o                         
  -9   5   7         10.68          4.19         8.55 o                         
  -8   5   7          1.56          3.27         6.51 o                         
  -7   5   7         97.79        107.93        12.15 o                         
  -6   5   7        276.41        222.67        21.25 o                         
  -5   5   7        192.15        222.73        10.11 o                         
  -4   5   7         75.56         77.61         6.62 o                         
  -3   5   7        466.11        461.56        12.17 o                         
  -2   5   7         43.14         83.06         5.50 o                         
  -1   5   7        106.84         75.55         4.21 o                         
   0   5   7         27.45         58.20         3.72 o                         
   1   5   7       1640.45       1598.67        18.42 o                         
   2   5   7       1368.05       1344.82        14.56 o                         
   3   5   7         69.08         65.78         4.01 o                         
   4   5   7          4.56          5.02         3.17 o                         
   5   5   7        109.07        113.45         6.05 o                         
   6   5   7         31.54         43.15         5.62 o                         
   7   5   7        247.09        262.71        17.29 o                         
   8   5   7         22.25         13.26        13.37 o                         
   9   5   7          4.27        -15.18        15.18 o                         
  -9   6   7         46.68         61.92        20.75 o                         
  -8   6   7          1.12         14.66         8.92 o                         
  -7   6   7          9.57         10.12        10.12 o                         
  -6   6   7         12.03         17.21         9.11 o                         
  -5   6   7        182.21        171.21        15.18 o                         
  -4   6   7          3.21          2.79         3.75 o                         
  -3   6   7        416.11        407.35        10.28 o                         
  -2   6   7       1422.62       1402.50        17.34 o                         
  -1   6   7         19.05         28.71         3.58 o                         
   0   6   7        980.16       1102.66        13.69 o                         
   1   6   7        271.84        223.98         5.98 o                         
   2   6   7        383.98        345.78         6.96 o                         
   3   6   7          1.57         10.19         2.46 o                         
   4   6   7        114.63        124.93         6.47 o                         
   5   6   7         96.32         94.36         5.84 o                         
   6   6   7         70.07         61.74        18.72 o                         
   7   6   7         53.44         62.19        16.70 o                         
   8   6   7         11.65          3.97        25.30 o                         
  -9   7   7          0.00         -2.61        12.65 o                         
  -8   7   7        167.50        153.19        16.27 o                         
  -7   7   7        256.62        220.64        25.30 o                         
  -6   7   7         24.68         21.25        11.13 o                         
  -5   7   7         66.32         78.90        10.66 o                         
  -4   7   7         84.04        113.73         8.56 o                         
  -3   7   7         52.79         56.87         8.30 o                         
  -2   7   7        597.95        591.78        10.90 o                         
  -1   7   7         63.40         83.61         6.03 o                         
   0   7   7        125.73        144.91         7.01 o                         
   1   7   7         30.87         46.89         4.88 o                         
   2   7   7         29.21         38.05         3.27 o                         
   3   7   7        191.56        196.45         8.44 o                         
   4   7   7          4.57         -1.90         3.30 o                         
   5   7   7         34.35         42.73         9.64 o                         
   6   7   7         20.15          2.72        22.27 o                         
   7   7   7         17.55          5.48        12.35 o                         
   8   7   7         18.46         12.15        13.47 o                         
  -9   8   7          2.62         11.24        10.36 o                         
  -8   8   7          5.69          1.42         8.92 o                         
  -7   8   7         91.75         91.09        19.23 o                         
  -6   8   7        461.09        495.94        30.36 o                         
  -5   8   7        177.74        159.84        25.30 o                         
  -4   8   7          2.10          6.25         6.05 o                         
  -3   8   7       1044.56       1002.22        29.39 o                         
  -2   8   7        288.07        277.14        11.66 o                         
  -1   8   7        331.45        345.58        14.93 o                         
   0   8   7         74.13         77.78         6.91 o                         
   1   8   7          0.38          5.05         2.54 o                         
   2   8   7         13.07         12.07         3.32 o                         
   3   8   7        257.26        255.93         9.46 o                         
   4   8   7          1.81          1.58         4.21 o                         
   5   8   7         12.22         -2.82        13.16 o                         
   6   8   7         36.91         20.75        16.70 o                         
   7   8   7          0.51        -11.64        11.64 o                         
   8   8   7          0.61          4.05        17.21 o                         
  -8   9   7         66.58         62.66        13.66 o                         
  -7   9   7          4.72         -4.05        12.15 o                         
  -6   9   7         31.51         35.42        14.17 o                         
  -5   9   7          6.11         10.12        10.12 o                         
  -4   9   7        289.17        281.00        16.09 o                         
  -3   9   7       1015.37       1004.32        27.37 o                         
  -2   9   7         27.13         21.00         8.24 o                         
  -1   9   7        126.03        132.58        10.05 o                         
   0   9   7         80.23         93.52         6.26 o                         
   1   9   7         36.92         33.07         4.98 o                         
   2   9   7        219.32        236.43        11.07 o                         
   3   9   7        417.58        393.40        10.77 o                         
   4   9   7        425.89        432.59        26.32 o                         
   5   9   7         74.26         74.67        15.69 o                         
   6   9   7         18.07         10.60        11.64 o                         
   7   9   7         47.38         37.37        14.55 o                         
  -8  10   7         13.86         60.73        19.23 o                         
  -7  10   7         15.96         32.39        15.18 o                         
  -6  10   7         39.67         46.56        15.18 o                         
  -5  10   7          0.57          7.08        11.13 o                         
  -4  10   7         16.85         19.23        11.13 o                         
  -3  10   7        187.44        189.79        31.88 o                         
  -2  10   7        599.38        544.50        22.60 o                         
  -1  10   7        239.03        210.95        16.72 o                         
   0  10   7         22.68         20.32        14.17 o                         
   1  10   7        689.36        659.19        19.17 o                         
   2  10   7        397.97        346.33        19.28 o                         
   3  10   7          0.83         16.16         9.94 o                         
   4  10   7        323.87        342.59        21.82 o                         
   5  10   7        156.94        140.48        18.16 o                         
   6  10   7         13.77          9.76        11.92 o                         
   7  10   7         33.48         38.12        15.81 o                         
  -7  11   7         63.99         44.53        19.23 o                         
  -6  11   7         36.14         26.32        14.17 o                         
  -5  11   7         34.01         27.33        14.17 o                         
  -4  11   7          1.17          7.42         9.48 o                         
  -3  11   7         19.53         16.68         8.75 o                         
  -2  11   7        483.70        505.28        23.05 o                         
  -1  11   7        157.52        182.86        20.75 o                         
   0  11   7        233.97        216.15        17.51 o                         
   1  11   7         43.04         64.37        11.66 o                         
   2  11   7        420.81        393.06        21.03 o                         
   3  11   7        133.69        135.66        15.70 o                         
   4  11   7          2.01         -4.72         9.64 o                         
   5  11   7          0.14          1.22        10.36 o                         
   6  11   7          1.12        -14.75        17.21 o                         
  -6  12   7          8.38          5.06        15.18 o                         
  -5  12   7          0.19          0.00        12.15 o                         
  -4  12   7         44.53         54.41        15.18 o                         
  -3  12   7         77.48        100.41        14.10 o                         
  -2  12   7          6.16          4.14         8.02 o                         
  -1  12   7         88.90        118.30        16.70 o                         
   0  12   7         65.16         66.36        11.45 o                         
   1  12   7         41.53         53.78        10.45 o                         
   2  12   7          3.02          3.28         8.92 o                         
   3  12   7        441.00        506.55        25.40 o                         
   4  12   7          6.70         17.21        11.45 o                         
   5  12   7          3.36        -10.93        21.76 o                         
   6  12   7          0.92          8.32        20.75 o                         
  -6  13   7          0.11        -13.16        13.16 o                         
  -5  13   7         57.21         33.29        26.32 o                         
  -4  13   7        124.46        144.27        30.87 o                         
  -3  13   7         67.14         93.04        21.76 o                         
  -2  13   7          6.70          2.19         8.92 o                         
  -1  13   7         10.25          6.70         9.11 o                         
   0  13   7        108.41        110.59        14.98 o                         
   1  13   7          8.84         22.92         9.94 o                         
   2  13   7         46.13         46.04        12.51 o                         
   3  13   7        227.69        237.52        20.39 o                         
   4  13   7         56.73         82.81        15.70 o                         
   5  13   7         50.14         25.68        13.54 o                         
  -5  14   7         41.17         63.34        14.66 o                         
  -4  14   7         70.39         94.22        17.00 o                         
  -3  14   7         63.43         91.10        16.46 o                         
  -2  14   7          0.01         -2.51        13.16 o                         
  -1  14   7          2.85         -8.21         8.21 o                         
   0  14   7          2.11         17.95        11.64 o                         
   1  14   7         15.76         33.93        21.76 o                         
   2  14   7          5.63         13.77        12.65 o                         
   3  14   7          9.52         19.72        16.19 o                         
   4  14   7         58.30         87.87        16.00 o                         
  -3  15   7          0.72         18.53        12.82 o                         
  -2  15   7          8.88         12.77        12.15 o                         
  -1  15   7          0.95         23.59        23.28 o                         
   0  15   7          9.35         31.19        11.79 o                         
   1  15   7          6.85         25.86        15.18 o                         
   2  15   7         13.69         40.86        28.34 o                         
   3  15   7         38.33         49.94        13.37 o                         
 -10   0   8         48.38         56.68        18.22 o                         
  -8   0   8          0.93         -7.66         7.66 o                         
  -6   0   8         93.28         99.81        11.19 o                         
  -4   0   8        186.06        199.39        21.25 o                         
  -2   0   8       2318.24       2293.48        57.69 o                         
   0   0   8       3866.44       3846.74        63.76 o                         
   2   0   8        281.19        303.20         8.39 o                         
   4   0   8        159.70        147.07         7.37 o                         
   6   0   8         87.72         68.81        13.29 o                         
   8   0   8         27.59         40.69        14.10 o                         
 -10   1   8         30.10         55.98        25.30 o                         
  -9   1   8          0.11         -5.98         5.98 o                         
  -8   1   8         82.56         73.01         8.91 o                         
  -7   1   8        454.79        439.33        14.67 o                         
  -6   1   8          3.94          7.97         4.37 o                         
  -5   1   8        262.19        293.88         8.34 o                         
  -4   1   8        115.23        103.08         7.13 o                         
  -3   1   8         17.39         18.72         7.16 o                         
  -2   1   8         15.12          0.51         5.01 o                         
  -1   1   8         12.76         15.10        10.48 o                         
   0   1   8       1549.48       1768.81        25.88 o                         
   1   1   8        288.00        305.14         4.81 o                         
   2   1   8        343.94        307.99         5.97 o                         
   3   1   8         34.57         40.65         3.42 o                         
   4   1   8        155.32        162.08         5.50 o                         
   5   1   8         61.29         70.74         6.56 o                         
   6   1   8         74.37         87.85         9.95 o                         
   7   1   8         25.88         27.06         8.66 o                         
   8   1   8         14.82         17.50         8.98 o                         
   9   1   8          0.82          5.27        10.07 o                         
 -10   2   8          6.56          5.57         9.30 o                         
  -9   2   8         76.69         37.50         8.46 o                         
  -8   2   8         86.54         78.39         8.99 o                         
  -7   2   8         11.28         10.13         5.72 o                         
  -6   2   8          9.92          7.69         4.53 o                         
  -5   2   8        483.69        492.24        12.40 o                         
  -4   2   8         48.63         60.86         5.30 o                         
  -3   2   8       2834.07       2905.82        70.85 o                         
  -2   2   8        298.70        361.33        20.24 o                         
  -1   2   8       4750.82       5150.73        58.06 o                         
   0   2   8          1.28         -4.86         4.86 o                         
   1   2   8         25.22         15.73         2.39 o                         
   2   2   8        203.03        214.19         5.24 o                         
   3   2   8          1.51          4.34         2.73 o                         
   4   2   8        633.74        576.52         7.51 o                         
   5   2   8        290.42        271.70        10.70 o                         
   6   2   8         14.18         22.52         7.61 o                         
   7   2   8          2.83         18.62         9.38 o                         
   8   2   8         19.28         20.40         9.27 o                         
   9   2   8          1.45        -10.31        10.31 o                         
 -10   3   8          0.44        -13.16        13.16 o                         
  -9   3   8          0.01         -4.78         7.57 o                         
  -8   3   8        172.74        177.72        11.97 o                         
  -7   3   8        196.30        171.02        10.71 o                         
  -6   3   8         68.07         68.87         7.03 o                         
  -5   3   8        752.90        764.61        37.80 o                         
  -4   3   8        637.96        639.95        12.47 o                         
  -3   3   8          3.32         12.25         4.98 o                         
  -2   3   8        219.38        216.88         7.29 o                         
  -1   3   8        470.88        507.93        11.10 o                         
   0   3   8        209.10        259.05         7.29 o                         
   1   3   8          9.10         12.71         2.09 o                         
   2   3   8       1909.54       1851.16        16.61 o                         
   3   3   8          2.30          5.67         2.35 o                         
   4   3   8         57.62         45.44         3.04 o                         
   5   3   8        408.84        387.90        13.31 o                         
   6   3   8        180.99        219.21        13.22 o                         
   7   3   8         30.56         22.06         8.47 o                         
   8   3   8         10.69         11.28        10.24 o                         
   9   3   8         33.35         49.39        15.70 o                         
  -9   4   8          4.36         -4.36         8.21 o                         
  -8   4   8          4.87          1.52         5.46 o                         
  -7   4   8         40.99         35.04         6.60 o                         
  -6   4   8         32.39         23.41         8.02 o                         
  -5   4   8         60.73         62.13         6.07 o                         
  -4   4   8        273.93        254.83         9.35 o                         
  -3   4   8        152.72        123.69         7.35 o                         
  -2   4   8        804.48        851.37        21.25 o                         
  -1   4   8        185.14        203.09         7.89 o                         
   0   4   8       4279.77       4425.94        37.14 o                         
   1   4   8        643.53        598.38         8.62 o                         
   2   4   8        256.78        244.24         5.45 o                         
   3   4   8        729.78        672.44         9.29 o                         
   4   4   8        275.73        269.00         8.13 o                         
   5   4   8         43.50         43.25         5.15 o                         
   6   4   8          0.39          4.97         8.61 o                         
   7   4   8         87.63         88.61        12.93 o                         
   8   4   8          0.16          6.83        10.44 o                         
   9   4   8          1.61          6.07        19.23 o                         
  -9   5   8         92.51        114.32        14.66 o                         
  -8   5   8        125.67        106.67        11.30 o                         
  -7   5   8         24.50         38.71         8.50 o                         
  -6   5   8         45.37         47.57        12.15 o                         
  -5   5   8         19.61         25.16         7.29 o                         
  -4   5   8        151.80        145.38         7.85 o                         
  -3   5   8        285.80        288.69         9.53 o                         
  -2   5   8         86.26         84.39         7.45 o                         
  -1   5   8         32.03         41.28         3.62 o                         
   0   5   8        305.65        267.04         6.63 o                         
   1   5   8       2049.03       1992.98        20.94 o                         
   2   5   8        172.85        154.88         4.78 o                         
   3   5   8        112.43        119.12         5.92 o                         
   4   5   8        104.68        119.45         7.23 o                         
   5   5   8         19.21         21.92         5.73 o                         
   6   5   8         76.37         94.44        11.46 o                         
   7   5   8          0.77         -1.45         9.65 o                         
   8   5   8         15.23          9.34        13.66 o                         
  -9   6   8         10.20          5.75         8.92 o                         
  -8   6   8         46.59         46.02        10.36 o                         
  -7   6   8        119.37        128.54        19.23 o                         
  -6   6   8          3.30          4.05         9.11 o                         
  -5   6   8        413.87        406.69        17.13 o                         
  -4   6   8        104.61        108.69         8.97 o                         
  -3   6   8          9.51          8.19         3.18 o                         
  -2   6   8          4.32          3.20         3.12 o                         
  -1   6   8        704.80        718.07        11.36 o                         
   0   6   8        498.82        530.06         9.34 o                         
   1   6   8         32.39         36.10         3.83 o                         
   2   6   8         47.55         45.92         3.84 o                         
   3   6   8         70.04         89.78         4.66 o                         
   4   6   8        621.54        595.34        13.89 o                         
   5   6   8         33.21         29.32         5.77 o                         
   6   6   8         98.01         98.37        12.42 o                         
   7   6   8         60.56         44.96        20.75 o                         
   8   6   8         48.44         13.53        14.35 o                         
  -9   7   8         10.10          1.99         9.64 o                         
  -8   7   8         71.65         80.15        13.11 o                         
  -7   7   8          2.10         -8.10         8.10 o                         
  -6   7   8        147.69        142.71        19.23 o                         
  -5   7   8          5.42          4.16        13.16 o                         
  -4   7   8        158.05        149.43        12.17 o                         
  -3   7   8          3.80         -0.45         3.50 o                         
  -2   7   8         23.42         24.78         3.58 o                         
  -1   7   8        858.19        805.91        10.26 o                         
   0   7   8         76.82        102.46         6.71 o                         
   1   7   8        350.35        339.77         7.39 o                         
   2   7   8        382.45        357.55         7.49 o                         
   3   7   8         62.01         61.97         6.45 o                         
   4   7   8        140.79        139.20         9.28 o                         
   5   7   8         23.87         33.94         8.62 o                         
   6   7   8        184.60        229.60        21.10 o                         
   7   7   8        137.63        139.13        18.47 o                         
   8   7   8          5.60         -7.08        17.21 o                         
  -8   8   8        127.52        110.36        14.31 o                         
  -7   8   8         51.38         31.38        13.16 o                         
  -6   8   8         12.83         14.17        10.12 o                         
  -5   8   8         65.64         60.73        14.17 o                         
  -4   8   8         27.20         38.95         9.11 o                         
  -3   8   8         11.96          5.72         5.25 o                         
  -2   8   8         30.00         39.51         5.36 o                         
  -1   8   8         15.88         24.20         4.55 o                         
   0   8   8        215.47        217.89        10.14 o                         
   1   8   8        535.19        526.68        13.59 o                         
   2   8   8        612.23        566.20        16.36 o                         
   3   8   8        823.60        766.69        37.09 o                         
   4   8   8        168.21        168.57        17.71 o                         
   5   8   8        134.99        108.58        14.83 o                         
   6   8   8          1.43         -6.30         9.64 o                         
   7   8   8         16.96         34.84        17.71 o                         
  -8   9   8         23.34         12.15        15.18 o                         
  -7   9   8          0.20        -10.12        10.12 o                         
  -6   9   8        126.21        110.32        18.22 o                         
  -5   9   8        153.57        181.17        22.27 o                         
  -4   9   8          2.09          1.01         8.10 o                         
  -3   9   8        771.35        755.45        30.36 o                         
  -2   9   8        373.79        338.45        18.97 o                         
  -1   9   8        617.91        557.29        22.13 o                         
   0   9   8          0.07          2.21         8.60 o                         
   1   9   8        306.53        290.10        17.51 o                         
   2   9   8        146.07        113.66        19.23 o                         
   3   9   8         35.29         31.18        10.94 o                         
   4   9   8        191.86        216.96        18.87 o                         
   5   9   8          4.76         14.78        13.66 o                         
   6   9   8          1.99         -3.46        10.94 o                         
   7   9   8         61.67         48.42        23.78 o                         
  -7  10   8         12.81         57.69        17.21 o                         
  -6  10   8          2.88         -7.08        11.13 o                         
  -5  10   8        368.02        396.75        29.35 o                         
  -4  10   8          5.09          8.10        11.13 o                         
  -3  10   8        179.75        214.67        18.24 o                         
  -2  10   8          7.98         11.13        12.15 o                         
  -1  10   8         21.82         11.62         8.02 o                         
   0  10   8         44.62         48.11        10.11 o                         
   1  10   8        265.60        252.98        18.47 o                         
   2  10   8          3.31         -7.37         7.59 o                         
   3  10   8        124.10        144.03        16.00 o                         
   4  10   8         45.16         70.59        24.29 o                         
   5  10   8          3.71         13.85        14.68 o                         
   6  10   8         20.45         -8.37        28.85 o                         
   7  10   8         89.90         90.08        24.29 o                         
  -7  11   8         17.42         -8.10        15.18 o                         
  -6  11   8         26.30         39.47        15.18 o                         
  -5  11   8        150.13        160.93        24.29 o                         
  -4  11   8          0.58         -1.91         9.48 o                         
  -3  11   8        316.49        316.32        21.15 o                         
  -2  11   8        158.45        143.93        35.93 o                         
  -1  11   8        466.08        505.63        35.42 o                         
   0  11   8         15.18          8.10         8.24 o                         
   1  11   8          1.55          7.46        16.70 o                         
   2  11   8         53.60         43.84        11.18 o                         
   3  11   8        136.97        128.96        16.09 o                         
   4  11   8        173.17        188.91        19.74 o                         
   5  11   8         52.72         76.78        14.98 o                         
   6  11   8         16.54         12.20        13.37 o                         
  -6  12   8        139.39        100.20        23.28 o                         
  -5  12   8        155.01        158.66        19.21 o                         
  -4  12   8         18.44         19.72        11.03 o                         
  -3  12   8        265.23        262.02        21.12 o                         
  -2  12   8         14.17         16.98         9.48 o                         
  -1  12   8        229.01        231.14        19.44 o                         
   0  12   8         12.44          3.29         8.24 o                         
   1  12   8        182.71        210.06        20.75 o                         
   2  12   8         29.42         39.17        11.79 o                         
   3  12   8        201.50        181.70        18.57 o                         
   4  12   8        139.65        107.99        16.27 o                         
   5  12   8          4.99         -2.42        13.16 o                         
  -5  13   8         16.57         24.46        12.88 o                         
  -4  13   8        132.68        158.23        18.47 o                         
  -3  13   8        214.14        243.05        21.88 o                         
  -2  13   8        150.55        207.49        19.59 o                         
  -1  13   8         28.78         48.36        12.39 o                         
   0  13   8          0.33         15.91        10.21 o                         
   1  13   8         34.19         47.12        11.18 o                         
   2  13   8         29.53         23.96        10.94 o                         
   3  13   8         58.44         92.91        15.37 o                         
   4  13   8         43.89         44.53        14.31 o                         
  -4  14   8          7.44         16.57        22.27 o                         
  -3  14   8          7.14          0.85        12.15 o                         
  -2  14   8          4.83         -0.88        13.16 o                         
  -1  14   8          0.38         -8.10        10.02 o                         
   0  14   8          0.04          4.08         9.94 o                         
   1  14   8          1.95         27.13        11.08 o                         
   2  14   8         13.83         12.18        13.66 o                         
   3  14   8         57.86         92.10        16.09 o                         
  -2  15   8         43.56         96.99        35.42 o                         
  -1  15   8         71.97        112.80        16.81 o                         
   0  15   8          0.01          7.12        30.36 o                         
   1  15   8         10.32         31.84        15.18 o                         
  -9   0   9         79.39         79.96        17.21 o                         
  -7   0   9         40.15         33.26        10.63 o                         
  -5   0   9        413.12        371.27        24.29 o                         
  -3   0   9        565.19        528.33        28.34 o                         
  -1   0   9       2114.27       2157.35        75.40 o                         
   1   0   9        546.65        494.29         8.00 o                         
   3   0   9       1988.02       1867.15        28.32 o                         
   5   0   9        917.11        861.03        33.40 o                         
   7   0   9          1.69          4.14        12.15 o                         
  -9   1   9        193.35        172.69        16.46 o                         
  -8   1   9         10.24          4.23         5.55 o                         
  -7   1   9         79.86         67.09         7.80 o                         
  -6   1   9        112.24        136.01         8.82 o                         
  -5   1   9        564.34        549.40        10.76 o                         
  -4   1   9       1277.51       1253.09        23.60 o                         
  -3   1   9        437.67        445.20        18.96 o                         
  -2   1   9         60.25         53.73        10.12 o                         
  -1   1   9          1.92         -1.04         4.09 o                         
   0   1   9          5.28          5.88         3.03 o                         
   1   1   9        113.89        104.64         3.84 o                         
   2   1   9        290.30        266.23         6.12 o                         
   3   1   9          8.31          9.42         3.70 o                         
   4   1   9        784.70        718.71        13.95 o                         
   5   1   9         16.39         48.81         8.39 o                         
   6   1   9          0.00          0.00         6.80 o                         
   7   1   9         13.17         11.94         8.61 o                         
   8   1   9         54.29         54.97        11.06 o                         
  -9   2   9         12.66         14.17        12.15 o                         
  -8   2   9          3.49          4.18         8.22 o                         
  -7   2   9         21.08         10.68         5.34 o                         
  -6   2   9         30.58         32.84         5.64 o                         
  -5   2   9          0.51         -2.14         3.77 o                         
  -4   2   9         18.63          5.51         2.91 o                         
  -3   2   9        358.29        345.14        23.28 o                         
  -2   2   9         32.07         55.67        11.13 o                         
  -1   2   9        128.51        142.48         9.02 o                         
   0   2   9        234.57        222.60        13.11 o                         
   1   2   9        547.89        570.57         7.71 o                         
   2   2   9         86.99        104.82         4.63 o                         
   3   2   9          5.73         -0.63         2.68 o                         
   4   2   9       1223.37       1188.65        17.22 o                         
   5   2   9         48.31         47.67         8.23 o                         
   6   2   9          1.40          1.67        12.27 o                         
   7   2   9         17.36         13.59         8.46 o                         
   8   2   9         10.86          0.19         8.82 o                         
  -9   3   9         24.81         14.29        15.69 o                         
  -8   3   9          4.00          1.41         5.34 o                         
  -7   3   9         50.04         51.51         7.03 o                         
  -6   3   9         96.96         87.79         9.89 o                         
  -5   3   9       1196.41       1103.21        18.86 o                         
  -4   3   9        486.44        459.11        14.65 o                         
  -3   3   9        440.69        497.67        13.93 o                         
  -2   3   9          0.53          1.01         5.59 o                         
  -1   3   9          9.38         29.75        11.13 o                         
   0   3   9       1491.79       1528.38        18.69 o                         
   1   3   9         10.14          8.39         2.34 o                         
   2   3   9         72.26         71.34         4.40 o                         
   3   3   9        241.49        252.48         7.82 o                         
   4   3   9         71.77         56.51         5.13 o                         
   5   3   9         50.32         81.76         9.16 o                         
   6   3   9        309.65        336.51        15.87 o                         
   7   3   9         33.70         25.57         8.84 o                         
   8   3   9          5.17         19.46         9.95 o                         
  -9   4   9         17.95          2.90        12.65 o                         
  -8   4   9         12.05         16.97         7.16 o                         
  -7   4   9         45.51         46.04         7.26 o                         
  -6   4   9        153.52        136.77        13.16 o                         
  -5   4   9          0.58          6.28         6.74 o                         
  -4   4   9        416.47        389.02        11.35 o                         
  -3   4   9          2.51          6.29         2.80 o                         
  -2   4   9         36.26         39.93         5.37 o                         
  -1   4   9        644.18        647.73        12.40 o                         
   0   4   9        879.72        829.40        10.43 o                         
   1   4   9        247.31        222.45         5.92 o                         
   2   4   9        581.34        511.55         7.67 o                         
   3   4   9        454.56        368.67         8.47 o                         
   4   4   9        309.39        246.59         9.05 o                         
   5   4   9        246.82        242.86        13.54 o                         
   6   4   9         86.23        137.40        11.76 o                         
   7   4   9         10.80          7.49        12.26 o                         
   8   4   9          9.51         -3.74        10.24 o                         
  -9   5   9         81.98         54.95        11.38 o                         
  -8   5   9         76.39         82.33        10.63 o                         
  -7   5   9         26.91         24.15         9.72 o                         
  -6   5   9         78.17         85.02        15.18 o                         
  -5   5   9        212.20        209.51        18.22 o                         
  -4   5   9       1374.54       1366.21        26.82 o                         
  -3   5   9        433.04        412.85        17.68 o                         
  -2   5   9        146.91        150.24        11.54 o                         
  -1   5   9        727.90        742.58        11.98 o                         
   0   5   9         26.96         27.01         4.02 o                         
   1   5   9        115.60        127.44         5.86 o                         
   2   5   9          3.61         11.27         2.85 o                         
   3   5   9         68.25         60.70         3.96 o                         
   4   5   9       1406.76       1396.24        45.43 o                         
   5   5   9          8.77         15.50        12.24 o                         
   6   5   9         51.34         31.30        10.04 o                         
   7   5   9          4.58         13.29         9.82 o                         
   8   5   9         11.37         18.19        19.74 o                         
  -9   6   9          1.04          7.61         8.02 o                         
  -8   6   9          1.45          5.06        11.13 o                         
  -7   6   9          0.12          1.01         9.11 o                         
  -6   6   9         18.74         30.36        11.13 o                         
  -5   6   9         41.46         34.15         7.78 o                         
  -4   6   9         16.72         32.74        17.21 o                         
  -3   6   9        939.64        933.36        21.03 o                         
  -2   6   9         28.02         24.67         3.59 o                         
  -1   6   9        242.40        244.96         7.37 o                         
   0   6   9          9.65         12.36         3.00 o                         
   1   6   9         24.05         30.00         3.89 o                         
   2   6   9        166.68        161.39         7.32 o                         
   3   6   9         26.23         17.72         5.43 o                         
   4   6   9        133.43        159.97        12.56 o                         
   5   6   9          0.01          5.81         7.42 o                         
   6   6   9          6.33         14.25         9.31 o                         
   7   6   9         25.54         37.91        11.38 o                         
   8   6   9          0.25        -12.15        17.21 o                         
  -8   7   9          0.09         -7.59         7.87 o                         
  -7   7   9          2.62          3.04        11.13 o                         
  -6   7   9         70.15         59.72        14.17 o                         
  -5   7   9        360.10        348.45        20.03 o                         
  -4   7   9         25.30         18.94         7.49 o                         
  -3   7   9         81.88         96.63         8.62 o                         
  -2   7   9        196.87        188.44        12.27 o                         
  -1   7   9         19.14         24.44         4.13 o                         
   0   7   9        358.77        345.41         8.13 o                         
   1   7   9         40.79         45.53         4.65 o                         
   2   7   9         50.72         36.77         6.92 o                         
   3   7   9        136.93        146.04         8.79 o                         
   4   7   9        154.55        153.29        12.32 o                         
   5   7   9        196.59        243.16        17.00 o                         
   6   7   9         12.76          3.87        18.22 o                         
   7   7   9         30.51         27.04        13.94 o                         
  -8   8   9          6.87        -11.13        11.13 o                         
  -7   8   9         50.32         66.80        17.21 o                         
  -6   8   9        151.37        128.54        19.23 o                         
  -5   8   9          1.37         -1.01         9.11 o                         
  -4   8   9        934.35        885.61        36.44 o                         
  -3   8   9         78.16         64.14        10.86 o                         
  -2   8   9          2.23         12.30         3.48 o                         
  -1   8   9        164.02        151.57        26.66 o                         
   0   8   9        692.64        632.79        18.01 o                         
   1   8   9          4.61          7.08         5.42 o                         
   2   8   9        257.61        220.16        17.26 o                         
   3   8   9         95.75         96.46        13.29 o                         
   4   8   9        111.13         88.73        13.84 o                         
   5   8   9          0.83         20.03        11.41 o                         
   6   8   9          5.91          0.12        23.28 o                         
   7   8   9         30.80          5.06        18.22 o                         
  -7   9   9         68.83         49.59        16.19 o                         
  -6   9   9         91.31         59.72        15.18 o                         
  -5   9   9        103.26        122.47        19.23 o                         
  -4   9   9        445.75        466.59        28.34 o                         
  -3   9   9        370.30        396.03        20.90 o                         
  -2   9   9        335.48        308.69        19.10 o                         
  -1   9   9        891.09        920.90        32.39 o                         
   0   9   9        242.00        263.72        13.65 o                         
   1   9   9        345.41        329.33        18.97 o                         
   2   9   9          1.17         12.55        10.63 o                         
   3   9   9         52.49         59.84        12.65 o                         
   4   9   9        523.35        548.66        26.77 o                         
   5   9   9          0.09          6.28        10.45 o                         
   6   9   9          0.17        -10.66        10.66 o                         
   7   9   9          1.04        -14.17        15.18 o                         
  -7  10   9         15.82         26.32        15.18 o                         
  -6  10   9          9.66          4.05        12.15 o                         
  -5  10   9          3.12         -1.01        10.12 o                         
  -4  10   9          5.69         14.13         9.17 o                         
  -3  10   9         49.68         63.27        16.70 o                         
  -2  10   9         54.34         65.40        11.92 o                         
  -1  10   9        462.96        377.56        45.04 o                         
   0  10   9         13.10         18.49        10.63 o                         
   1  10   9          8.77         16.54         8.98 o                         
   2  10   9         94.86         61.37        13.66 o                         
   3  10   9        144.71        178.14        17.72 o                         
   4  10   9         66.01         89.84        26.32 o                         
   5  10   9          2.35         -5.91        11.38 o                         
   6  10   9          1.24         -8.10        16.19 o                         
  -6  11   9          4.65         22.27        14.17 o                         
  -5  11   9        162.50        143.72        22.27 o                         
  -4  11   9        157.54        139.34        16.78 o                         
  -3  11   9         20.39         24.54        11.18 o                         
  -2  11   9         83.62         98.96        14.35 o                         
  -1  11   9         15.64          2.43         8.42 o                         
   0  11   9        181.77        185.83        18.22 o                         
   1  11   9          4.07         12.48         9.48 o                         
   2  11   9         29.46         20.85        12.15 o                         
   3  11   9         47.10         57.69        26.32 o                         
   4  11   9          2.15         18.28        15.18 o                         
   5  11   9         50.86         40.26        14.66 o                         
  -6  12   9          3.21        -13.16        13.16 o                         
  -5  12   9          4.71          5.51        21.76 o                         
  -4  12   9        137.91         91.52        16.19 o                         
  -3  12   9         17.82         -2.46        18.72 o                         
  -2  12   9         51.76         39.04        11.66 o                         
  -1  12   9          0.07         -0.31         8.98 o                         
   0  12   9         22.80         16.94        14.68 o                         
   1  12   9          0.42         11.02         9.17 o                         
   2  12   9         77.70         43.64        12.51 o                         
   3  12   9          2.82         -9.54         9.94 o                         
   4  12   9          7.77          0.94        23.28 o                         
   5  12   9         34.27         28.34        20.24 o                         
  -5  13   9         14.28        -10.42        12.65 o                         
  -4  13   9         49.40         62.72        23.28 o                         
  -3  13   9         55.65         47.79        12.88 o                         
  -2  13   9         44.75         42.89        20.75 o                         
  -1  13   9         28.56         24.62        30.87 o                         
   0  13   9         49.99         58.20        28.34 o                         
   1  13   9        155.80        153.06        25.30 o                         
   2  13   9          0.13         17.01        11.08 o                         
   3  13   9          5.09          0.61        13.66 o                         
   4  13   9          1.17         -1.97        13.15 o                         
  -3  14   9          0.64          2.02        11.18 o                         
  -2  14   9         73.65         88.40        16.27 o                         
  -1  14   9         24.86         22.27        12.65 o                         
   0  14   9         15.83         36.00        13.11 o                         
   1  14   9          2.96          9.62        20.24 o                         
   2  14   9          0.75          8.49        11.64 o                         
  -8   0  10         99.64         73.61        12.54 o                         
  -6   0  10        328.77        283.32        15.62 o                         
  -4   0  10        183.09        173.07        23.28 o                         
  -2   0  10       1405.68       1367.35        32.51 o                         
   0   0  10        560.69        563.53        17.74 o                         
   2   0  10       1260.07       1067.39        18.81 o                         
   4   0  10       1798.05       1639.50        37.16 o                         
   6   0  10         88.64        110.97        16.00 o                         
   8   0  10         42.84         31.88        15.03 o                         
  -9   1  10          1.11          7.95         7.49 o                         
  -8   1  10         37.67         29.17         6.92 o                         
  -7   1  10          3.36          0.02         4.84 o                         
  -6   1  10         99.07         86.72         7.16 o                         
  -5   1  10       1400.16       1335.28        20.42 o                         
  -4   1  10        204.24        174.76        21.25 o                         
  -3   1  10        382.78        346.09        36.94 o                         
  -2   1  10         42.64         53.66         6.53 o                         
  -1   1  10        430.20        409.53        11.81 o                         
   0   1  10         27.70         29.30         4.47 o                         
   1   1  10        147.31        131.75         4.48 o                         
   2   1  10        328.86        313.19         8.53 o                         
   3   1  10        936.66        883.63        14.78 o                         
   4   1  10        146.60        183.63        11.41 o                         
   5   1  10          0.09         -0.34         6.71 o                         
   6   1  10        274.73        278.94        20.04 o                         
   7   1  10          6.53          3.14         8.67 o                         
   8   1  10          3.96          4.55         9.62 o                         
  -9   2  10          6.51         17.69         8.21 o                         
  -8   2  10         13.49          8.63         5.81 o                         
  -7   2  10         37.65         25.06         6.20 o                         
  -6   2  10         14.20         18.48         5.18 o                         
  -5   2  10        317.29        320.75        14.34 o                         
  -4   2  10         49.58         62.01         6.68 o                         
  -3   2  10         24.95         26.32         7.87 o                         
  -2   2  10          0.56         -3.33         4.98 o                         
  -1   2  10        924.97        943.60        20.71 o                         
   0   2  10        603.79        579.84        20.61 o                         
   1   2  10        644.00        689.57         9.76 o                         
   2   2  10         22.45         16.65         3.06 o                         
   3   2  10        388.24        377.35        10.00 o                         
   4   2  10        197.81        200.18        13.81 o                         
   5   2  10        350.30        307.17        14.37 o                         
   6   2  10         37.99         50.02         9.42 o                         
   7   2  10         24.78         34.86         9.70 o                         
   8   2  10          9.10          2.92         9.79 o                         
  -9   3  10         11.55          1.85         8.21 o                         
  -8   3  10         12.40         -0.72         5.99 o                         
  -7   3  10          1.84          9.94         5.21 o                         
  -6   3  10        245.70        281.46        14.63 o                         
  -5   3  10        208.24        191.90        11.75 o                         
  -4   3  10        138.37        130.43         9.81 o                         
  -3   3  10        277.51        273.14        10.77 o                         
  -2   3  10       1042.81       1154.22        24.16 o                         
  -1   3  10        546.65        506.88        19.70 o                         
   0   3  10          5.09         15.00         3.21 o                         
   1   3  10         35.74         31.78         3.11 o                         
   2   3  10          2.38         16.54         3.42 o                         
   3   3  10       1212.70       1231.89        19.00 o                         
   4   3  10        298.90        315.52        16.36 o                         
   5   3  10         13.60          6.90         6.48 o                         
   6   3  10         17.78          7.35         7.39 o                         
   7   3  10         60.52         42.20        11.04 o                         
   8   3  10         37.56         39.77        12.75 o                         
  -9   4  10          3.39         -3.42         8.10 o                         
  -8   4  10         36.06         23.28         7.01 o                         
  -7   4  10        141.78        128.93         9.89 o                         
  -6   4  10         45.10         39.82         7.78 o                         
  -5   4  10         58.32         51.07         9.17 o                         
  -4   4  10        613.11        558.83        13.33 o                         
  -3   4  10        150.79        164.77        14.17 o                         
  -2   4  10        815.06        743.39        14.64 o                         
  -1   4  10        524.13        504.96        11.38 o                         
   0   4  10        219.63        244.92         5.97 o                         
   1   4  10          1.57          1.70         2.70 o                         
   2   4  10       1338.25       1224.21        15.37 o                         
   3   4  10          6.18         11.38         4.93 o                         
   4   4  10        531.26        499.35        17.68 o                         
   5   4  10         24.92         40.38         8.59 o                         
   6   4  10          2.22          4.87         7.50 o                         
   7   4  10          3.59          6.26        10.39 o                         
   8   4  10          9.74         55.26        23.28 o                         
  -8   5  10         85.19         95.18        12.51 o                         
  -7   5  10        190.41        153.03        15.16 o                         
  -6   5  10         56.88         44.53        12.15 o                         
  -5   5  10        547.34        555.66        26.32 o                         
  -4   5  10        297.90        288.79        25.30 o                         
  -3   5  10       1085.65       1073.02        21.03 o                         
  -2   5  10        123.63        133.85         7.87 o                         
  -1   5  10        180.60        179.59         6.20 o                         
   0   5  10          5.27          2.41         2.65 o                         
   1   5  10         37.54         22.42         3.51 o                         
   2   5  10         69.05         76.04         5.25 o                         
   3   5  10        346.48        332.85        21.62 o                         
   4   5  10         32.66         43.59         9.95 o                         
   5   5  10          8.80         -0.92         7.96 o                         
   6   5  10         41.40         38.40        10.63 o                         
   7   5  10          0.33         -5.47        12.79 o                         
  -8   6  10          8.53          6.51        12.15 o                         
  -7   6  10         55.86         51.62        14.17 o                         
  -6   6  10          6.00          5.06         9.11 o                         
  -5   6  10         56.75         41.50        11.13 o                         
  -4   6  10         83.55         81.68        13.66 o                         
  -3   6  10         34.04         40.44         6.93 o                         
  -2   6  10         27.59         17.63         3.55 o                         
  -1   6  10         42.87         39.97         4.05 o                         
   0   6  10         85.95         80.78         5.24 o                         
   1   6  10         17.74         15.62         4.40 o                         
   2   6  10         66.42         60.88         5.98 o                         
   3   6  10         64.89         59.96         7.17 o                         
   4   6  10        229.27        248.55        15.18 o                         
   5   6  10          3.86          3.13         8.52 o                         
   6   6  10         34.02         53.19        11.50 o                         
   7   6  10          0.89         -1.03        11.92 o                         
  -8   7  10          1.81         10.97         8.75 o                         
  -7   7  10          5.79          1.01        10.12 o                         
  -6   7  10        137.46        161.94        21.25 o                         
  -5   7  10         40.42         17.21        10.12 o                         
  -4   7  10         26.55         30.36        10.12 o                         
  -3   7  10        113.50        124.02        15.62 o                         
  -2   7  10        482.15        487.87        18.36 o                         
  -1   7  10        277.19        254.91         9.93 o                         
   0   7  10         97.22        111.40        12.42 o                         
   1   7  10        202.26        187.24         8.83 o                         
   2   7  10          0.00          1.66         3.83 o                         
   3   7  10         28.96         31.12         7.77 o                         
   4   7  10         24.38         25.73         8.10 o                         
   5   7  10         55.43         52.77        10.22 o                         
   6   7  10          0.42         12.90        12.39 o                         
   7   7  10          5.71         19.23        17.21 o                         
  -7   8  10          5.56         -5.06        12.15 o                         
  -6   8  10         15.62         16.19        11.13 o                         
  -5   8  10         36.15         49.59        14.17 o                         
  -4   8  10        170.02        156.88        19.23 o                         
  -3   8  10         21.72         22.45         8.72 o                         
  -2   8  10         16.33         15.60         5.37 o                         
  -1   8  10         93.10        104.29        13.11 o                         
   0   8  10         36.01         53.62        10.02 o                         
   1   8  10          1.00         -4.76         4.76 o                         
   2   8  10         30.39         24.69        14.68 o                         
   3   8  10          1.40          9.07         8.75 o                         
   4   8  10          2.41          3.85        10.11 o                         
   5   8  10         55.55         64.98        15.69 o                         
   6   8  10         25.74         28.82        25.81 o                         
  -7   9  10         42.79         35.42        15.18 o                         
  -6   9  10          0.00         15.18        13.16 o                         
  -5   9  10         87.16         65.79        16.19 o                         
  -4   9  10        133.77        112.77        14.35 o                         
  -3   9  10        114.37         96.12        40.99 o                         
  -2   9  10         29.74         25.13        21.76 o                         
  -1   9  10        159.53        149.23        14.78 o                         
   0   9  10        219.05        179.09        14.78 o                         
   1   9  10        203.27        197.42        13.20 o                         
   2   9  10         20.98         13.87         9.17 o                         
   3   9  10          0.09         19.80        10.45 o                         
   4   9  10        133.03        171.69        40.99 o                         
   5   9  10         42.66         45.44        13.54 o                         
   6   9  10          1.01          2.02        17.21 o                         
  -6  10  10          2.04        -10.12        10.12 o                         
  -5  10  10          4.02         21.25        13.16 o                         
  -4  10  10         40.49         44.53        11.61 o                         
  -3  10  10        248.43        281.32        63.76 o                         
  -2  10  10         12.22          8.01         7.78 o                         
  -1  10  10          5.85         -2.53         8.24 o                         
   0  10  10          3.14          0.25         8.24 o                         
   1  10  10        116.76        133.23        15.31 o                         
   2  10  10          6.82         16.81        13.66 o                         
   3  10  10        134.12        152.83        17.44 o                         
   4  10  10        115.26        139.68        17.51 o                         
   5  10  10          6.91         34.85        13.23 o                         
  -6  11  10         60.16         46.56        18.22 o                         
  -5  11  10          1.83         22.76        11.03 o                         
  -4  11  10          3.42         19.84        16.19 o                         
  -3  11  10          1.86         -4.46         9.17 o                         
  -2  11  10          5.30          5.17         9.17 o                         
  -1  11  10         82.65        102.48        14.98 o                         
   0  11  10        410.36        430.64        23.33 o                         
   1  11  10         67.62        101.27        14.10 o                         
   2  11  10          3.78          6.19         9.48 o                         
   3  11  10         35.99         56.73        35.93 o                         
   4  11  10         23.17         15.41        11.08 o                         
   5  11  10        140.93        114.37        25.30 o                         
  -5  12  10         10.16         15.83        32.39 o                         
  -4  12  10          5.55         -7.51        10.27 o                         
  -3  12  10          0.01         18.69        10.66 o                         
  -2  12  10          9.96          8.97        10.66 o                         
  -1  12  10         41.33         66.54        24.80 o                         
   0  12  10         52.91         52.81        21.25 o                         
   1  12  10         84.52        105.82        15.70 o                         
   2  12  10         23.97         20.65        23.28 o                         
   3  12  10          8.57         12.05        23.28 o                         
   4  12  10         15.02         -5.06        16.19 o                         
  -4  13  10          8.46         -1.52        13.66 o                         
  -3  13  10          0.92         16.62        10.67 o                         
  -2  13  10          9.38         18.80        12.15 o                         
  -1  13  10          1.16         21.92        12.39 o                         
   0  13  10        151.52        160.22        19.21 o                         
   1  13  10         86.07        100.60        15.81 o                         
   2  13  10          2.79         17.61        10.66 o                         
   3  13  10          0.22         -6.07        17.21 o                         
  -2  14  10          8.89         22.87        12.88 o                         
  -1  14  10          6.11          7.05        11.38 o                         
   0  14  10          0.08        -14.57        32.39 o                         
   1  14  10         31.60         26.78        22.77 o                         
  -9   0  11          2.00        -10.12        10.12 o                         
  -7   0  11        508.17        515.18        22.06 o                         
  -5   0  11        416.47        365.55        14.29 o                         
  -3   0  11       1794.22       1682.15        56.68 o                         
  -1   0  11       2878.83       3063.48        52.73 o                         
   1   0  11        299.73        307.86         7.57 o                         
   3   0  11         26.20          8.70        13.16 o                         
   5   0  11          0.16         -0.38         9.92 o                         
   7   0  11         49.96         38.93        19.23 o                         
  -9   1  11          0.14         -6.77         6.77 o                         
  -8   1  11         34.18         36.04         7.15 o                         
  -7   1  11        116.00         93.17         8.65 o                         
  -6   1  11         71.75         69.08         6.67 o                         
  -5   1  11         23.44         17.25         6.69 o                         
  -4   1  11       1656.78       1664.28        42.21 o                         
  -3   1  11       2870.70       2889.82        54.38 o                         
  -2   1  11        185.18        217.93        16.80 o                         
  -1   1  11         71.48         90.17         9.64 o                         
   0   1  11         10.12          4.85         3.93 o                         
   1   1  11        655.28        562.11         7.83 o                         
   2   1  11          2.61          0.32         2.55 o                         
   3   1  11          9.49         19.00         6.06 o                         
   4   1  11        165.84        178.38        11.34 o                         
   5   1  11          0.06          9.31         7.30 o                         
   6   1  11         13.24         20.46         8.59 o                         
   7   1  11          0.65          3.65         9.10 o                         
  -8   2  11          0.31         -5.85         7.08 o                         
  -7   2  11         32.30         25.30         6.07 o                         
  -6   2  11         45.53         48.22         6.37 o                         
  -5   2  11        166.62        156.44        10.45 o                         
  -4   2  11         15.23         13.46         9.64 o                         
  -3   2  11          5.34         -4.55        11.64 o                         
  -2   2  11        174.58        163.01        13.29 o                         
  -1   2  11          0.15         -3.41         3.98 o                         
   0   2  11         14.97         26.99         6.21 o                         
   1   2  11         51.69         56.42         3.53 o                         
   2   2  11          0.18         -1.17         2.31 o                         
   3   2  11         30.37         40.87         6.92 o                         
   4   2  11        677.35        676.30        18.85 o                         
   5   2  11          2.13         -0.80         6.87 o                         
   6   2  11          0.24         -6.36         8.47 o                         
   7   2  11         19.74          1.31         9.00 o                         
  -8   3  11         26.45         48.69        12.15 o                         
  -7   3  11          0.80          0.02         4.93 o                         
  -6   3  11         81.04         64.82         8.82 o                         
  -5   3  11         20.08         19.50         5.55 o                         
  -4   3  11        817.00        843.60        19.44 o                         
  -3   3  11       1227.50       1289.45        47.57 o                         
  -2   3  11          0.62          1.56         7.78 o                         
  -1   3  11        277.78        302.00        16.53 o                         
   0   3  11        146.05        137.51         6.57 o                         
   1   3  11        337.59        288.52         6.94 o                         
   2   3  11        426.93        352.77        10.58 o                         
   3   3  11          3.50          1.29         5.51 o                         
   4   3  11        793.53        827.45        19.30 o                         
   5   3  11         29.33         28.00         8.07 o                         
   6   3  11        209.22        239.33        15.35 o                         
   7   3  11          3.30          9.89         9.09 o                         
  -8   4  11          2.45         16.19        11.13 o                         
  -7   4  11        190.44        193.43        11.60 o                         
  -6   4  11         94.73         98.79        10.39 o                         
  -5   4  11          6.76          0.61         5.24 o                         
  -4   4  11         91.16        101.00         7.78 o                         
  -3   4  11        506.55        493.17        16.79 o                         
  -2   4  11        404.94        405.47        14.17 o                         
  -1   4  11        194.78        227.84        10.03 o                         
   0   4  11        174.77        160.22         5.97 o                         
   1   4  11         86.88         93.84         6.75 o                         
   2   4  11        593.05        555.38        14.07 o                         
   3   4  11         24.26         15.50         4.82 o                         
   4   4  11        415.46        378.01        14.49 o                         
   5   4  11          7.44         -2.13         7.16 o                         
   6   4  11          0.45         15.72         8.23 o                         
   7   4  11          6.53         10.25        10.91 o                         
  -8   5  11         10.88         13.62         7.78 o                         
  -7   5  11         55.72         51.46        11.18 o                         
  -6   5  11        198.08        164.98        19.23 o                         
  -5   5  11         14.96         21.25         9.11 o                         
  -4   5  11        300.99        305.66        19.23 o                         
  -3   5  11         36.76         32.77         5.32 o                         
  -2   5  11        284.64        288.94        14.72 o                         
  -1   5  11         38.36         34.90         4.02 o                         
   0   5  11        230.76        208.90         7.13 o                         
   1   5  11          0.14          0.35         5.65 o                         
   2   5  11         14.16         20.14         7.01 o                         
   3   5  11         68.24         70.21         7.72 o                         
   4   5  11         41.26         28.53         8.78 o                         
   5   5  11          2.88         10.28         8.92 o                         
   6   5  11        160.82        179.02        15.87 o                         
   7   5  11          9.28          1.46        17.71 o                         
  -8   6  11          4.90         19.92        11.13 o                         
  -7   6  11          9.33         -6.31        11.13 o                         
  -6   6  11        107.00         96.15        15.18 o                         
  -5   6  11         51.68         51.62        12.15 o                         
  -4   6  11         59.31         65.79        12.15 o                         
  -3   6  11         95.89        112.25        12.65 o                         
  -2   6  11         41.50         45.56         6.58 o                         
  -1   6  11         23.28         33.18         5.04 o                         
   0   6  11        133.09        118.21         7.64 o                         
   1   6  11         50.42         79.29         6.37 o                         
   2   6  11          2.01          5.26         6.18 o                         
   3   6  11        105.16         97.44        10.31 o                         
   4   6  11          1.16         24.63        10.34 o                         
   5   6  11          0.44         -6.42         8.29 o                         
   6   6  11          0.03         11.99        11.59 o                         
   7   6  11          1.44         16.19        20.24 o                         
  -7   7  11          6.60          1.01        11.13 o                         
  -6   7  11         13.37          5.06        10.12 o                         
  -5   7  11         20.72         31.38        11.13 o                         
  -4   7  11        342.84        374.83        20.05 o                         
  -3   7  11         17.15         25.63         6.62 o                         
  -2   7  11        400.62        432.87        14.42 o                         
  -1   7  11        232.35        223.73         9.18 o                         
   0   7  11        267.39        242.72         9.37 o                         
   1   7  11         23.12         22.01         5.08 o                         
   2   7  11          6.26         11.23         6.72 o                         
   3   7  11          1.36          6.19         9.17 o                         
   4   7  11        495.53        507.22        25.34 o                         
   5   7  11          3.56         -0.28        10.21 o                         
   6   7  11         14.09         39.32        17.17 o                         
  -7   8  11          2.49        -10.12        11.13 o                         
  -6   8  11         34.55         19.23        12.15 o                         
  -5   8  11         52.24         62.75        14.17 o                         
  -4   8  11         59.09         77.18        20.24 o                         
  -3   8  11        261.35        275.58        18.23 o                         
  -2   8  11        431.30        438.73        20.97 o                         
  -1   8  11        447.30        403.00        19.28 o                         
   0   8  11        468.03        463.88        16.66 o                         
   1   8  11         47.12         26.35         9.17 o                         
   2   8  11        521.76        494.30        24.29 o                         
   3   8  11         82.52         60.64        16.70 o                         
   4   8  11        207.42        224.79        38.97 o                         
   5   8  11         12.10         19.23        12.17 o                         
   6   8  11          0.00          8.10        18.22 o                         
  -6   9  11         23.29         25.30        12.15 o                         
  -5   9  11         29.87         18.22        12.15 o                         
  -4   9  11         28.06         38.33        10.86 o                         
  -3   9  11        106.71        114.37        14.98 o                         
  -2   9  11         78.45         90.76        12.87 o                         
  -1   9  11         92.99         94.08        13.47 o                         
   0   9  11        226.60        235.35        39.47 o                         
   1   9  11        185.21        149.14        15.73 o                         
   2   9  11         40.97         71.29        12.54 o                         
   3   9  11         25.86         29.35        11.61 o                         
   4   9  11         14.52         31.38        12.65 o                         
   5   9  11          1.92         21.25        17.21 o                         
  -6  10  11         65.32         35.42        16.19 o                         
  -5  10  11          4.96          1.76        10.67 o                         
  -4  10  11        105.77        125.77        34.41 o                         
  -3  10  11         11.56          2.02        10.63 o                         
  -2  10  11          1.38          8.10         8.98 o                         
  -1  10  11          3.01         -1.99         9.62 o                         
   0  10  11         23.01         24.01        10.21 o                         
   1  10  11         84.04         89.53        14.04 o                         
   2  10  11          1.91         12.33         9.35 o                         
   3  10  11         44.62         69.30        14.35 o                         
   4  10  11         96.40        113.57        18.22 o                         
   5  10  11          6.89         15.18        18.22 o                         
  -5  11  11         45.44         50.61        18.22 o                         
  -4  11  11        116.32         95.19        45.55 o                         
  -3  11  11         32.92         21.25        11.18 o                         
  -2  11  11         17.49         42.93        22.27 o                         
  -1  11  11         86.28         89.33        24.80 o                         
   0  11  11         58.07         82.91        21.25 o                         
   1  11  11         26.90         60.31        12.88 o                         
   2  11  11          4.24          3.82         9.48 o                         
   3  11  11          0.61          3.54        12.65 o                         
   4  11  11         17.82         25.30        18.22 o                         
  -4  12  11         23.58         24.29        16.19 o                         
  -3  12  11         63.38         69.38        16.19 o                         
  -2  12  11         31.57         43.06        12.88 o                         
  -1  12  11         68.48         94.74        15.81 o                         
   0  12  11         83.07        118.37        53.14 o                         
   1  12  11          0.97         -0.49        11.64 o                         
   2  12  11         13.41         33.28        20.75 o                         
   3  12  11          3.51         28.34        19.23 o                         
  -2  13  11         20.71         25.81        28.34 o                         
  -1  13  11         18.25         31.22        13.10 o                         
   0  13  11         15.90         39.42        14.10 o                         
   1  13  11          3.11         24.29        16.19 o                         
  -8   0  12        130.71        132.59        18.22 o                         
  -6   0  12        410.31        381.01        18.01 o                         
  -4   0  12        228.88        210.52        25.30 o                         
  -2   0  12        384.41        374.04        21.76 o                         
   0   0  12         36.23         50.73         7.81 o                         
   2   0  12         59.62         88.16        10.27 o                         
   4   0  12          0.39         11.06         9.17 o                         
   6   0  12          2.91          7.11        18.72 o                         
  -8   1  12         17.59         20.73         8.21 o                         
  -7   1  12          0.06         -4.71         4.71 o                         
  -6   1  12         48.87         46.68        10.81 o                         
  -5   1  12         76.42         71.85         7.50 o                         
  -4   1  12         55.51         73.42        16.70 o                         
  -3   1  12        282.84        286.48        19.28 o                         
  -2   1  12         36.16         46.06         7.00 o                         
  -1   1  12          0.02          4.66         4.70 o                         
   0   1  12          0.20          2.65         3.98 o                         
   1   1  12        345.22        286.90         6.21 o                         
   2   1  12          0.01         -4.28         4.28 o                         
   3   1  12         78.99         73.92         7.91 o                         
   4   1  12         17.78         25.50         7.08 o                         
   5   1  12          6.33         16.01         9.20 o                         
   6   1  12         33.04         48.39        10.04 o                         
   7   1  12         10.12         21.46         9.68 o                         
  -8   2  12         27.48         33.88         8.92 o                         
  -7   2  12        189.48        213.11        11.51 o                         
  -6   2  12        129.08        119.74         8.70 o                         
  -5   2  12         32.88         28.69         6.38 o                         
  -4   2  12        175.07        191.54        17.52 o                         
  -3   2  12       1111.41       1142.93        23.96 o                         
  -2   2  12         85.85         93.64         9.79 o                         
  -1   2  12         15.05         24.65         6.82 o                         
   0   2  12          0.44         -3.39         3.51 o                         
   1   2  12       1047.57       1063.19        12.18 o                         
   2   2  12        326.22        304.25        11.03 o                         
   3   2  12         26.49         41.46         7.16 o                         
   4   2  12         34.76         27.67         8.03 o                         
   5   2  12         96.06        111.63        11.92 o                         
   6   2  12          3.05          3.50         8.20 o                         
   7   2  12        144.34        164.72        14.87 o                         
  -8   3  12          3.56          1.52         7.16 o                         
  -7   3  12         14.75          5.37         6.14 o                         
  -6   3  12          2.79          6.81         6.30 o                         
  -5   3  12        119.40        119.20        10.00 o                         
  -4   3  12        160.01        175.08        10.02 o                         
  -3   3  12        399.42        381.60        15.19 o                         
  -2   3  12        168.05        200.25        27.33 o                         
  -1   3  12          0.28         -8.10         8.10 o                         
   0   3  12        358.36        321.94        11.83 o                         
   1   3  12        150.45        145.54         7.41 o                         
   2   3  12         14.44         20.56         6.23 o                         
   3   3  12          0.33          1.10         5.41 o                         
   4   3  12         37.37         40.30         8.13 o                         
   5   3  12         37.72         49.65         9.19 o                         
   6   3  12         10.33         17.55         9.25 o                         
   7   3  12          0.02          2.82        10.24 o                         
  -8   4  12         69.69         87.25        12.10 o                         
  -7   4  12         19.47         16.33         6.12 o                         
  -6   4  12         69.90         53.80         8.79 o                         
  -5   4  12        257.53        236.16        14.87 o                         
  -4   4  12        494.58        447.36        20.24 o                         
  -3   4  12         56.67         50.48         7.18 o                         
  -2   4  12         76.22         92.93         8.17 o                         
  -1   4  12        163.12        182.31        13.87 o                         
   0   4  12          0.65          2.49         3.75 o                         
   1   4  12         40.81         45.04         8.04 o                         
   2   4  12          1.95          5.85         5.27 o                         
   3   4  12          2.78          1.40         5.51 o                         
   4   4  12          0.14         -6.04         6.04 o                         
   5   4  12          3.79          0.88         9.60 o                         
   6   4  12          7.31          3.44         8.57 o                         
  -7   5  12          1.14         -3.04         9.11 o                         
  -6   5  12        173.21        178.12        16.09 o                         
  -5   5  12        207.30        190.28        18.22 o                         
  -4   5  12         35.94         43.52        10.12 o                         
  -3   5  12        430.13        445.45        19.59 o                         
  -2   5  12         16.37         22.35         6.66 o                         
  -1   5  12        177.36        163.30         7.63 o                         
   0   5  12          0.46         -1.87         8.31 o                         
   1   5  12        282.46        249.71        12.24 o                         
   2   5  12         40.51         22.36         9.80 o                         
   3   5  12          5.94          2.99         7.41 o                         
   4   5  12         73.78         74.34        11.02 o                         
   5   5  12         10.22         17.37        15.07 o                         
   6   5  12          2.13         -0.32        13.76 o                         
  -7   6  12         73.59         68.82        15.18 o                         
  -6   6  12         65.65         57.69        14.17 o                         
  -5   6  12         42.62         27.33        11.13 o                         
  -4   6  12        184.37        195.36        15.75 o                         
  -3   6  12         29.26         41.63         9.03 o                         
  -2   6  12        250.76        220.24        15.84 o                         
  -1   6  12         12.97          4.23         7.89 o                         
   0   6  12         64.32         70.63         9.20 o                         
   1   6  12        181.30        213.94        12.48 o                         
   2   6  12        118.08        117.22        10.61 o                         
   3   6  12        171.99        192.14        14.27 o                         
   4   6  12          0.13          3.85        10.11 o                         
   5   6  12          7.88          5.49        17.21 o                         
   6   6  12          5.02        -11.13        15.18 o                         
  -7   7  12          6.85         14.17        11.13 o                         
  -6   7  12          2.81         -8.10         8.10 o                         
  -5   7  12         82.30         65.79        14.17 o                         
  -4   7  12        268.10        278.51        51.11 o                         
  -3   7  12         89.81        130.03        16.19 o                         
  -2   7  12         54.34         58.74        21.25 o                         
  -1   7  12          0.12         -2.16         5.03 o                         
   0   7  12        348.43        336.17        27.83 o                         
   1   7  12        160.14        145.17        14.71 o                         
   2   7  12         25.64         35.07        10.94 o                         
   3   7  12         45.73         75.00        26.32 o                         
   4   7  12          5.92         27.44        12.65 o                         
   5   7  12         28.97         22.04        24.80 o                         
   6   7  12          9.49          4.05        17.21 o                         
  -6   8  12          0.04         -9.11         9.11 o                         
  -5   8  12          3.19         -4.05         9.11 o                         
  -4   8  12        212.99        246.57        45.04 o                         
  -3   8  12        187.39        212.40        61.23 o                         
  -2   8  12         38.72         66.96        23.78 o                         
  -1   8  12         22.34         37.91        10.63 o                         
   0   8  12          8.16          2.63         8.42 o                         
   1   8  12          0.05          5.78        12.15 o                         
   2   8  12          0.90          9.63        11.13 o                         
   3   8  12         23.23         16.38        11.18 o                         
   4   8  12        120.80        115.22        18.72 o                         
   5   8  12          8.63         -2.02        15.18 o                         
  -6   9  12        114.45        130.56        21.25 o                         
  -5   9  12         87.47         79.09        14.97 o                         
  -4   9  12          2.42          7.01         8.72 o                         
  -3   9  12         30.49         20.43        10.55 o                         
  -2   9  12          0.68         12.67         8.72 o                         
  -1   9  12         45.77         54.30        11.79 o                         
   0   9  12          4.55          5.64        18.22 o                         
   1   9  12        106.98         87.09        13.84 o                         
   2   9  12        136.31        146.90        17.74 o                         
   3   9  12        100.08        108.51        17.71 o                         
   4   9  12         49.96         42.19        19.23 o                         
  -5  10  12         17.53         32.39        15.18 o                         
  -4  10  12        114.35        122.95        18.22 o                         
  -3  10  12          3.46          6.80         9.72 o                         
  -2  10  12        159.90        178.99        39.47 o                         
  -1  10  12          6.63         -0.93        17.21 o                         
   0  10  12         20.24         17.53        17.21 o                         
   1  10  12          8.92         14.17        14.17 o                         
   2  10  12         47.87         37.68        12.51 o                         
   3  10  12         57.68         79.12        17.00 o                         
   4  10  12          1.30         52.63        19.23 o                         
  -4  11  12         73.32        101.21        20.24 o                         
  -3  11  12         14.63         10.31        14.17 o                         
  -2  11  12          1.70          9.98         9.92 o                         
  -1  11  12         10.74         21.53        11.03 o                         
   0  11  12         58.62         57.80        13.61 o                         
   1  11  12          4.27         14.51        10.66 o                         
   2  11  12         19.71         43.42        32.39 o                         
   3  11  12         50.93         54.65        21.25 o                         
  -2  12  12        154.68        140.69        23.28 o                         
  -1  12  12         21.10         19.23        16.19 o                         
   0  12  12         64.77         86.03        20.24 o                         
   1  12  12          7.42         13.16        14.17 o                         
  -7   0  13         88.74         72.88        11.45 o                         
  -5   0  13        576.68        571.85        40.49 o                         
  -3   0  13         13.12         31.83        20.24 o                         
  -1   0  13        132.69        144.45        24.29 o                         
   1   0  13       1476.03       1483.27        30.32 o                         
   3   0  13        133.31        141.36        14.57 o                         
   5   0  13         32.16         61.56        14.55 o                         
  -7   1  13          0.74          2.90         5.01 o                         
  -6   1  13         43.87         43.35         6.47 o                         
  -5   1  13         26.15         23.36         5.97 o                         
  -4   1  13          7.63         15.34         8.92 o                         
  -3   1  13       1024.14       1033.35        23.50 o                         
  -2   1  13        163.25        184.62        12.56 o                         
  -1   1  13       1965.40       1877.18        29.01 o                         
   0   1  13        188.24        202.31        12.74 o                         
   1   1  13          1.04          6.27         4.03 o                         
   2   1  13         27.57         42.29         6.66 o                         
   3   1  13        343.64        298.67        13.37 o                         
   4   1  13         29.39         20.41         7.18 o                         
   5   1  13          7.28         11.24         8.24 o                         
   6   1  13          1.67         -8.29         8.29 o                         
  -7   2  13          1.07          4.31         5.10 o                         
  -6   2  13        133.28        147.14         9.47 o                         
  -5   2  13         25.17         20.02         5.97 o                         
  -4   2  13        193.90        220.40        19.32 o                         
  -3   2  13        225.14        241.62        14.10 o                         
  -2   2  13          3.20          9.22         5.64 o                         
  -1   2  13        141.23        150.66        20.24 o                         
   0   2  13        161.65        194.92        10.23 o                         
   1   2  13          0.22          0.01         4.86 o                         
   2   2  13         61.42         71.63         7.25 o                         
   3   2  13          5.64         13.52         6.39 o                         
   4   2  13          3.92          0.62         6.86 o                         
   5   2  13          0.02          4.51         7.92 o                         
   6   2  13         53.25         50.52        15.78 o                         
  -7   3  13          0.33          5.57         6.44 o                         
  -6   3  13         76.34         67.89        15.29 o                         
  -5   3  13          8.72          4.35         6.13 o                         
  -4   3  13          2.01          3.25         4.70 o                         
  -3   3  13         35.84         57.49        10.23 o                         
  -2   3  13         43.20         63.51         9.62 o                         
  -1   3  13        713.25        707.98        20.86 o                         
   0   3  13         11.45          6.39         4.53 o                         
   1   3  13         26.77         29.36         4.82 o                         
   2   3  13         75.46         93.22         8.65 o                         
   3   3  13        255.02        197.45        11.60 o                         
   4   3  13         85.30         57.98         9.12 o                         
   5   3  13          2.26         10.88         7.70 o                         
   6   3  13         37.85         44.07        11.10 o                         
  -7   4  13        125.12        119.06        22.27 o                         
  -6   4  13         33.71         17.21         8.58 o                         
  -5   4  13        157.13        171.39        14.56 o                         
  -4   4  13          8.22          4.50         7.02 o                         
  -3   4  13        133.30        169.43        22.57 o                         
  -2   4  13         77.01         80.62        12.56 o                         
  -1   4  13         74.05         71.07        14.02 o                         
   0   4  13        103.64        110.76        16.83 o                         
   1   4  13        178.46        201.34        14.78 o                         
   2   4  13         59.20         67.37         7.64 o                         
   3   4  13         39.16         39.46         7.38 o                         
   4   4  13        117.98        113.78        10.95 o                         
   5   4  13         32.20         28.50         8.79 o                         
   6   4  13          0.19         15.74        10.57 o                         
  -7   5  13          8.74         13.16        11.13 o                         
  -6   5  13          3.51         -4.78         7.03 o                         
  -5   5  13         13.39          9.90        10.63 o                         
  -4   5  13          0.80          3.48        11.64 o                         
  -3   5  13        531.99        538.79        17.05 o                         
  -2   5  13          4.52          9.24         5.52 o                         
  -1   5  13        166.53        154.21        10.53 o                         
   0   5  13        170.45        201.69        21.88 o                         
   1   5  13         55.69         62.64        10.71 o                         
   2   5  13        101.47         86.75        10.42 o                         
   3   5  13          8.88         12.51         8.10 o                         
   4   5  13         63.16         48.16        11.11 o                         
   5   5  13         16.30         28.93        23.28 o                         
  -6   6  13          0.11         -7.66         7.66 o                         
  -5   6  13          0.03         -8.10         8.10 o                         
  -4   6  13        344.61        349.32        33.19 o                         
  -3   6  13        163.98        189.54        13.09 o                         
  -2   6  13         56.48         46.59         7.89 o                         
  -1   6  13         26.54         18.10         7.18 o                         
   0   6  13         70.75         85.45        23.28 o                         
   1   6  13         20.77         40.49        16.19 o                         
   2   6  13         48.15         36.66        10.86 o                         
   3   6  13         86.89         91.13        15.18 o                         
   4   6  13          9.23         47.05        14.17 o                         
   5   6  13         73.36         54.65        19.23 o                         
  -6   7  13         27.19         30.36        13.16 o                         
  -5   7  13         14.24         23.66        11.64 o                         
  -4   7  13        120.02        132.90        14.84 o                         
  -3   7  13         59.79         52.38        11.13 o                         
  -2   7  13         41.71         49.36        12.15 o                         
  -1   7  13          0.05          0.45         7.33 o                         
   0   7  13        168.11        150.65        23.28 o                         
   1   7  13         54.35         66.44        27.83 o                         
   2   7  13         71.05         71.83        13.10 o                         
   3   7  13         27.72          3.17        10.94 o                         
   4   7  13         25.11         41.47        13.23 o                         
   5   7  13         14.78        -10.12        16.19 o                         
  -5   8  13         15.57          1.01        11.13 o                         
  -4   8  13          0.19         12.82         9.05 o                         
  -3   8  13        392.35        371.46        49.59 o                         
  -2   8  13         70.15         55.16        11.61 o                         
  -1   8  13         64.85         87.42        25.30 o                         
   0   8  13         20.77         18.22        10.63 o                         
   1   8  13        119.10        102.84        14.40 o                         
   2   8  13        162.33        175.22        17.96 o                         
   3   8  13          0.17          8.16        10.66 o                         
   4   8  13         61.16         77.93        22.27 o                         
  -5   9  13         37.29         17.21        13.16 o                         
  -4   9  13          1.48         15.88        12.19 o                         
  -3   9  13          1.25         -5.40         9.17 o                         
  -2   9  13         67.41         68.54        13.02 o                         
  -1   9  13          0.33          2.02        13.66 o                         
   0   9  13          4.09         20.11         9.64 o                         
   1   9  13         31.90         26.78        18.72 o                         
   2   9  13         30.35         41.28        13.54 o                         
   3   9  13          5.57         13.16        16.19 o                         
  -4  10  13         76.39         59.72        17.21 o                         
  -3  10  13         12.51          1.01        11.13 o                         
  -2  10  13         71.04         66.10        17.71 o                         
  -1  10  13          3.03          4.47        17.71 o                         
   0  10  13          0.00          5.16        25.81 o                         
   1  10  13         18.13         26.00        12.24 o                         
   2  10  13         37.80         53.64        20.24 o                         
  -2  11  13         38.98         26.32        15.18 o                         
  -1  11  13          0.59        -12.15        12.15 o                         
   0  11  13          4.98          0.00        12.15 o                         
   1  11  13         38.77         31.38        15.18 o                         
  -6   0  14         42.10         53.41         8.96 o                         
  -4   0  14        341.41        381.64        23.62 o                         
  -2   0  14         59.71         70.00        16.19 o                         
   0   0  14        314.35        308.70        28.34 o                         
   2   0  14         42.60         53.52        10.11 o                         
   4   0  14         54.39         85.74        14.57 o                         
  -7   1  14         34.33         33.53         7.87 o                         
  -6   1  14         11.34         15.54         5.41 o                         
  -5   1  14          1.00         -2.55        19.74 o                         
  -4   1  14          5.96         12.30         7.18 o                         
  -3   1  14          4.52          5.88         6.61 o                         
  -2   1  14         80.33        100.82         9.87 o                         
  -1   1  14        577.29        616.08        16.80 o                         
   0   1  14          0.16         -1.54        14.17 o                         
   1   1  14         25.49         31.09         8.62 o                         
   2   1  14          4.60         17.45         8.91 o                         
   3   1  14         80.01        105.12        18.85 o                         
   4   1  14         27.68         38.40         9.35 o                         
   5   1  14         15.82          6.76         8.56 o                         
  -7   2  14        124.92        135.09        11.79 o                         
  -6   2  14        105.02        116.56         8.65 o                         
  -5   2  14        539.98        510.45        16.38 o                         
  -4   2  14         35.14         30.98        11.83 o                         
  -3   2  14         77.70         79.92         9.44 o                         
  -2   2  14        211.09        250.59        16.22 o                         
  -1   2  14         76.01         64.25         9.81 o                         
   0   2  14         61.99         71.65        11.54 o                         
   1   2  14         27.23         28.08         5.64 o                         
   2   2  14          1.59          2.54         5.99 o                         
   3   2  14         33.48         42.45         7.77 o                         
   4   2  14         70.64         78.63        13.06 o                         
   5   2  14          6.60         12.37         8.67 o                         
  -6   3  14         36.04         25.74         7.36 o                         
  -5   3  14         14.68         12.86         6.54 o                         
  -4   3  14        118.24        124.82        11.90 o                         
  -3   3  14        194.68        180.49        15.11 o                         
  -2   3  14         34.07         52.91        12.82 o                         
  -1   3  14         22.39         11.52         8.26 o                         
   0   3  14         99.85        111.13         9.35 o                         
   1   3  14          0.16          5.33         5.05 o                         
   2   3  14         17.24          9.82         7.60 o                         
   3   3  14          0.19         15.16         8.77 o                         
   4   3  14         22.58         26.10         8.12 o                         
   5   3  14          3.89         19.40         9.93 o                         
  -6   4  14         53.84         70.41        16.19 o                         
  -5   4  14          6.51          6.48         7.08 o                         
  -4   4  14        158.16        165.62        11.16 o                         
  -3   4  14         61.67         50.51         6.90 o                         
  -2   4  14          3.30          2.49         4.50 o                         
  -1   4  14        291.04        313.40        29.26 o                         
   0   4  14        100.34         82.88        11.66 o                         
   1   4  14        158.57        149.82         9.42 o                         
   2   4  14         47.48         48.08        10.96 o                         
   3   4  14         13.57         17.55         7.24 o                         
   4   4  14          1.82          7.87         7.79 o                         
   5   4  14          2.77         -0.23        11.08 o                         
  -6   5  14         87.37         97.16        16.19 o                         
  -5   5  14          0.40          1.92         6.80 o                         
  -4   5  14         53.50         57.64         7.93 o                         
  -3   5  14         68.76         56.40         8.76 o                         
  -2   5  14         13.13          6.66         6.32 o                         
  -1   5  14        346.04        386.00        14.75 o                         
   0   5  14         90.79         58.85         8.14 o                         
   1   5  14          1.03         10.36         7.45 o                         
   2   5  14          5.82         10.88         9.35 o                         
   3   5  14        109.85        107.90        15.18 o                         
   4   5  14         30.13         16.69        12.39 o                         
  -6   6  14         65.47         70.85        16.19 o                         
  -5   6  14        210.05        191.97        42.51 o                         
  -4   6  14         14.04         17.66         8.96 o                         
  -3   6  14          3.23         10.36         7.33 o                         
  -2   6  14        204.78        198.67        15.75 o                         
  -1   6  14          4.99         -7.16         7.40 o                         
   0   6  14        143.37        169.17        37.45 o                         
   1   6  14          9.40         15.71        11.64 o                         
   2   6  14          0.60          2.73        25.81 o                         
   3   6  14         15.18         39.82        13.66 o                         
   4   6  14         24.84         42.51        19.23 o                         
  -5   7  14          0.00         12.15        11.13 o                         
  -4   7  14         17.23          9.14         8.31 o                         
  -3   7  14         93.17        107.91        22.27 o                         
  -2   7  14         80.28         86.33        12.24 o                         
  -1   7  14          1.43         -2.85         7.49 o                         
   0   7  14         41.17         38.40        10.27 o                         
   1   7  14          0.79          5.77         8.72 o                         
   2   7  14         12.02         12.21        10.94 o                         
   3   7  14          0.54         32.39        23.28 o                         
   4   7  14          0.04         14.17        16.19 o                         
  -4   8  14         25.61         34.41        13.16 o                         
  -3   8  14         40.13         45.19        22.27 o                         
  -2   8  14         19.04         25.74         9.35 o                         
  -1   8  14         52.08         33.46        18.72 o                         
   0   8  14         23.50         34.15        10.27 o                         
   1   8  14         33.25         47.01        11.95 o                         
   2   8  14          0.25         -7.42        13.16 o                         
   3   8  14          0.03        -14.17        14.17 o                         
  -3   9  14         49.56         49.59        15.18 o                         
  -2   9  14         16.72         19.23        12.15 o                         
  -1   9  14          9.77         11.79        15.69 o                         
   0   9  14        153.34        151.82        21.25 o                         
   1   9  14          6.40          2.02        11.13 o                         
   2   9  14         30.15         46.56        19.23 o                         
  -2  10  14         68.28         76.92        17.21 o                         
  -1  10  14          9.24         -4.05        12.15 o                         
   0  10  14        132.70        115.38        21.25 o                         
  -5   0  15        113.05        107.29        22.27 o                         
  -3   0  15        471.85        384.61        23.19 o                         
  -1   0  15        260.70        347.16        36.44 o                         
   1   0  15        142.67        114.46        15.69 o                         
   3   0  15        253.51        309.39        21.86 o                         
  -6   1  15         99.90         97.96         8.47 o                         
  -5   1  15          2.06         -8.35         8.36 o                         
  -4   1  15          2.79         -1.52         7.04 o                         
  -3   1  15         12.47         17.53         7.64 o                         
  -2   1  15          0.43          5.48         7.89 o                         
  -1   1  15        118.97        142.92        18.24 o                         
   0   1  15         24.75         25.15        11.38 o                         
   1   1  15        199.13        204.24        15.49 o                         
   2   1  15         72.97         64.28         7.88 o                         
   3   1  15         12.57         30.56         7.85 o                         
   4   1  15          0.69         20.33         8.38 o                         
  -6   2  15          0.17          5.86         4.80 o                         
  -5   2  15         23.54         22.10         5.98 o                         
  -4   2  15          0.02          9.03         8.64 o                         
  -3   2  15          0.42         -2.28         6.27 o                         
  -2   2  15        232.24        275.88        23.24 o                         
  -1   2  15         54.48         77.33        14.35 o                         
   0   2  15          3.83         12.28        10.66 o                         
   1   2  15         12.83         13.99        12.56 o                         
   2   2  15          2.71          8.12         9.78 o                         
   3   2  15          0.01          6.16         9.50 o                         
   4   2  15         59.43         62.58         9.92 o                         
  -5   3  15         21.58         35.23         6.79 o                         
  -4   3  15        108.54        118.98        14.32 o                         
  -3   3  15         38.96         42.58        15.52 o                         
  -2   3  15         13.97         14.90         8.78 o                         
  -1   3  15         41.13         77.21        14.57 o                         
   0   3  15         65.87         54.17        12.28 o                         
   1   3  15         69.47         74.27        10.81 o                         
   2   3  15          0.95          1.24         8.03 o                         
   3   3  15         58.81         99.01        12.86 o                         
   4   3  15          3.00         -0.43         7.87 o                         
  -5   4  15        102.53        115.75        10.39 o                         
  -4   4  15         10.67          4.15         5.57 o                         
  -3   4  15        161.67        152.40         9.98 o                         
  -2   4  15         21.07         20.66         5.98 o                         
  -1   4  15        104.05        116.01        17.80 o                         
   0   4  15         48.69         42.86         6.20 o                         
   1   4  15         96.90         73.98        16.22 o                         
   2   4  15          4.33          6.81         7.81 o                         
   3   4  15         20.80         27.18        12.44 o                         
   4   4  15         48.41         55.15        13.23 o                         
  -5   5  15         14.99          6.76         7.49 o                         
  -4   5  15         15.36          7.18         7.61 o                         
  -3   5  15          5.38          9.52         6.54 o                         
  -2   5  15         23.80         19.48         6.60 o                         
  -1   5  15          0.94         -4.97         7.03 o                         
   0   5  15         60.05         60.16        13.66 o                         
   1   5  15          0.00          9.97         8.72 o                         
   2   5  15        100.09        124.00        49.59 o                         
   3   5  15          5.87         23.16        33.91 o                         
  -4   6  15          2.48         -5.62         9.62 o                         
  -3   6  15         72.39         72.93        13.16 o                         
  -2   6  15        101.48        103.20        26.82 o                         
  -1   6  15          4.96         -7.94         7.94 o                         
   0   6  15         47.49         58.40        11.45 o                         
   1   6  15         15.62         24.65        10.27 o                         
   2   6  15         23.32         12.27        17.71 o                         
   3   6  15         25.99         27.33        16.19 o                         
  -4   7  15        235.41        225.70        22.27 o                         
  -3   7  15         39.02         51.62        13.16 o                         
  -2   7  15         53.64         48.48        11.19 o                         
  -1   7  15         26.90         41.79        12.65 o                         
   0   7  15          4.53         13.12        13.16 o                         
   1   7  15          6.46          7.18        10.55 o                         
   2   7  15         69.68         89.07        19.23 o                         
  -3   8  15          0.19        -10.12        10.12 o                         
  -2   8  15         54.96         56.68        15.18 o                         
  -1   8  15         41.64          8.10        12.15 o                         
   0   8  15         75.97         72.87        17.21 o                         
   1   8  15          2.20         10.12        13.16 o                         
  -4   0  16         48.01         53.22        14.35 o                         
  -2   0  16        132.06        200.40        30.36 o                         
   0   0  16        458.31        419.02        36.44 o                         
   2   0  16         21.46         30.77        10.11 o                         
  -5   1  16         15.68         15.91         7.95 o                         
  -4   1  16         34.59         42.13        10.66 o                         
  -3   1  16          3.39         13.88        13.43 o                         
  -2   1  16          5.51         11.86        12.65 o                         
  -1   1  16         32.45         66.51        15.28 o                         
   0   1  16         18.51         13.63        12.10 o                         
   1   1  16        296.37        335.47        12.86 o                         
   2   1  16        100.19        128.29        12.93 o                         
   3   1  16         47.93         92.62        10.10 o                         
  -4   2  16         56.56         85.33        13.15 o                         
  -3   2  16        493.90        536.60        24.37 o                         
  -2   2  16          5.92          5.13        10.21 o                         
  -1   2  16         73.82         53.25        32.39 o                         
   0   2  16         71.13         81.26        10.09 o                         
   1   2  16        191.46        170.12        21.04 o                         
   2   2  16         14.72         32.80         8.36 o                         
   3   2  16         27.37         57.41         9.44 o                         
  -4   3  16         25.84         33.97        10.67 o                         
  -3   3  16         11.96         22.19         9.65 o                         
  -2   3  16        146.56        189.17        24.80 o                         
  -1   3  16          0.63         13.66        13.66 o                         
   0   3  16          1.16         17.62         6.45 o                         
   1   3  16          0.00          2.23         7.16 o                         
   2   3  16        190.43        198.77        13.98 o                         
   3   3  16         20.59         30.66         9.53 o                         
  -4   4  16         26.09         31.01         8.72 o                         
  -3   4  16         30.69         23.50        12.65 o                         
  -2   4  16        124.31        160.43        13.66 o                         
  -1   4  16          1.46         -4.19         6.42 o                         
   0   4  16        101.35         95.24         8.73 o                         
   1   4  16        130.99        112.38        10.69 o                         
   2   4  16          0.87         -2.45         7.26 o                         
  -3   5  16         32.12         33.23         9.62 o                         
  -2   5  16         31.42         37.25         9.62 o                         
  -1   5  16         65.13         54.06        18.22 o                         
   0   5  16          1.57          5.22         8.05 o                         
   1   5  16         99.65        116.25        24.80 o                         
   2   5  16          0.76        -10.12        12.15 o                         
  -2   6  16         47.59         52.63        13.16 o                         
  -1   6  16         10.08         -9.11         9.11 o                         
   0   6  16         19.88         19.23        12.15 o                         
   1   6  16         18.48         21.25        13.16 o                         
  -3   0  17        119.09        181.17        30.36 o                         
  -1   0  17         61.82         58.70        20.24 o                         
   1   0  17        116.35        116.22        13.15 o                         
  -3   1  17         12.07         10.27        11.79 o                         
  -2   1  17         59.47         70.68        15.03 o                         
  -1   1  17          4.71         22.77        11.45 o                         
   0   1  17          4.99         24.29        10.74 o                         
   1   1  17          5.38         15.99        11.83 o                         
  -2   2  17         37.12         64.75        16.70 o                         
  -1   2  17         21.43         57.89        13.94 o                         
   0   2  17         84.71         95.78        16.00 o                         
   1   2  17         46.18         82.96        15.70 o                         
  -2   3  17          7.37          5.06        17.21 o                         
  -1   3  17         96.37        112.35        25.30 o                         
   0   3  17          8.83         10.65         7.33 o                         
                                                                                
